# Supplementary material for: Dual spatially resolved transcriptomics for human host–pathogen colocalization studies in FFPE tissue sections
Source: Genome Biol. 2023 Oct 19;24:237. doi: 10.1186/s13059-023-03080-y (PMC10588020; doi:10.1186/s13059-023-03080-y)
Supplement: Supplementary file 2 — Additional file 2: Table S1. Spatial transcriptomics genes. The human (16,688) and SARS-CoV-2 (10) gene transcripts targeted in the study. [file 13059_2023_3080_MOESM2_ESM.xlsx]

## Sheet: Table_S1
Table S1. Spatial transcriptomics genes. The human (16,688) and SARS-CoV-2 (10) gene transcripts targeted in the study.
Human Gene Targets	SARS-CoV-2 Gene Targets	Hemoglobin genes omitted	Genes omitted from Quality control
SAMD11	Surface glycoprotein (S)	HBQ1	CCDC27
NOC2L	Envelope protein (E)	HBA1	HNRNPCL3
PLEKHN1	Nucleocapsid phosphoprotein (N)	HBA2	LCE3C
PERM1	Membrane glycoprotein (M)		ZP4
HES4	ORF1ab		DEFB131A
ISG15	ORF3a		PDCL2
AGRN	ORF7a		CSN1S1
RNF223	ORF7b		SLC25A48
C1orf159	ORF8		LECT2
TTLL10	ORF10		SLC13A1
TNFRSF18			TEX53
TNFRSF4			AKR1C4
SDF4			TEX36
B3GALT6			C11orf40
C1QTNF12			OTOG
UBE2J2			OR5T2
ACAP3			CABP2
PUSL1			FOXR1
INTS11			FGF6
CPTP			KRT2
TAS1R3			KRT76
DVL1			TUBA3C
MXRA8			SLC6A2
AURKAIP1			PRDM7
CCNL2			ATCAY
TMEM88B			LGALS13
VWA1			DEFB127
ATAD3C			BPIFB6
TMEM240			BPIFB3
SSU72			BPIFA3
FNDC10			WFDC6
MIB2			GSTT4
MMP23B			ARSH
SLC35E2B			SPANXN1
SLC35E2A
NADK
GNB1
CALML6
TMEM52
CFAP74
GABRD
PRKCZ
FAAP20
SKI
MORN1
RER1
PEX10
PLCH2
PANK4
HES5
TNFRSF14
PRXL2B
MMEL1
TTC34
ACTRT2
PRDM16
ARHGEF16
MEGF6
TPRG1L
WRAP73
TP73
CCDC27
SMIM1
LRRC47
CEP104
DFFB
C1orf174
AJAP1
NPHP4
KCNAB2
CHD5
RNF207
ICMT
HES3
GPR153
ACOT7
TNFRSF25
PLEKHG5
NOL9
TAS1R1
ZBTB48
KLHL21
PHF13
THAP3
DNAJC11
CAMTA1
VAMP3
PER3
UTS2
TNFRSF9
PARK7
ERRFI1
SLC45A1
RERE
ENO1
CA6
SLC2A7
SLC2A5
GPR157
H6PD
SPSB1
SLC25A33
TMEM201
PIK3CD
CLSTN1
CTNNBIP1
LZIC
RBP7
UBE4B
KIF1B
PGD
CENPS
CORT
DFFA
PEX14
CASZ1
C1orf127
MASP2
SRM
EXOSC10
MTOR
ANGPTL7
UBIAD1
DISP3
FBXO2
FBXO44
FBXO6
MAD2L2
AGTRAP
C1orf167
MTHFR
CLCN6
NPPA
NPPB
PLOD1
MFN2
MIIP
TNFRSF8
TNFRSF1B
VPS13D
DHRS3
AADACL4
AADACL3
C1orf158
PRAMEF12
PRAMEF2
PRAMEF4
HNRNPCL3
PRAMEF19
LRRC38
PDPN
PRDM2
KAZN
TMEM51
FHAD1
EFHD2
CTRC
CELA2B
CASP9
DNAJC16
AGMAT
DDI2
PLEKHM2
SLC25A34
TMEM82
FBLIM1
UQCRHL
SPEN
ZBTB17
SRARP
HSPB7
CLCNKA
CLCNKB
FAM131C
EPHA2
ARHGEF19
CPLANE2
FBXO42
SZRD1
SPATA21
NECAP2
CROCC
MFAP2
ATP13A2
SDHB
PADI2
PADI1
PADI3
PADI4
PADI6
ARHGEF10L
ACTL8
IGSF21
KLHDC7A
PAX7
TAS1R2
ALDH4A1
IFFO2
UBR4
EMC1
SLC66A1
CAPZB
NBL1
HTR6
TMCO4
RNF186
OTUD3
PLA2G2E
PLA2G2A
PLA2G5
PLA2G2D
PLA2G2F
PLA2G2C
UBXN10
VWA5B1
CAMK2N1
MUL1
FAM43B
CDA
PINK1
DDOST
KIF17
SH2D5
HP1BP3
EIF4G3
ECE1
ALPL
RAP1GAP
USP48
LDLRAD2
HSPG2
CELA3A
ZBTB40
EPHA8
C1QA
C1QC
C1QB
EPHB2
LACTBL1
TEX46
KDM1A
LUZP1
HTR1D
HNRNPR
ZNF436
TCEA3
ASAP3
E2F2
ID3
ELOA
PITHD1
GALE
HMGCL
CNR2
MYOM3
IL22RA1
GRHL3
STPG1
NIPAL3
RCAN3
NCMAP
SRRM1
CLIC4
RUNX3
SYF2
RSRP1
TMEM50A
MACO1
LDLRAP1
MAN1C1
SELENON
MTFR1L
AUNIP
PAQR7
PAFAH2
EXTL1
SLC30A2
TRIM63
PDIK1L
FAM110D
C1orf232
AL391650.1
ZNF593
CNKSR1
CATSPER4
CEP85
UBXN11
CD52
CRYBG2
ZNF683
LIN28A
DHDDS
ARID1A
PIGV
ZDHHC18
GPN2
GPATCH3
NUDC
NR0B2
KDF1
TENT5B
SLC9A1
WDTC1
TMEM222
SYTL1
MAP3K6
FCN3
CD164L2
GPR3
AHDC1
FGR
IFI6
FAM76A
STX12
PPP1R8
THEMIS2
RPA2
SMPDL3B
EYA3
PTAFR
ATP5IF1
SESN2
MED18
PHACTR4
RCC1
TRNAU1AP
TAF12
GMEB1
YTHDF2
OPRD1
EPB41
TMEM200B
SRSF4
MECR
PTPRU
MATN1
LAPTM5
SDC3
PUM1
NKAIN1
SNRNP40
ZCCHC17
SERINC2
TINAGL1
HCRTR1
COL16A1
ADGRB2
SPOCD1
KHDRBS1
TMEM39B
KPNA6
TXLNA
CCDC28B
IQCC
DCDC2B
TMEM234
EIF3I
FAM167B
LCK
MARCKSL1
TSSK3
FAM229A
BSDC1
ZBTB8B
ZBTB8A
SYNC
KIAA1522
YARS
S100PBP
FNDC5
HPCA
TMEM54
RNF19B
AZIN2
TRIM62
ZNF362
A3GALT2
PHC2
ZSCAN20
CSMD2
HMGB4
C1orf94
SMIM12
GJB5
GJB4
GJB3
GJA4
DLGAP3
TMEM35B
ZMYM6
ZMYM1
SFPQ
ZMYM4
KIAA0319L
NCDN
TFAP2E
PSMB2
C1orf216
CLSPN
AGO4
AGO1
AGO3
TEKT2
ADPRHL2
COL8A2
TRAPPC3
MAP7D1
THRAP3
SH3D21
EVA1B
STK40
LSM10
OSCP1
CSF3R
GRIK3
ZC3H12A
MEAF6
SNIP1
DNALI1
GNL2
RSPO1
C1orf109
CDCA8
EPHA10
YRDC
C1orf122
MTF1
INPP5B
FHL3
UTP11
POU3F1
RRAGC
MYCBP
GJA9
RHBDL2
AKIRIN1
MACF1
BMP8A
PABPC4
HEYL
NT5C1A
HPCAL4
PPIE
BMP8B
TRIT1
MYCL
MFSD2A
PPT1
RLF
TMCO2
ZMPSTE24
COL9A2
SMAP2
ZFP69B
ZFP69
EXO5
ZNF684
RIMS3
KCNQ4
CITED4
CTPS1
SLFNL1
SCMH1
EDN2
HIVEP3
GUCA2B
GUCA2A
FOXJ3
RIMKLA
ZMYND12
CCDC30
YBX1
CLDN19
P3H1
C1orf50
TMEM269
SVBP
ERMAP
ZNF691
SLC2A1
EBNA1BP2
CFAP57
TMEM125
C1orf210
TIE1
MPL
CDC20
ELOVL1
MED8
SZT2
HYI
PTPRF
KDM4A
ST3GAL3
ARTN
IPO13
DPH2
ATP6V0B
B4GALT2
CCDC24
SLC6A9
KLF17
KLF18
DMAP1
ERI3
RNF220
TMEM53
ARMH1
KIF2C
BEST4
PLK3
TCTEX1D4
BTBD19
PTCH2
EIF2B3
HECTD3
UROD
ZSWIM5
HPDL
MUTYH
TOE1
TESK2
CCDC163
MMACHC
AKR1A1
NASP
CCDC17
GPBP1L1
MAST2
PIK3R3
TSPAN1
P3R3URF
POMGNT1
LURAP1
RAD54L
LRRC41
NSUN4
FAAH
DMBX1
TMEM275
KNCN
MKNK1
MOB3C
ATPAF1
TEX38
EFCAB14
CYP4B1
CYP4X1
PDZK1IP1
STIL
CMPK1
FOXE3
FOXD2
TRABD2B
SLC5A9
SPATA6
AGBL4
ELAVL4
DMRTA2
FAF1
CDKN2C
C1orf185
RNF11
TTC39A
EPS15
NRDC
RAB3B
TXNDC12
KTI12
BTF3L4
ZFYVE9
CC2D1B
ORC1
PRPF38A
TUT4
GPX7
SHISAL2A
COA7
ZYG11B
ZYG11A
ECHDC2
SCP2
PODN
SLC1A7
CPT2
CZIB
LRP8
DMRTB1
GLIS1
NDC1
YIPF1
DIO1
HSPB11
LRRC42
LDLRAD1
TMEM59
TCEANC2
CDCP2
CYB5RL
ACOT11
FAM151A
MROH7
PARS2
TTC22
LEXM
DHCR24
TMEM61
BSND
PCSK9
USP24
PLPP3
PRKAA2
C8A
C8B
DAB1
OMA1
TACSTD2
MYSM1
JUN
FGGY
HOOK1
CYP2J2
C1orf87
NFIA
TM2D1
PATJ
L1TD1
KANK4
USP1
DOCK7
ANGPTL3
ATG4C
FOXD3
ALG6
ITGB3BP
EFCAB7
PGM1
ROR1
UBE2U
CACHD1
RAVER2
JAK1
AK4
DNAJC6
LEPROT
LEPR
PDE4B
SGIP1
TCTEX1D1
INSL5
WDR78
MIER1
SLC35D1
C1orf141
IL23R
IL12RB2
GADD45A
GNG12
DIRAS3
WLS
RPE65
DEPDC1
LRRC7
LRRC40
SRSF11
ANKRD13C
HHLA3
CTH
PTGER3
ZRANB2
NEGR1
LRRIQ3
FPGT
TNNI3K
LRRC53
ERICH3
CRYZ
TYW3
LHX8
SLC44A5
ACADM
RABGGTB
MSH4
ASB17
ST6GALNAC3
ST6GALNAC5
PIGK
AK5
AC118549.1
USP33
MIGA1
NEXN
FUBP1
DNAJB4
GIPC2
PTGFR
IFI44L
IFI44
ADGRL4
ADGRL2
TTLL7
PRKACB
SAMD13
DNASE2B
RPF1
GNG5
SPATA1
CTBS
LPAR3
MCOLN2
WDR63
MCOLN3
SYDE2
C1orf52
BCL10
DDAH1
CCN1
ZNHIT6
COL24A1
ODF2L
CLCA2
CLCA1
CLCA4
SH3GLB1
SELENOF
HS2ST1
LMO4
PKN2
GTF2B
KYAT3
GBP1
GBP2
GBP7
GBP4
GBP5
GBP6
LRRC8B
LRRC8C
LRRC8D
ZNF326
BARHL2
ZNF644
HFM1
CDC7
TGFBR3
BRDT
EPHX4
BTBD8
C1orf146
GLMN
RPAP2
GFI1
EVI5
DIPK1A
MTF2
TMED5
CCDC18
DR1
FNBP1L
BCAR3
DNTTIP2
GCLM
ABCA4
ARHGAP29
ABCD3
F3
SLC44A3
CNN3
ALG14
TLCD4
RWDD3
PTBP2
DPYD
SNX7
PLPPR5
PLPPR4
PALMD
FRRS1
AGL
SLC35A3
MFSD14A
SASS6
TRMT13
DBT
RTCA
CDC14A
GPR88
VCAM1
EXTL2
SLC30A7
DPH5
S1PR1
OLFM3
COL11A1
RNPC3
PRMT6
NTNG1
VAV3
SLC25A24
FAM102B
HENMT1
PRPF38B
FNDC7
STXBP3
AKNAD1
GPSM2
CLCC1
WDR47
TMEM167B
C1orf194
KIAA1324
SARS
CELSR2
PSRC1
MYBPHL
SORT1
PSMA5
SYPL2
ATXN7L2
CYB561D1
AMIGO1
GPR61
GNAI3
GNAT2
AMPD2
GSTM3
EPS8L3
CSF1
AHCYL1
STRIP1
ALX3
UBL4B
SLC6A17
KCNC4
SLC16A4
PROK1
KCNA10
KCNA2
KCNA3
CD53
LRIF1
DRAM2
CEPT1
DENND2D
CHI3L2
CHIA
PIFO
OVGP1
WDR77
ATP5PB
C1orf162
TMIGD3
ADORA3
DDX20
KCND3
CTTNBP2NL
WNT2B
ST7L
MOV10
PPM1J
TAFA3
SLC16A1
LRIG2
MAGI3
PHTF1
RSBN1
PTPN22
BCL2L15
AP4B1
DCLRE1B
HIPK1
OLFML3
SYT6
TRIM33
AMPD1
NRAS
CSDE1
SIKE1
SYCP1
TSHB
TSPAN2
NGF
VANGL1
CASQ2
NHLH2
SLC22A15
MAB21L3
ATP1A1
CD58
IGSF3
CD2
PTGFRN
CD101
TTF2
TRIM45
MAN1A2
TENT5C
GDAP2
WDR3
SPAG17
TBX15
WARS2
HAO2
HSD3B1
ZNF697
PHGDH
HMGCS2
REG4
ADAM30
SEC22B
PDZK1
CD160
RNF115
POLR3C
NUDT17
PIAS3
ANKRD35
ITGA10
PEX11B
LIX1L
ANKRD34A
POLR3GL
TXNIP
HJV
PRKAB2
FMO5
BCL9
ACP6
GJA5
GJA8
PDE4DIP
FCGR1A
HIST2H2BE
HIST2H2AB
BOLA1
SV2A
MTMR11
OTUD7B
VPS45
PLEKHO1
ANP32E
CA14
APH1A
C1orf54
CIART
PRPF3
RPRD2
TARS2
ECM1
ADAMTSL4
MCL1
GOLPH3L
HORMAD1
CTSS
CTSK
ARNT
CTXND2
SETDB1
CERS2
ANXA9
MINDY1
PRUNE1
BNIPL
CDC42SE1
MLLT11
GABPB2
SEMA6C
TNFAIP8L2
SCNM1
LYSMD1
VPS72
PIP5K1A
ZNF687
PI4KB
RFX5
SELENBP1
PSMB4
POGZ
CGN
TUFT1
SNX27
CELF3
RIIAD1
LINGO4
RORC
THEM5
S100A10
S100A11
TCHHL1
TCHH
RPTN
HRNR
FLG
FLG2
CRNN
LCE5A
CRCT1
LCE3E
LCE3D
LCE3C
LCE2C
LCE2B
LCE2A
LCE4A
C1orf68
KPRP
LCE1C
LCE1B
LCE1A
LCE6A
AL162596.1
SMCP
IVL
SPRR5
SPRR4
SPRR3
SPRR1B
SPRR2D
SPRR2B
SPRR2G
LELP1
PRR9
LOR
PGLYRP3
PGLYRP4
S100A9
S100A12
S100A8
S100A7L2
S100A6
S100A5
S100A4
S100A3
S100A2
S100A16
S100A14
S100A13
S100A1
CHTOP
SNAPIN
ILF2
NPR1
INTS3
SLC27A3
GATAD2B
DENND4B
CRTC2
SLC39A1
CREB3L4
JTB
NUP210L
C1orf189
C1orf43
UBAP2L
AQP10
ATP8B2
IL6R
SHE
TDRD10
UBE2Q1
CHRNB2
ADAR
KCNN3
PMVK
PBXIP1
PYGO2
FLAD1
LENEP
ZBTB7B
DCST2
DCST1
ADAM15
EFNA4
EFNA3
EFNA1
SLC50A1
DPM3
KRTCAP2
TRIM46
MUC1
THBS3
MTX1
GBA
FAM189B
SCAMP3
CLK2
HCN3
PKLR
RUSC1
ASH1L
GON4L
SYT11
RIT1
KHDC4
RXFP4
ARHGEF2
SSR2
UBQLN4
LAMTOR2
RAB25
MEX3A
LMNA
SEMA4A
SLC25A44
PMF1
BGLAP
PAQR6
SMG5
GLMP
VHLL
CCT3
TSACC
RHBG
IQGAP3
TTC24
NAXE
GPATCH4
HAPLN2
BCAN
NES
CRABP2
ISG20L2
RRNAD1
HDGF
PRCC
NTRK1
INSRR
PEAR1
LRRC71
ARHGEF11
ETV3L
ETV3
FCRL5
FCRL4
FCRL3
FCRL2
FCRL1
CD5L
KIRREL1
CD1D
CD1A
CD1C
CD1B
OR10T2
OR10K2
OR10K1
OR10R2
OR6Y1
OR6P1
OR10X1
OR10Z1
SPTA1
OR6K2
OR6K3
OR6N1
OR6K6
OR6N2
MNDA
PYHIN1
IFI16
AIM2
CADM3
ACKR1
FCER1A
OR10J1
OR10J5
APCS
CRP
DUSP23
FCRL6
SLAMF8
CFAP45
TAGLN2
IGSF9
SLAMF9
KCNJ10
PIGM
KCNJ9
IGSF8
ATP1A2
ATP1A4
CASQ1
PEA15
DCAF8
PEX19
COPA
NCSTN
NHLH1
VANGL2
SLAMF6
CD84
SLAMF1
CD48
SLAMF7
LY9
CD244
ITLN1
ITLN2
F11R
TSTD1
USF1
ARHGAP30
NECTIN4
KLHDC9
PFDN2
NIT1
DEDD
UFC1
USP21
PPOX
B4GALT3
ADAMTS4
NDUFS2
FCER1G
APOA2
TOMM40L
NR1I3
PCP4L1
MPZ
CFAP126
FCGR2A
HSPA6
FCGR2B
FCRLA
FCRLB
DUSP12
ATF6
OLFML2B
NOS1AP
SPATA46
C1orf226
SH2D1B
UHMK1
UAP1
DDR2
CCDC190
RGS5
NUF2
PBX1
LMX1A
RXRG
LRRC52
MGST3
ALDH9A1
TMCO1
UCK2
FAM78B
POGK
TADA1
MAEL
GPA33
DUSP27
POU2F1
CD247
CREG1
RCSD1
ADCY10
MPC2
DCAF6
GPR161
TIPRL
SFT2D2
XCL1
DPT
ATP1B1
NME7
BLZF1
CCDC181
SLC19A2
F5
SELP
C1orf112
SELL
SELE
METTL18
SCYL3
KIFAP3
METTL11B
GORAB
PRRX1
MROH9
FMO3
FMO2
FMO1
FMO4
PRRC2C
MYOCOS
MYOC
VAMP4
EEF1AKNMT
DNM3
PIGC
C1orf105
SUCO
FASLG
TNFSF18
PRDX6
SLC9C2
ANKRD45
TEX50
KLHL20
CENPL
DARS2
ZBTB37
SERPINC1
RC3H1
RABGAP1L
GPR52
TNN
KIAA0040
TNR
PAPPA2
ASTN1
BRINP2
SEC16B
RASAL2
CLEC20A
TEX35
RALGPS2
ANGPTL1
FAM20B
TOR3A
ABL2
SOAT1
AXDND1
NPHS2
FAM163A
TOR1AIP2
TOR1AIP1
CEP350
QSOX1
LHX4
ACBD6
XPR1
KIAA1614
STX6
MR1
IER5
CACNA1E
ZNF648
GLUL
TEDDM1
RGSL1
RNASEL
RGS16
RGS8
NPL
SHCBP1L
LAMC1
LAMC2
NMNAT2
SMG7
NCF2
ARPC5
RGL1
APOBEC4
COLGALT2
TSEN15
C1orf21
EDEM3
NIBAN1
TRMT1L
SWT1
IVNS1ABP
HMCN1
PRG4
TPR
ODR4
OCLM
PDC
PTGS2
BRINP3
RGS18
RGS21
RGS1
RGS13
RGS2
UCHL5
RO60
GLRX2
CDC73
B3GALT2
KCNT2
CFH
CFHR3
CFHR4
CFHR2
CFHR5
F13B
ASPM
ZBTB41
CRB1
DENND1B
C1orf53
LHX9
NEK7
ATP6V1G3
PTPRC
NR5A2
ZNF281
KIF14
DDX59
CAMSAP2
GPR25
INAVA
KIF21B
CACNA1S
ASCL5
TMEM9
IGFN1
PKP1
TNNT2
LAD1
TNNI1
PHLDA3
NAV1
IPO9
SHISA4
LMOD1
TIMM17A
RNPEP
ELF3
GPR37L1
ARL8A
PTPN7
LGR6
UBE2T
PPP1R12B
SYT2
KDM5B
RABIF
ADIPOR1
CYB5R1
TMEM183A
MYOG
ADORA1
MYBPH
CHI3L1
CHIT1
BTG2
FMOD
PRELP
OPTC
ATP2B4
LAX1
SNRPE
SOX13
ETNK2
REN
KISS1
GOLT1A
PLEKHA6
PPP1R15B
PIK3C2B
MDM4
LRRN2
NFASC
CNTN2
TMEM81
RBBP5
DSTYK
TMCC2
NUAK2
KLHDC8A
LEMD1
BLACAT1
CDK18
MFSD4A
ELK4
NUCKS1
RAB29
SLC41A1
PM20D1
SLC26A9
RAB7B
CTSE
RHEX
AVPR1B
SRGAP2
IKBKE
RASSF5
EIF2D
DYRK3
MAPKAPK2
IL10
IL19
IL20
IL24
FCMR
PIGR
FCAMR
C1orf116
PFKFB2
YOD1
C4BPB
C4BPA
CD55
CR2
CR1
CR1L
CD46
CD34
PLXNA2
CAMK1G
LAMB3
G0S2
HSD11B1
TRAF3IP3
C1orf74
IRF6
UTP25
SYT14
HHAT
KCNH1
RCOR3
TRAF5
RD3
SLC30A1
LPGAT1
INTS7
DTL
PPP2R5A
PACC1
NENF
ATF3
FAM71A
BATF3
NSL1
TATDN3
SPATA45
FLVCR1
VASH2
ANGEL2
PROX1
SMYD2
PTPN14
CENPF
KCNK2
KCTD3
USH2A
GPATCH2
SPATA17
RRP15
TGFB2
LYPLAL1
SLC30A10
EPRS
BPNT1
IARS2
RAB3GAP2
MARK1
C1orf115
MARCH2
MARCH1
HLX
DUSP10
HHIPL2
TAF1A
MIA3
BROX
FAM177B
DISP1
TLR5
SUSD4
CCDC185
CAPN8
CAPN2
TP53BP2
FBXO28
DEGS1
NVL
CNIH4
WDR26
CNIH3
DNAH14
LBR
ENAH
SRP9
EPHX1
TMEM63A
PYCR2
SDE2
H3F3A
ACBD3
MIXL1
LIN9
STUM
ITPKB
PSEN2
COQ8A
CDC42BPA
ZNF678
SNAP47
JMJD4
PRSS38
WNT9A
WNT3A
C1orf35
GUK1
GJC2
IBA57
OBSCN
TRIM11
TRIM17
HIST3H3
HIST3H2A
HIST3H2BB
RNF187
RHOU
RAB4A
CCSAP
NUP133
URB2
GALNT2
PGBD5
COG2
AGT
CAPN9
C1orf198
TTC13
ARV1
FAM89A
TRIM67
AL109810.2
C1orf131
GNPAT
EXOC8
SPRTN
EGLN1
TSNAX
DISC1
MAP10
NTPCR
PCNX2
MAP3K21
KCNK1
SLC35F3
COA6
TARBP1
TOMM20
RBM34
ARID4B
GGPS1
TBCE
TBCE.1
B3GALNT2
GNG4
LYST
NID1
GPR137B
ERO1B
EDARADD
LGALS8
HEATR1
ACTN2
MTR
RYR2
ZP4
MTRNR2L11
CHRM3
FMN2
GREM2
RGS7
FH
OPN3
CHML
WDR64
EXO1
BECN2
MAP1LC3C
PLD5
SDCCAG8
AKT3
ZBTB18
C1orf100
ADSS
CATSPERE
DESI2
AL451007.3
HNRNPU
EFCAB2
KIF26B
SMYD3
TFB2M
CNST
SCCPDH
ZNF670
ZNF669
ZNF496
NLRP3
OR2B11
GCSAML
OR2C3
GCSAML-AS1
OR2G2
OR2G3
OR13G1
OR6F1
OR14A2
OR14K1
OR1C1
OR14A16
OR11L1
TRIM58
OR2W3
OR2T8
OR2AJ1
OR2AK2
OR2L5
OR2L3
OR2L13
OR2M4
OR2M7
OR14C36
OR2T4
OR2T6
OR2T1
OR2G6
OR2T11
OR14I1
LYPD8
SH3BP5L
ZNF672
ZNF692
PGBD2
FAM110C
SH3YL1
ACP1
ALKAL2
TMEM18
SNTG2
TPO
PXDN
MYT1L
EIPR1
TRAPPC12
ADI1
RNASEH1
COLEC11
ALLC
DCDC2C
SOX11
CMPK2
RSAD2
RNF144A
ID2
KIDINS220
MBOAT2
ASAP2
ITGB1BP1
CPSF3
IAH1
ADAM17
TAF1B
GRHL1
KLF11
CYS1
RRM2
HPCAL1
ODC1
NOL10
ATP6V1C2
PDIA6
KCNF1
C2orf50
SLC66A3
ROCK2
E2F6
NTSR2
LPIN1
TRIB2
LRATD1
NBAS
DDX1
MYCN
FAM49A
RAD51AP2
VSNL1
SMC6
GEN1
MSGN1
KCNS3
NT5C1B
OSR1
TTC32
WDR35
MATN3
LAPTM4A
SDC1
PUM2
RHOB
HS1BP3
GDF7
LDAH
APOB
TDRD15
KLHL29
ATAD2B
UBXN2A
MFSD2B
WDCP
FKBP1B
SF3B6
FAM228B
TP53I3
PFN4
FAM228A
ITSN2
NCOA1
PTRHD1
CENPO
ADCY3
DNAJC27
POMC
DNMT3A
DTNB
ASXL2
KIF3C
RAB10
GAREM2
ADGRF3
SELENOI
DRC1
OTOF
FAM166C
CIB4
KCNK3
SLC35F6
CENPA
DPYSL5
MAPRE3
TMEM214
AGBL5
OST4
EMILIN1
KHK
CGREF1
ABHD1
PREB
PRR30
TCF23
SLC5A6
ATRAID
CAD
SLC30A3
DNAJC5G
TRIM54
UCN
MPV17
GTF3C2
EIF2B4
SNX17
ZNF513
PPM1G
KRTCAP3
IFT172
FNDC4
GCKR
C2orf16
ZNF512
CCDC121
GPN1
SUPT7L
SLC4A1AP
RBKS
BABAM2
FOSL2
PLB1
PPP1CB
SPDYA
TRMT61B
WDR43
TOGARAM2
PCARE
CLIP4
ALK
YPEL5
LBH
LCLAT1
CAPN13
GALNT14
CAPN14
EHD3
XDH
SRD5A2
DPY30
SPAST
SLC30A6
NLRC4
YIPF4
BIRC6
TTC27
LTBP1
RASGRP3
FAM98A
CRIM1
FEZ2
VIT
STRN
HEATR5B
EIF2AK2
SULT6B1
CEBPZOS
CEBPZ
PRKD3
QPCT
RMDN2
CYP1B1
ATL2
HNRNPLL
GALM
SRSF7
GEMIN6
DHX57
MORN2
ARHGEF33
1 SOS
CDKL4
MAP4K3
TMEM178A
THUMPD2
SLC8A1
C2orf91
PKDCC
EML4
KCNG3
MTA3
OXER1
HAAO
ZFP36L2
THADA
PLEKHH2
C1GALT1C1L
DYNC2LI1
ABCG5
ABCG8
LRPPRC
PPM1B
SLC3A1
PREPL
CAMKMT
SIX3
SIX2
SRBD1
PRKCE
EPAS1
TMEM247
ATP6V1E2
RHOQ
PIGF
CRIPT
TTC7A
STPG4
EPCAM
MSH2
KCNK12
MSH6
FBXO11
FOXN2
PPP1R21
LHCGR
FSHR
NRXN1
ASB3
CHAC2
ERLEC1
GPR75
PSME4
ACYP2
TSPYL6
C2orf73
SPTBN1
EML6
RTN4
CLHC1
MTIF2
CCDC88A
CFAP36
PPP4R3B
EFEMP1
CCDC85A
VRK2
FANCL
BCL11A
PAPOLG
REL
PUS10
PEX13
KIAA1841
C2orf74
USP34
XPO1
FAM161A
CCT4
COMMD1
B3GNT2
TMEM17
EHBP1
[truncated: 14,690 more rows]
