# Supplementary material for: Dual spatially resolved transcriptomics for human host–pathogen colocalization studies in FFPE tissue sections
Source: Genome Biol. 2023 Oct 19;24:237. doi: 10.1186/s13059-023-03080-y (PMC10588020; doi:10.1186/s13059-023-03080-y)
Supplement: Supplementary file 3 — Additional file 3: Table S2. Patient data. Relevant clinical parameters of the 5 patients included in this study are summarized. [file 13059_2023_3080_MOESM3_ESM.xlsx]

## Sheet: Table_S2
Table S2. Patient data. Relevant clinical parameters of the 5 patients included in this study are summarized.
Patient ID	Sample ID	COVID/Control	Survival after COVID diagnosis (days)	Postmortem interval (hours)	Fixation time (hours)	DV200	RIN	Age	Sex	Co-morbities
P1	1C	COVID	15	17	24	62	2.4	56	M	bilateral lung transplantation 2005 (UIP/IPF), seminoma testis
P2	2C	COVID	13	21	24	45	2.4	65	M	arterial hypertension, diabetes mellitus, adipositas, therapy refractory fever
P3	3C	COVID	17	13	6	61	2	65	F	hypertension
P4	4nC	Control	-	21	o.n.	63	2.2	74	F	hypertension polycistic kidney, chronic renal failure
P5	5nC	Control	-	15	o.n.	72	2.1	75	M	pancreas cancer, ACM associated stroke is the cause of death
