# Supplementary material for: Dual spatially resolved transcriptomics for human host–pathogen colocalization studies in FFPE tissue sections
Source: Genome Biol. 2023 Oct 19;24:237. doi: 10.1186/s13059-023-03080-y (PMC10588020; doi:10.1186/s13059-023-03080-y)
Supplement: Supplementary file 5 — Additional file 5: Table S5. Clustering differentially expressed genes. Differentially expressed (DE) marker genes for each spatial transcriptomic (ST) cluster. Differential expression analysis to identify cluster specific DE genes used Wilcoxon rank sum test and “bimod” Likelihood-ratio tests, p-value < 0.05. [file 13059_2023_3080_MOESM5_ESM.xlsx]

## Sheet: Cluster_1
Table S5. Clustering differential expressed genes. Differentially expressed (DE) marker genes for each spatial transcriptomic (ST) cluster. Differential expression analysis to identify cluster specific DE genes used Wilcoxon rank sum test and “bimod” Likelihood-ratio tests, p-value < 0.05.
gene	p_val	avg_log2FC	pct.1	pct.2	p_val_adj	cell type	comment
S100A8	0	0.995289	0.987	0.943	0	Monocytes, basal respiratory cells, macrophages
S100A9	0	0.918334	0.999	0.989	0	Monocytes, basal respiratory cells, macrophages
SPP1	7.07549e-128	0.859443	0.72	0.592	1.23609e-123		Low expression level in all lung cell types
SRGN	0	0.79099	0.95	0.837	0	Macrophages, monocytes, granulocytes, T-cells, plasma cells
FCER1G	0	0.762239	0.933	0.799	0	Macrophages, NK-cells, monocytes, granulocytes
CCL18	1.99693e-98	0.744414	0.689	0.658	3.48864e-94	Macrophages
SLC11A1	0	0.72256	0.807	0.624	0	Macrophages, monocytes
LAPTM5	0	0.706702	0.984	0.919	0	Macrophages, B-cells, granulocytes, NK-cells, monocytes, T-cells
ACSL1	0	0.686853	0.811	0.627	0	(Macrophages, alveolar type 2 cells, ionocytes)
CTSD	0	0.681078	0.99	0.953	0	Macrophages
MARCO	0	0.680703	0.899	0.792	0	(Macrophages)
AQP9	0	0.655014	0.621	0.381	0	Macrophages
CD163	0	0.654622	0.978	0.896	0	(Macrophages)
ITGAX	0	0.650939	0.747	0.521	0	Macrophages, granulocytes, NK-cells, alveolar type 2 cells
IFI30	0	0.630371	0.933	0.813	0	Macrophages, monocytes
CTSL	1.79411e-267	0.614169	0.802	0.68	3.13432e-263	Macrophages
TYROBP	0	0.612745	0.93	0.81	0	Monocytes, macrophages, NK-cells
HMOX1	0	0.607004	0.703	0.475	0	Endothelial cells, macrophages
C1QB	1.19554e-136	0.595256	0.91	0.837	2.08861e-132	Macrophages
FGR	0	0.593451	0.74	0.527	0	NK-cells, monocytes, macrophages
CD68	2.3519e-291	0.577211	0.861	0.763	4.10876e-287	Macrophages
SPI1	0	0.576219	0.857	0.677	0	Macrophages, monocytes
CXCL5	0	0.5678	0.509	0.296	0	Macrophages, basal respiratory cells
CSF3R	1.84459e-206	0.561066	0.552	0.403	3.2225e-202	Alveolar type 2 cells, monocytes
CSTB	2.26369e-262	0.550975	0.857	0.742	3.95467e-258	Basal respiratory cells, club cells
ALOX5AP	0	0.530822	0.551	0.335	0	Macrophages, granulocytes, T-cells, NK-cells
PLAUR	0	0.527767	0.885	0.733	0	Macrophages
VSIG4	1.66547e-199	0.527619	0.872	0.787	2.90958e-195	Macrophages
LYZ	6.90976e-272	0.526191	0.974	0.887	1.20713e-267	Monocytes, macrophages
CTSZ	1.2322e-189	0.52544	0.895	0.843	2.15266e-185	Monocytes, macrophages
CTSB	1.20432e-148	0.516635	0.989	0.972	2.10395e-144	Macrophages
CXCL8	0	0.515834	0.548	0.336	0	Macrophages
TLR2	0	0.501115	0.658	0.412	0	Macrophages, alveolar type 2 cells, monocytes
C1S	1.98709e-293	-0.506604	0.739	0.841	3.47145e-289	Fibroblasts
AQP1	1.40362e-250	-0.516511	0.54	0.702	2.45213e-246	Endothelial cells, alveolar type 2 cells
VWF	1.37784e-284	-0.519249	0.674	0.79	2.40709e-280	Endothelial cells
TGM2	0	-0.524303	0.86	0.928	0	(Endothelial cells, erythroid cells, club cells)
IGKV4-1	3.02669e-44	-0.548672	0.527	0.609	5.28763e-40	Plasma cells
MMP2	0	-0.563298	0.703	0.816	0	Fibroblasts
DCN	0	-0.577029	0.962	0.989	0	Fibroblasts
IGLV3-1	8.36556e-25	-0.577628	0.48	0.542	1.46146e-20
SOD3	0	-0.580184	0.598	0.763	0
JCHAIN	5.4561e-64	-0.584243	0.619	0.674	9.5318e-60
COL1A1	3.51429e-77	-0.586465	0.701	0.811	6.13947e-73
LUM	1.10135e-243	-0.587399	0.728	0.841	1.92405e-239
IGHG2	1.57553e-63	-0.588578	0.448	0.561	2.75246e-59
ACTA2	1.14515e-249	-0.608748	0.571	0.713	2.00058e-245
IGHM	2.427e-46	-0.616384	0.61	0.699	4.23998e-42
C7	0	-0.636635	0.6	0.74	0
COL3A1	5.76711e-148	-0.655303	0.775	0.896	1.00751e-143
C1R	0	-0.657234	0.892	0.968	0
IGFBP4	1.2056e-238	-0.660462	0.36	0.537	2.10618e-234
IGFBP7	0	-0.673645	0.894	0.952	0
RARRES1	2.4291e-186	-0.675648	0.282	0.442	4.24364e-182
IGKC	5.20357e-101	-0.679948	0.771	0.857	9.09063e-97
COL1A2	3.06325e-206	-0.699122	0.803	0.917	5.3515e-202
PTGDS	0	-0.700125	0.728	0.847	0
FBLN1	0	-0.706985	0.639	0.8	0
A2M	0	-0.782348	0.946	0.949	0
IGHG3	8.04708e-91	-0.829487	0.601	0.723	1.40582e-86
CLU	0	-0.843717	0.822	0.913	0
IGHA1	7.8295e-180	-0.934905	0.694	0.807	1.36781e-175

## Sheet: Cluster_2
Table S5. Clustering differential expressed genes. Differentially expressed (DE) marker genes for each spatial transcriptomic (ST) cluster. Differential expression analysis to identify cluster specific DE genes used Wilcoxon rank sum test and “bimod” Likelihood-ratio tests, p-value < 0.05.
gene	p_val	avg_log2FC	pct.1	pct.2	p_val_adj	cell type	comment
FCN3	0	0.587075	0.7	0.509	0	Endothelial cells, erythroid cells
CLDN5	0	0.575501	0.745	0.607	0	Endothelial cells
VWF	0	0.561852	0.884	0.735	0	Endothelial cells
AQP1	0	0.54134	0.788	0.636	0	Endothelial cells, alveolar type 2 cells
A2M	4.77556e-86	0.533655	0.94	0.951	8.3429e-82	Endothelial cells
TCF21	0	0.518786	0.822	0.643	0	Fibroblasts
INMT	6.02216e-193	0.481071	0.504	0.355	1.05207e-188	Endothelial cells
DEPP1	2.15228e-220	0.445864	0.676	0.533	3.76004e-216	(Fibroblasts, endothelial cells)
TMEM100	4.67927e-242	0.426882	0.473	0.3	8.17469e-238	Fibroblasts, endothelial cells
TGM2	0	0.426352	0.968	0.899	0	(Endothelial cells, erythroid cells, club cells)
BTNL9	3.63732e-243	0.400252	0.435	0.26	6.3544e-239	(Endothelial cells)
GPX3	1.12153e-211	0.398028	0.678	0.537	1.95932e-207		Low expression in all lung cell types
NKD2	5.14331e-194	0.397691	0.526	0.366	8.98536e-190	Fibroblasts
ESAM	2.61541e-282	0.38781	0.583	0.383	4.56912e-278	Endothelial cells, smooth muscle cells
TIMP3	3.76159e-199	0.371431	0.911	0.884	6.5715e-195	Smooth muscle cells, fibroblasts
RHOB	3.7657e-198	0.367491	0.752	0.619	6.57867e-194	(Smooth muscle cells, fibroblasts, macrophages, endothelial cells)
CDH5	1.65724e-196	0.367105	0.685	0.547	2.8952e-192	Endothelial cells
SLC9A3R2	7.57228e-198	0.363725	0.696	0.558	1.32288e-193	Endothelial cells
CLEC14A	3.99652e-211	0.363623	0.552	0.386	6.98192e-207	Endothelial cells
PECAM1	2.34429e-248	0.362702	0.863	0.757	4.09547e-244	Endothelial cells, macrophages
LRRC32	1.41043e-235	0.361872	0.606	0.432	2.46402e-231	Endothelial cells, smooth muscle cells
LBH	2.51542e-104	0.357378	0.668	0.59	4.39443e-100	Smooth muscle cells
CD93	5.60926e-189	0.356223	0.675	0.521	9.79937e-185	Endothelial cells, monocytes, macrophages
SHANK3	7.17622e-224	0.356042	0.63	0.457	1.25369e-219	Endothelial cells
MCF2L	4.44204e-166	0.305942	0.501	0.35	7.76025e-162	Endothelial cells
TNXB	6.46169e-154	0.301803	0.451	0.303	1.12886e-149	Fibroblasts
TGFBR2	2.21227e-139	0.288622	0.799	0.705	3.86484e-135	Endothelial cells
KANK3	2.6282e-189	0.288414	0.428	0.268	4.59146e-185	Endothelial cells
LAMA5	6.20672e-155	0.288374	0.576	0.431	1.08431e-150	Alveolar type 1 cells
PDGFB	1.4373e-136	0.28326	0.521	0.389	2.51096e-132	Endothelial cells, macrophages
CAVIN1	6.48762e-184	0.281511	0.925	0.844	1.13339e-179	Alveolar type 1 cells, endothelial cells, smooth muscle cells
EGFL7	5.82883e-189	0.278786	0.392	0.236	1.0183e-184	Endothelial cells
PPP1R14A	2.59779e-135	0.278713	0.508	0.373	4.53833e-131	Smooth muscle cells
JAM2	5.0871e-91	0.270506	0.351	0.249	8.88717e-87	Endothelial cells
CRIM1	3.26016e-138	0.268568	0.627	0.497	5.6955e-134	(Smooth muscle cells, endothelial cells)
ECE1	2.94162e-115	0.256109	0.681	0.573	5.13901e-111	(Endothelial cells, basal respiratory cells)
DKK3	8.55008e-113	0.255512	0.488	0.364	1.4937e-108		Low expression in all lung cell types
COL4A1	7.49008e-137	0.251226	0.902	0.84	1.30852e-132	Smooth muscle cells, endothelial cells
SOD3	6.57398e-107	0.250669	0.795	0.71	1.14847e-102	Fibroblasts, smooth muscle cells
EFHD2	3.45504e-103	-0.25068	0.551	0.664	6.03595e-99	NK-cells
FUS	2.76264e-96	-0.251031	0.535	0.649	4.82633e-92
SCGB3A2	8.51858e-26	-0.251652	0.165	0.216	1.4882e-21
FXYD5	1.35624e-113	-0.251887	0.337	0.477	2.36936e-109
STK17B	2.22748e-107	-0.251962	0.207	0.334	3.8914e-103
CST3	2.37384e-95	-0.252042	0.733	0.822	4.1471e-91
COL5A2	1.01702e-74	-0.252282	0.278	0.386	1.77673e-70
CTSC	1.23952e-99	-0.252548	0.801	0.879	2.16544e-95
SLCO2B1	1.25748e-88	-0.25309	0.359	0.478	2.19682e-84
FKBP5	4.38099e-84	-0.253468	0.672	0.756	7.65358e-80
TENT5C	4.38029e-119	-0.253749	0.173	0.3	7.65237e-115
HIST1H4H	3.20019e-86	-0.254454	0.367	0.484	5.59073e-82
SQOR	2.06107e-104	-0.255777	0.671	0.764	3.60069e-100
H2AFY	6.74829e-123	-0.256123	0.321	0.466	1.17893e-118
CSF2RB	1.10293e-112	-0.25686	0.244	0.375	1.92682e-108
ARHGEF10L	2.00678e-99	-0.256941	0.252	0.376	3.50584e-95
CD40	8.04162e-80	-0.257347	0.435	0.538	1.40487e-75
STAT2	1.06921e-82	-0.257833	0.494	0.597	1.8679e-78
ARL6IP4	7.99544e-97	-0.259016	0.523	0.634	1.3968e-92
HIST1H4C	5.12875e-96	-0.260264	0.396	0.518	8.95993e-92
HIF1A	2.91443e-85	-0.262546	0.479	0.588	5.09151e-81
APLP2	5.04516e-110	-0.262972	0.834	0.889	8.81389e-106
HIST1H3I	1.2129e-129	-0.263197	0.221	0.365	2.11894e-125
NNMT	4.64622e-79	-0.263379	0.67	0.742	8.11695e-75
SLAMF8	3.11903e-145	-0.264222	0.165	0.309	5.44894e-141
RNASET2	4.05009e-89	-0.264751	0.479	0.588	7.0755e-85
SRSF2	4.56262e-100	-0.266115	0.512	0.628	7.97089e-96
OLFML2B	1.91007e-110	-0.267473	0.328	0.458	3.33689e-106
MS4A4A	9.02385e-138	-0.270168	0.189	0.333	1.57647e-133
CPM	2.9992e-111	-0.270549	0.302	0.436	5.2396e-107
IL2RG	7.48365e-121	-0.270787	0.288	0.427	1.30739e-116
SRGN	1.15478e-104	-0.271609	0.797	0.878	2.0174e-100
C2	9.62198e-130	-0.273337	0.283	0.43	1.68096e-125
PDIA4	1.10962e-132	-0.273979	0.576	0.7	1.9385e-128
PSTPIP2	1.84821e-121	-0.27673	0.184	0.317	3.22881e-117
APOC1	2.95409e-55	-0.277228	0.294	0.381	5.1608e-51
PFDN5	9.80989e-113	-0.277546	0.617	0.722	1.71379e-108
ATP5ME	3.8283e-107	-0.27784	0.533	0.644	6.68803e-103
RAB5IF	9.60423e-127	-0.27832	0.52	0.65	1.67786e-122
IRF4	2.07753e-123	-0.279029	0.181	0.311	3.62945e-119
C1QA	3.84498e-72	-0.279062	0.337	0.441	6.71719e-68
CD14	8.43373e-85	-0.279676	0.635	0.726	1.47337e-80
SPI1	5.26579e-104	-0.280514	0.645	0.734	9.19934e-100
CLEC7A	3.41744e-131	-0.280904	0.26	0.406	5.97027e-127
HIST2H2AB	6.67673e-105	-0.281271	0.337	0.463	1.16642e-100
FCGR2B	9.30905e-97	-0.282562	0.28	0.399	1.62629e-92
TCIRG1	2.77051e-83	-0.282863	0.589	0.677	4.84008e-79
SFTPC	7.74402e-14	-0.283163	0.328	0.362	1.35288e-09
ISG15	6.73773e-46	-0.283915	0.487	0.563	1.17708e-41
SSR4	9.81229e-118	-0.28572	0.513	0.634	1.71421e-113
LGALS3BP	2.28084e-105	-0.286368	0.83	0.882	3.98463e-101
SMAP2	7.18202e-98	-0.286513	0.465	0.582	1.2547e-93
HCLS1	5.44746e-142	-0.287295	0.389	0.545	9.51672e-138
CD63	8.60074e-175	-0.288213	0.92	0.962	1.50255e-170
SNX10	2.38454e-139	-0.288977	0.147	0.285	4.16579e-135
CD53	2.42819e-127	-0.28973	0.47	0.605	4.24205e-123
ARPC1B	4.89827e-97	-0.291719	0.839	0.881	8.55728e-93
CHI3L1	3.26136e-134	-0.292647	0.201	0.342	5.69759e-130
CTHRC1	1.63115e-96	-0.292742	0.226	0.345	2.84963e-92
COX5A	1.09547e-135	-0.29626	0.623	0.734	1.91378e-131
HIST1H2BG	1.0742e-123	-0.296479	0.311	0.451	1.87663e-119
TYROBP	2.46844e-88	-0.296851	0.802	0.844	4.31236e-84
FBP1	1.35151e-106	-0.29695	0.327	0.452	2.36108e-102
LAIR1	8.2474e-131	-0.29697	0.447	0.587	1.44082e-126
IFI6	2.72491e-48	-0.298044	0.68	0.75	4.76041e-44
POU2AF1	5.76781e-139	-0.298344	0.177	0.318	1.00764e-134
GRN	3.97292e-93	-0.298794	0.467	0.582	6.94069e-89
SRSF5	1.90742e-77	-0.299163	0.644	0.723	3.33226e-73
H1FX	3.34444e-89	-0.299955	0.575	0.666	5.84274e-85
MMP9	7.72886e-102	-0.300816	0.235	0.357	1.35023e-97
CCND2	2.47448e-120	-0.301892	0.448	0.578	4.32292e-116
GBP5	4.20788e-146	-0.303102	0.196	0.345	7.35117e-142
PPIB	4.74817e-164	-0.303162	0.888	0.941	8.29506e-160
GBP1	4.67605e-108	-0.308294	0.319	0.45	8.16906e-104
MIF	3.66619e-151	-0.310852	0.68	0.79	6.40484e-147
LGALS1	2.71673e-138	-0.311559	0.742	0.833	4.74613e-134
SERPINF1	2.06296e-102	-0.313279	0.526	0.644	3.60398e-98
SERPINA1	5.92526e-145	-0.31339	0.415	0.563	1.03514e-140
ASAH1	5.59914e-118	-0.314793	0.663	0.761	9.78169e-114
NFKBIA	4.57755e-66	-0.317937	0.661	0.732	7.99699e-62
UBD	2.69631e-107	-0.318732	0.154	0.275	4.71045e-103
HIST1H2BB	7.23685e-135	-0.319126	0.265	0.411	1.26428e-130
CCL17	1.40235e-82	-0.322276	0.053	0.132	2.4499e-78
CREG1	4.09643e-144	-0.325091	0.418	0.569	7.15647e-140
TMBIM6	1.84708e-168	-0.325772	0.849	0.915	3.22685e-164
PI15	1.25611e-123	-0.325822	0.111	0.233	2.19442e-119
CXCL10	2.05845e-120	-0.328153	0.162	0.291	3.59611e-116
LCP1	1.17696e-156	-0.329178	0.337	0.499	2.05614e-152
TGFBI	2.41986e-92	-0.330973	0.547	0.648	4.22749e-88
IGHV5-10-1	1.92501e-73	-0.331619	0.063	0.138	3.363e-69
COL5A1	7.19444e-57	-0.332661	0.514	0.605	1.25687e-52
SIGLEC10	2.34667e-134	-0.334133	0.383	0.529	4.09963e-130
PLD3	1.61336e-92	-0.335327	0.483	0.596	2.81854e-88
OAZ1	4.04416e-196	-0.338242	0.877	0.934	7.06515e-192
TXN	1.5712e-166	-0.339802	0.646	0.769	2.74489e-162
ITGB2	4.1908e-119	-0.3439	0.737	0.809	7.32133e-115
GPNMB	2.56577e-93	-0.34697	0.376	0.5	4.4824e-89
PSAP	2.99227e-186	-0.348538	0.974	0.989	5.2275e-182
LAPTM5	4.95728e-114	-0.348969	0.91	0.939	8.66036e-110
SCPEP1	1.61386e-158	-0.350347	0.498	0.643	2.81942e-154
TSPO	7.17348e-150	-0.355101	0.512	0.645	1.25321e-145
ADAMTS2	2.35527e-109	-0.358056	0.429	0.552	4.11466e-105
AIF1	7.20112e-166	-0.359264	0.364	0.527	1.25804e-161
C3	1.12523e-96	-0.360269	0.624	0.719	1.96578e-92
MRC1	5.0169e-144	-0.362955	0.318	0.468	8.76452e-140
CCL19	1.25106e-63	-0.364243	0.381	0.472	2.1856e-59
STAT1	4.79804e-144	-0.369678	0.402	0.553	8.38218e-140
CD44	1.77415e-175	-0.373741	0.811	0.883	3.09944e-171
SPARC	4.97264e-68	-0.375741	0.986	0.983	8.68721e-64
CALHM6	1.16241e-161	-0.378874	0.149	0.301	2.03073e-157
VIM	1.05673e-209	-0.379641	0.91	0.95	1.8461e-205
COL1A2	1.43982e-37	-0.390492	0.871	0.898	2.51536e-33
HNRNPA2B1	4.49614e-139	-0.39488	0.758	0.845	7.85475e-135
CSTB	2.17889e-149	-0.404429	0.681	0.789	3.80652e-145
CTSL	1.61806e-146	-0.40489	0.609	0.731	2.82675e-142
CCL13	1.22284e-160	-0.407496	0.159	0.309	2.1363e-156
HLA-DPA1	4.43446e-168	-0.424862	0.57	0.703	7.747e-164
CAPG	8.20342e-186	-0.425348	0.568	0.707	1.43314e-181
HLA-DQA1	4.5589e-170	-0.4336	0.344	0.506	7.96439e-166
CYBA	1.83023e-249	-0.442003	0.739	0.844	3.19741e-245
NPC2	6.49159e-211	-0.445058	0.63	0.774	1.13408e-206
MARCO	1.77533e-153	-0.445766	0.745	0.833	3.10151e-149
HIST1H2BD	2.02976e-190	-0.45662	0.597	0.731	3.54599e-186
CD74	3.18192e-217	-0.460034	0.985	0.99	5.55881e-213
HIST1H1B	3.42214e-192	-0.464785	0.336	0.508	5.97847e-188
FCER1G	1.45716e-244	-0.466788	0.735	0.852	2.54566e-240
CTSZ	3.67932e-209	-0.4714	0.79	0.87	6.42777e-205
HIST1H2BN	1.92131e-172	-0.472285	0.389	0.546	3.35653e-168
APOE	8.26156e-64	-0.479298	0.646	0.72	1.44329e-59
CD68	6.93265e-219	-0.480933	0.699	0.806	1.21113e-214
B2M	4.51421e-193	-0.481075	0.953	0.975	7.88633e-189
CTSS	4.69116e-213	-0.482913	0.508	0.667	8.19546e-209
CYBB	9.41329e-206	-0.48404	0.499	0.654	1.6445e-201
VSIG4	9.64356e-211	-0.504128	0.724	0.826	1.68473e-206
COL3A1	2.95378e-52	-0.507484	0.84	0.877	5.16025e-48
HIST1H2AG	1.65287e-205	-0.509163	0.237	0.419	2.88756e-201
MT1G	1.08811e-159	-0.518663	0.505	0.648	1.90093e-155
SPP1	3.3335e-41	-0.524349	0.579	0.63	5.82362e-37
C1QC	1.43804e-167	-0.524733	0.819	0.876	2.51225e-163
C1QB	8.23904e-142	-0.533234	0.788	0.869	1.43936e-137
CTSH	2.75603e-280	-0.537759	0.534	0.707	4.81479e-276
PLTP	5.07303e-207	-0.55325	0.619	0.746	8.86258e-203
MZB1	5.66143e-201	-0.556024	0.376	0.542	9.89051e-197
HLA-DRA	3.03381e-224	-0.563911	0.704	0.813	5.30006e-220
CCL21	2.60695e-81	-0.586762	0.254	0.356	4.55433e-77
CD163	4.9357e-299	-0.594258	0.868	0.926	8.62266e-295
HLA-DRB5	1.17916e-189	-0.59428	0.395	0.561	2.05999e-185
CCL18	2.59991e-135	-0.604358	0.572	0.689	4.54204e-131
IFI30	7.27213e-301	-0.6054	0.754	0.86	1.27044e-296
CTSD	2.97917e-298	-0.626042	0.932	0.968	5.20461e-294
CTSB	5.08186e-307	-0.629088	0.959	0.98	8.87801e-303
LYZ	4.11647e-243	-0.656996	0.859	0.918	7.19147e-239
COL1A1	1.6763e-107	-0.65801	0.706	0.808	2.9285e-103
XBP1	1.09506e-235	-0.690912	0.744	0.83	1.91308e-231
IGHG2	3.87744e-43	-0.719666	0.486	0.549	6.77389e-39
IGKV4-1	1.30236e-103	-0.727606	0.484	0.619	2.27522e-99
IGHA1	5.87011e-92	-0.823452	0.723	0.797	1.02551e-87
CXCL9	7.5101e-200	-0.890007	0.314	0.49	1.31201e-195
IGKC	2.66041e-180	-0.895161	0.781	0.853	4.64774e-176
JCHAIN	4.83258e-257	-0.976129	0.541	0.693	8.44251e-253
IGLV3-1	4.4373e-195	-1.05377	0.396	0.562	7.75197e-191
IGHM	7.54031e-225	-1.15713	0.573	0.707	1.31729e-220
IGHG3	5.57845e-210	-1.32316	0.612	0.718	9.74556e-206

## Sheet: Cluster_3
Table S5. Clustering differential expressed genes. Differentially expressed (DE) marker genes for each spatial transcriptomic (ST) cluster. Differential expression analysis to identify cluster specific DE genes used Wilcoxon rank sum test and “bimod” Likelihood-ratio tests, p-value < 0.05.
gene	p_val	avg_log2FC	pct.1	pct.2	p_val_adj	cell type	comment
IGHG3	0	1.95158	0.864	0.659	0	Plasma cells, B-cells
IGHM	0	1.70041	0.841	0.644	0	Plasma cells, B-cells
IGLV3-1	0	1.62159	0.716	0.487	0	Plasma cells
IGHA1	0	1.62041	0.917	0.752	0	Plasma cells, B-cells
IGKC	0	1.5938	0.961	0.811	0	Plasma cells, B-cells
JCHAIN	0	1.49098	0.811	0.629	0	Plasma cells
IGHG2	7.05496e-254	1.37558	0.673	0.506	1.2325e-249	Plasma cells, B-cells
IGKV4-1	2.08481e-303	1.36327	0.75	0.556	3.64216e-299	Plasma cells
XBP1	0	1.07331	0.915	0.789	0	Plasma cells
MZB1	0	1.06474	0.768	0.45	0	Plasma cells
CXCL9	2.66023e-86	0.793753	0.537	0.436	4.64741e-82	Macrophages
HIST1H1B	0	0.690042	0.679	0.427	0		Low expression in all lung cell types
HIST1H2AG	0	0.657331	0.559	0.342	0	Plasma cells
IGHV5-10-1	8.01583e-108	0.613826	0.199	0.106	1.40037e-103	B-cells
POU2AF1	0	0.609793	0.527	0.237	0	Plasma cells
HIST1H1E	0	0.57866	0.908	0.809	0	Plasma cells
IRF4	0	0.576936	0.515	0.234	0	Plasma cells, B-cells, monocytes
HIST1H2BN	7.60416e-260	0.567454	0.662	0.481	1.32845e-255	Plasma cells
HIST1H2BD	2.80381e-242	0.566788	0.773	0.688	4.89825e-238	(Macrophages, B-cells, T-cells, plasma cells)
IGHD	3.70281e-73	0.564418	0.166	0.093	6.4688e-69	Plasma cells, T-cells, B-cells
CCND2	0	0.540404	0.704	0.518	0	Plasma cells
CCL17	3.51681e-159	0.534975	0.206	0.096	6.14387e-155	Monocytes
HIST1H2BB	8.30884e-302	0.50545	0.548	0.344	1.45155e-297		Low expression in all lung cell types
DERL3	0	0.492641	0.444	0.191	0	Plasma cells
H1FX	1.84519e-250	0.481708	0.764	0.621	3.22355e-246	Plasma cells
IGLV6-57	3.72885e-211	0.478541	0.283	0.136	6.5143e-207	Plasma cells
TENT5C	0	0.465515	0.468	0.231	0	T-cells, plasma cells, B-cells
HIST1H2BG	7.30961e-221	0.453941	0.555	0.394	1.27699e-216		Low expression in all lung cell types
HIST2H2AB	3.34324e-243	0.443259	0.586	0.405	5.84064e-239		Low expression in all lung cell types
HIST1H4H	3.3792e-183	0.407968	0.585	0.433	5.90347e-179	Plasma cells
HIST1H4C	2.3386e-185	0.395826	0.613	0.467	4.08553e-181		Low expression in all lung cell types
SEC11C	7.93387e-245	0.394338	0.543	0.356	1.38605e-240	Plasma cells, ionocytes
SSR4	7.42986e-173	0.39192	0.698	0.59	1.298e-168	Plasma cells
IGLV9-49	4.79556e-94	0.38047	0.155	0.076	8.37784e-90	Plasma cells
IGHV1-46	8.16358e-86	0.378422	0.172	0.093	1.42618e-81	Plasma cells
HIST1H3I	1.14412e-231	0.37833	0.488	0.302	1.99877e-227		Low expression in all lung cell types
ISG20	9.72624e-224	0.374108	0.614	0.438	1.69917e-219	Plasma cells
MT1G	3.02582e-55	0.371159	0.665	0.608	5.28611e-51		Low expression in all lung cell types
HIST1H2AE	1.02595e-174	0.370557	0.505	0.35	1.79233e-170		Low expression in all lung cell types
IGHJ6	2.94159e-305	0.365744	0.307	0.129	5.13895e-301	Plasma cells
CEP128	3.78001e-295	0.349884	0.393	0.196	6.60368e-291
BTG2	2.78823e-205	0.344979	0.468	0.295	4.87105e-201
FKBP11	8.31399e-201	0.342051	0.472	0.303	1.45245e-196
HIST1H4I	7.89363e-207	0.338659	0.473	0.295	1.37902e-202
UBD	5.76418e-96	0.335898	0.343	0.229	1.007e-91
IGHJ2	5.27255e-109	0.332652	0.19	0.098	9.21114e-105
HNRNPA2B1	8.22005e-58	0.307445	0.835	0.826	1.43604e-53
PIM2	1.1582e-287	0.300508	0.322	0.143	2.02338e-283
PPIB	1.66957e-145	0.297609	0.938	0.929	2.91674e-141
ZBP1	7.1715e-262	0.295496	0.32	0.148	1.25286e-257
HSP90B1	6.03527e-137	0.29412	0.463	0.324	1.05436e-132
SRSF5	5.28751e-55	0.291877	0.737	0.7	9.23729e-51
PTGDS	1.14323e-164	0.284932	0.909	0.801	1.99722e-160
B2M	3.14583e-69	0.281931	0.969	0.971	5.49576e-65
SRRM2	3.59254e-76	0.279954	0.956	0.941	6.27617e-72
IGLV4-60	1.33196e-70	0.278234	0.108	0.052	2.32694e-66
FCRL5	1.96385e-299	0.27618	0.263	0.1	3.43084e-295
HIST1H1D	1.73538e-160	0.273985	0.359	0.213	3.03171e-156
ARHGEF1	3.58866e-57	0.273954	0.609	0.541	6.26939e-53
IL2RG	7.35092e-98	0.270162	0.494	0.378	1.28421e-93
SEL1L3	9.36989e-151	0.264199	0.377	0.233	1.63692e-146
IGHV6-1	1.53651e-158	0.263528	0.21	0.097	2.68427e-154
CCL19	1.32225e-78	0.263452	0.545	0.433	2.30997e-74
RGCC	6.37081e-77	0.257874	0.567	0.466	1.11298e-72
STK17B	1.07608e-74	0.257013	0.388	0.29	1.87991e-70
PRDM1	5.69903e-165	0.252799	0.358	0.21	9.95621e-161
MCM7	4.51867e-115	0.251593	0.431	0.299	7.89412e-111
SRSF2	7.82661e-59	0.251251	0.655	0.594	1.36731e-54
SERPINE1	9.00948e-25	-0.251806	0.727	0.765	1.57396e-20
TIMP1	2.78203e-69	-0.254927	1	1	4.8602e-65
WFDC2	3.464e-30	-0.257034	0.538	0.589	6.05161e-26
CD55	2.72634e-60	-0.257661	0.38	0.472	4.76292e-56
APOC1	2.77711e-23	-0.259156	0.33	0.37	4.85161e-19
MT2A	1.42129e-48	-0.272028	1	0.999	2.48299e-44
IFITM2	2.32232e-96	-0.273563	0.958	0.961	4.05709e-92
SLC25A37	1.63356e-64	-0.284148	0.496	0.584	2.85383e-60
HSPA1B	3.88341e-45	-0.287716	0.816	0.834	6.78432e-41
TNC	1.76128e-61	-0.295446	0.646	0.714	3.07696e-57
LAPTM5	1.47639e-73	-0.296138	0.921	0.936	2.57925e-69
S100A11	7.1283e-157	-0.299094	0.917	0.952	1.24531e-152
PLAUR	5.30775e-114	-0.301322	0.701	0.78	9.27263e-110
TAGLN	2.06749e-63	-0.301987	0.503	0.588	3.6119e-59
COL1A2	2.19813e-12	-0.303455	0.952	0.879	3.84013e-08
AQP9	1.36374e-87	-0.30587	0.336	0.455	2.38246e-83
CSF3R	5.22897e-72	-0.313671	0.35	0.454	9.13501e-68
VCAN	5.54985e-109	-0.313764	0.554	0.663	9.69558e-105
S100A9	1.06683e-14	-0.314772	0.992	0.991	1.86376e-10
CCN1	2.03518e-81	-0.317614	0.624	0.703	3.55545e-77
SFTPB	4.22812e-39	-0.32041	0.81	0.858	7.38652e-35
GPRC5A	2.75599e-74	-0.330676	0.516	0.618	4.81471e-70
COL3A1	4.78849e-17	-0.337293	0.934	0.855	8.36549e-13
G0S2	4.37842e-55	-0.345008	0.727	0.764	7.6491e-51
ACSL1	6.26094e-127	-0.374553	0.576	0.687	1.09379e-122
AGER	1.5208e-67	-0.388973	0.686	0.76	2.65683e-63
S100A8	1.23384e-11	-0.416603	0.954	0.952	2.15552e-07
SPP1	3.23683e-16	-0.418535	0.576	0.629	5.65474e-12
KRT7	1.55726e-126	-0.420272	0.636	0.741	2.72053e-122
THBS1	4.04026e-91	-0.427015	0.79	0.836	7.05833e-87
PTX3	1.42196e-90	-0.447207	0.368	0.492	2.48417e-86
SLC11A1	2.69619e-175	-0.454141	0.546	0.689	4.71025e-171
COL1A1	6.81999e-09	-0.468417	0.873	0.768	0.000119145
SCGB1A1	1.42384e-46	-0.547178	0.156	0.232	2.48745e-42

## Sheet: Cluster_4
Table S5. Clustering differential expressed genes. Differentially expressed (DE) marker genes for each spatial transcriptomic (ST) cluster. Differential expression analysis to identify cluster specific DE genes used Wilcoxon rank sum test and “bimod” Likelihood-ratio tests, p-value < 0.05.
gene	p_val	avg_log2FC	pct.1	pct.2	p_val_adj	cell type	comment
SCGB1A1	2.41664e-127	1.5253	0.33	0.199	4.22187e-123	Club cells
SFTPB	0	1.46573	0.986	0.826	0	Alveolar type 2 cells
SLC34A2	0	1.2662	0.893	0.573	0	Alveolar type 2 cells, alveolar type 1 cells, respiratory ciliated cells, club cells
AGER	0	1.23747	0.916	0.718	0	Alveolar type 1 cells
GPRC5A	0	1.17383	0.865	0.554	0	Alveolar type 1 cells, club cells
KRT7	0	1.14243	0.951	0.683	0	(Ionocytes, club cells, alveolar type 1 cells)
WFDC2	0	1.1018	0.863	0.532	0	Club cells, basal respiratory cells, respiratory ciliated cells
MUC1	0	1.05523	0.765	0.422	0	Alveolar type 2 cells, respiratory ciliated cells
SFTPC	1.6831e-236	1.00224	0.52	0.327	2.94038e-232	Alveolar type 2 cells
SCGB3A2	4.70122e-282	0.882924	0.374	0.178	8.21304e-278	Club cells, alveolar type 2 cells
HOPX	0	0.768042	0.763	0.444	0	NK-cells, alveolar type 1 cells, alveolar type 2 cells
NAPSA	0	0.746177	0.598	0.268	0	Alveolar type 2 cells
SFTPD	0	0.728691	0.503	0.22	0	Alveolar type 2 cells
LMO7	0	0.70686	0.709	0.38	0	Alveolar type 1 cells
CTSE	0	0.673358	0.588	0.277	0	Alveolar type 1 cells
SLPI	0	0.663142	0.447	0.208	0	Club cells, basal respiratory cells, respiratory ciliated cells, alveolar type 2 cells
C1orf116	0	0.656386	0.545	0.237	0	Alveolar type 1 cells, alveolar type 2 cells, club cells
SFTA2	0	0.649303	0.558	0.251	0	Alveolar type 2 cells, alveolar type 1 cells
LPCAT1	0	0.645372	0.789	0.571	0	Alveolar type 2 cells
AQP4	0	0.633768	0.485	0.212	0	Alveolar type 1 cells, alveolar type 2 cells
DHCR24	0	0.5474	0.558	0.289	0	Alveolar type 2 cells, alveolar type 1 cells
SPINT2	0	0.53949	0.621	0.359	0	(Basal respiratory cells, ionocytes, club cells, respiratory ciliated cells, alveolar type 1 cells, alveolar type 2 cells)
CD55	3.1245e-238	0.529999	0.623	0.427	5.45849e-234	Alveolar type 1 cells
EPCAM	0	0.528948	0.485	0.189	0	(Ionocytes, alveolar type 1 cells, club cells, respiratory ciliated cells)
EMP2	7.81262e-241	0.524897	0.557	0.363	1.36487e-236	Alveolar type 1 cells
CLDN4	0	0.517915	0.463	0.177	0	(Club cells, ionocytes, basal respiratory cells, respiratory ciliated cells)
EFNA1	0	0.51052	0.551	0.312	0	(Alveolar type 1 cells, alveolar type 2 cells, ionocytes, club cells, basal respiratory cells, respiratory ciliated cells)
SDC4	0	0.509282	0.706	0.496	0	(Alveolar type 2 cells, basal respiratory cells, alveolar type 1 cells, club cells, respiratory ciliated cells, ionocytes)
ITGB6	0	0.507883	0.424	0.177	0	Alveolar type 2 cells, alveolar type 1 cells, basal respiratory cells
LMO3	0	0.500793	0.481	0.21	0	Alveolar type 2 cells, alveolar type 1 cells
ABCA3	0	0.497775	0.45	0.216	0	Alveolar type 2 cells
TACSTD2	0	0.486166	0.462	0.198	0	Basal respiratory cells, club cells
SUSD2	0	0.452256	0.433	0.185	0	Alveolar type 1 cells, alveolar type 2 cells
C19orf33	0	0.451226	0.511	0.248	0	(Alveolar type 1 cells, basal respiratory cells, club cells, respiratory ciliated cells, alveolar type 2 cells)
CD9	4.23145e-236	0.446186	0.625	0.436	7.39235e-232	Ionocytes, basal respiratory cells
BCAM	5.45908e-301	0.446146	0.554	0.321	9.53701e-297	Basal respiratory cells
SDC1	3.01667e-280	0.444985	0.518	0.295	5.27012e-276	(Basal respiratory cells, club cells, alveolar type 2 cells, alveolar type 1 cells)
S100A14	0	0.444925	0.426	0.18	0	(Basal respiratory cells, club cells)
ITGA3	0	0.444221	0.549	0.316	0	(Basal respiratory cells, alveolar type 1 cells)
SFTA3	0	0.443607	0.362	0.129	0
CYP4B1	0	0.429036	0.331	0.126	0
CLDN7	0	0.426129	0.475	0.21	0
CXCL14	6.00505e-159	0.424183	0.267	0.135	1.04908e-154
CDH1	0	0.422813	0.406	0.153	0
RNASE1	1.71184e-216	0.417061	0.958	0.884	2.99059e-212
TSPAN13	1.64237e-264	0.416309	0.548	0.331	2.86923e-260
FASN	8.51099e-180	0.41499	0.48	0.305	1.48687e-175
NKX2-1	0	0.414844	0.371	0.134	0
LAMB3	0	0.413093	0.392	0.163	0
ATP1B1	0	0.412869	0.405	0.19	0
MLPH	2.70636e-298	0.391865	0.354	0.154	4.72802e-294
FOLR1	0	0.390208	0.365	0.136	0
EPS8L2	0	0.387759	0.383	0.153	0
GSTP1	4.08684e-246	0.386542	0.958	0.909	7.13971e-242
CLIC3	2.52105e-300	0.381887	0.356	0.155	4.40428e-296
RAB11FIP1	7.49032e-288	0.379837	0.448	0.23	1.30856e-283
CKB	0	0.378667	0.442	0.212	0
F3	2.7046e-205	0.374737	0.466	0.279	4.72493e-201
IFI6	6.3442e-41	0.367208	0.756	0.732	1.10833e-36
PLAAT4	3.38917e-107	0.362892	0.601	0.482	5.92088e-103
CLIC5	1.65132e-217	0.360288	0.477	0.278	2.88486e-213
ADIRF	5.75257e-139	0.358648	0.528	0.358	1.00497e-134
SDR16C5	0	0.356286	0.363	0.149	0
SLC39A8	1.99945e-170	0.351601	0.756	0.611	3.49304e-166
AQP1	1.78916e-96	0.351518	0.758	0.651	3.12566e-92
LAMP3	1.84329e-191	0.350851	0.304	0.149	3.22022e-187
S100A6	3.48816e-270	0.350554	0.999	0.999	6.09382e-266
ALDH3A2	4.34071e-179	0.350167	0.487	0.312	7.58321e-175
RTKN2	3.15519e-204	0.347806	0.246	0.104	5.51213e-200
PGC	5.62377e-177	0.34495	0.22	0.093	9.82473e-173
TRAM1	1.97512e-135	0.344521	0.729	0.607	3.45053e-131
DHRS3	1.48526e-161	0.341858	0.518	0.347	2.59474e-157
MYH14	0	0.337564	0.37	0.145	0
SPOCK2	2.60311e-129	0.337547	0.427	0.285	4.54763e-125
SCEL	1.54718e-292	0.33504	0.331	0.138	2.70292e-288
ALPL	2.5991e-165	0.330506	0.411	0.246	4.54062e-161
SCNN1G	0	0.330017	0.299	0.111	0
CAV1	2.25391e-140	0.327426	0.46	0.304	3.93757e-136
CD151	1.413e-97	0.325957	0.783	0.709	2.46851e-93
S100A10	2.36679e-157	0.325451	0.98	0.955	4.13478e-153
TSPAN3	2.38153e-148	0.32396	0.547	0.384	4.16053e-144
SCNN1A	0	0.323823	0.314	0.105	0
ELF3	0	0.323007	0.292	0.106	0
ATP11A	3.07751e-156	0.319257	0.62	0.455	5.37641e-152
PRR15L	0	0.318983	0.319	0.114	0
LSR	5.16352e-231	0.315193	0.381	0.193	9.02067e-227
AQP3	2.22531e-182	0.313381	0.36	0.194	3.88762e-178
ANXA3	3.63777e-176	0.313042	0.467	0.284	6.35519e-172
DUOXA1	0	0.311247	0.309	0.114	0
FXYD3	0	0.310791	0.301	0.108	0
PIGR	5.18858e-253	0.309806	0.202	0.066	9.06446e-249
ANKRD1	2.07355e-114	0.309296	0.296	0.172	3.62249e-110
LAMC2	2.04815e-211	0.309137	0.29	0.131	3.57812e-207
TMC5	0	0.30739	0.282	0.101	0
SELENBP1	8.09516e-142	0.30709	0.375	0.227	1.41422e-137
SPINT1	5.55496e-294	0.307059	0.33	0.136	9.70451e-290
ICAM1	5.28061e-114	0.304656	0.955	0.91	9.22522e-110
MUC4	2.06638e-265	0.301639	0.196	0.06	3.60997e-261
PPL	3.65019e-307	0.297485	0.306	0.117	6.37688e-303
SLC22A31	0	0.294549	0.259	0.085	0
LRRN4	1.98689e-221	0.294483	0.278	0.119	3.47109e-217
ATP13A4	8.99851e-283	0.292293	0.272	0.101	1.57204e-278
C3	8.57629e-73	0.291193	0.759	0.69	1.49828e-68
CAV2	3.46785e-135	0.290431	0.591	0.437	6.05834e-131
PTPRF	4.1271e-233	0.289889	0.365	0.178	7.21005e-229
MGST1	4.68347e-118	0.287314	0.434	0.293	8.18202e-114
WFS1	4.48972e-120	0.287012	0.443	0.299	7.84355e-116
SCNN1B	2.33298e-283	0.285535	0.298	0.116	4.07572e-279
MAL2	2.48153e-290	0.285253	0.299	0.116	4.33522e-286
ATP1A1	3.48003e-101	0.28236	0.636	0.515	6.07961e-97
PEG10	3.56824e-213	0.281627	0.267	0.114	6.23372e-209
SERINC2	5.50308e-204	0.279827	0.28	0.126	9.61389e-200
IRX2	1.63753e-296	0.277537	0.284	0.105	2.86077e-292
NIBAN2	6.77292e-119	0.270815	0.685	0.551	1.18323e-114
NDNF	1.73244e-122	0.270545	0.352	0.214	3.02657e-118
ANOS1	5.13904e-220	0.268693	0.25	0.101	8.97791e-216
RAB25	2.47275e-278	0.268211	0.268	0.099	4.3199e-274
LGALS3BP	6.89265e-53	0.265835	0.896	0.868	1.20415e-48
TSPAN1	2.31921e-237	0.264559	0.181	0.056	4.05167e-233
CAPN2	1.96159e-95	0.262172	0.732	0.619	3.4269e-91
CAPS	1.9632e-65	0.260837	0.177	0.102	3.4297e-61
DDR1	7.08317e-195	0.256292	0.308	0.148	1.23743e-190
CGN	1.03919e-259	0.255108	0.267	0.102	1.81547e-255
TPPP3	8.95948e-82	0.254137	0.144	0.07	1.56522e-77
LLGL2	8.18934e-225	0.254117	0.294	0.128	1.43068e-220
COL6A2	1.22164e-48	-0.250422	0.743	0.788	2.1342e-44
FKBP5	1.09214e-46	-0.251255	0.706	0.745	1.90797e-42
SMAP2	7.75212e-45	-0.256405	0.498	0.568	1.35429e-40
CCL13	3.97571e-28	-0.257962	0.227	0.287	6.94556e-24
IGFBP5	5.99362e-25	-0.258034	0.415	0.467	1.04709e-20
NFKB2	5.59049e-47	-0.258407	0.492	0.567	9.76659e-43
SLC2A3	3.62329e-37	-0.259059	0.597	0.643	6.32988e-33
HIST1H2BD	3.60947e-27	-0.260033	0.688	0.706	6.30574e-23
IGHV5-10-1	3.22001e-36	-0.260332	0.072	0.132	5.62535e-32
PLTP	2.12913e-29	-0.261686	0.684	0.727	3.71959e-25
FN1	3.6748e-38	-0.262476	0.986	0.995	6.41988e-34
B2M	1.19447e-16	-0.262913	0.978	0.969	2.08674e-12
HIF1A	6.50468e-52	-0.263313	0.498	0.577	1.13637e-47
TCIRG1	3.1075e-39	-0.274	0.622	0.665	5.4288e-35
CTSB	6.64758e-42	-0.276877	0.965	0.977	1.16133e-37
IER3	2.66736e-55	-0.278298	0.479	0.565	4.65988e-51
TNFRSF6B	2.25717e-62	-0.280523	0.341	0.443	3.94328e-58
DCN	8.35811e-73	-0.282035	0.979	0.984	1.46016e-68
SERPINE1	2.68185e-53	-0.285959	0.701	0.768	4.68519e-49
HNRNPA2B1	3.64705e-31	-0.286474	0.821	0.829	6.3714e-27
PDGFRA	5.18925e-80	-0.288875	0.517	0.621	9.06562e-76
ACTA2	8.64111e-18	-0.289615	0.661	0.686	1.5096e-13
SOD2	4.5816e-116	-0.294055	0.994	0.995	8.00406e-112
VIM	1.4087e-86	-0.29464	0.945	0.941	2.461e-82
UBD	3.76296e-41	-0.294926	0.185	0.261	6.57388e-37
HLA-DRB5	3.14427e-13	-0.296425	0.511	0.53	5.49305e-09
NNMT	8.90977e-76	-0.297465	0.673	0.737	1.55654e-71
CALHM6	3.58576e-45	-0.298103	0.201	0.282	6.26432e-41
MMP2	7.74272e-59	-0.300213	0.753	0.798	1.35265e-54
CYBB	6.34697e-40	-0.305174	0.578	0.63	1.10882e-35
TPM2	6.28316e-89	-0.30637	0.822	0.873	1.09767e-84
ACKR1	5.10127e-53	-0.308026	0.274	0.37	8.91193e-49
PI15	1.79119e-68	-0.322092	0.123	0.223	3.1292e-64
HIST1H2BN	7.11123e-36	-0.322291	0.468	0.522	1.24233e-31
CRISPLD2	4.782e-96	-0.33068	0.621	0.715	8.35415e-92
LUM	4.12661e-43	-0.335668	0.79	0.821	7.20919e-39
PTGDS	5.71712e-40	-0.335902	0.786	0.827	9.98781e-36
HIST1H2AG	2.09292e-39	-0.33812	0.322	0.392	3.65633e-35
SPARC	2.30741e-52	-0.354474	0.975	0.985	4.03104e-48
CCL17	6.94799e-75	-0.354682	0.043	0.129	1.21381e-70
HILPDA	1.63438e-77	-0.356648	0.486	0.581	2.85525e-73
RARRES1	1.33947e-25	-0.368616	0.354	0.416	2.34005e-21
XBP1	1.93566e-22	-0.373163	0.823	0.81	3.3816e-18
CD163	1.69638e-59	-0.376819	0.902	0.916	2.96358e-55
ADAMTS2	9.46831e-55	-0.37702	0.465	0.538	1.65411e-50
NFKBIA	2.69616e-34	-0.382688	0.702	0.72	4.71019e-30
TIMP1	2.20862e-133	-0.397458	0.999	1	3.85845e-129
MT1G	2.0941e-41	-0.397919	0.568	0.627	3.65839e-37
LYZ	6.73275e-38	-0.422024	0.912	0.905	1.17621e-33
CCL19	2.8989e-81	-0.446739	0.357	0.47	5.06438e-77
IGFBP7	9.18121e-111	-0.4501	0.924	0.942	1.60396e-106
JCHAIN	8.53746e-25	-0.505995	0.648	0.665	1.49149e-20
IGHM	4.27904e-14	-0.561499	0.66	0.683	7.47549e-10
CCL21	1.43331e-58	-0.582524	0.256	0.349	2.504e-54
IGLV3-1	1.97347e-16	-0.584902	0.496	0.534	3.44765e-12
IGHG3	3.64431e-31	-0.809522	0.666	0.702	6.36662e-27
CXCL9	8.03444e-49	-0.910796	0.4	0.464	1.40362e-44
CLU	4.21596e-07	-0.33052	0.909	0.891	0.00736528
IGFBP4	1.71882e-05	-0.269287	0.494	0.5	0.300278
COL3A1	0.00684604	-0.251542	0.838	0.875	1

## Sheet: Cluster_5
Table S5. Clustering differential expressed genes. Differentially expressed (DE) marker genes for each spatial transcriptomic (ST) cluster. Differential expression analysis to identify cluster specific DE genes used Wilcoxon rank sum test and “bimod” Likelihood-ratio tests, p-value < 0.05.
gene	p_val	avg_log2FC	pct.1	pct.2	p_val_adj	cell type	comment
CCL21	0	1.44549	0.54	0.302	0	Endothelial cells
CLU	0	1.44041	0.979	0.88	0	Granulocytes, respiratory ciliated cells, fibroblasts, club cells
RARRES1	1.02675e-282	1.11337	0.588	0.377	1.79374e-278	Ionocytes, fibroblasts
IGFBP7	0	1.09812	0.988	0.931	0	Smooth muscle cells
ACTA2	0	1.00397	0.811	0.661	0	Smooth muscle cells
CCL19	0	0.932684	0.677	0.417	0	Smooth muscle cells, monocytes, fibroblasts, basal respiratory cells
IGFBP4	1.73041e-250	0.887357	0.654	0.473	3.02303e-246	Fibroblasts, endothelial cells
APOD	1.49069e-265	0.861948	0.499	0.313	2.60424e-261	Fibroblasts
PTGDS	1.50464e-277	0.818783	0.886	0.81	2.62861e-273	(Fibroblasts)
IGFBP5	0	0.813546	0.659	0.426	0	Smooth muscle cells, fibroblasts, ionocytes
TAGLN	5.32021e-209	0.782686	0.687	0.553	9.2944e-205	Smooth muscle cells
TIMP1	0	0.740456	1	0.999	0	Fibroblasts, smooth muscle cells, macrophages
FBLN1	3.06625e-224	0.729764	0.83	0.755	5.35675e-220	Fibroblasts
ACKR1	7.34327e-240	0.724046	0.521	0.329	1.28287e-235	Endothelial cells
CCL14	0	0.701289	0.383	0.173	0	(Endothelial cells)
C3	8.9686e-199	0.683788	0.78	0.687	1.56681e-194	(Fibroblasts, club cells)
MYL9	3.73661e-235	0.68361	0.749	0.615	6.52786e-231	Smooth muscle cells
PLA2G2A	0	0.673581	0.345	0.108	0	Fibroblasts
TPM2	7.33864e-307	0.659884	0.935	0.854	1.28206e-302	Smooth muscle cells
SELE	1.84084e-225	0.615469	0.227	0.086	3.21595e-221	Endothelial cells
TGM2	0	0.592187	0.977	0.903	0	(Endothelial cells)
LYVE1	3.98135e-232	0.581652	0.444	0.259	6.95541e-228	(Endothelial cells)
SAA2	3.97303e-74	0.580788	0.231	0.143	6.94089e-70	(Respiratory ciliated cells, basal respiratory cells, club cells)
NNMT	0	0.575409	0.841	0.709	0	(Fibroblasts, alveolar type 2 cells, endothelial cells)
PTX3	3.21532e-64	0.570083	0.56	0.455	5.61716e-60	Fibroblasts, macrophages
SOD3	3.81516e-236	0.561381	0.825	0.712	6.66509e-232	Fibroblasts, smooth muscle cells
PTGIS	5.24552e-293	0.546033	0.464	0.253	9.16393e-289	Fibroblasts, endothelial cells
ADAMTS9	2.17386e-229	0.543454	0.508	0.318	3.79774e-225	Endothelial cells, smooth muscle cells
PDGFRA	5.87978e-254	0.538835	0.741	0.584	1.0272e-249	Fibroblasts
IGF1	1.59845e-214	0.538068	0.482	0.307	2.79248e-210	Fibroblasts
HSPG2	2.85048e-259	0.535065	0.754	0.609	4.97979e-255	Endothelial cells
CFB	1.88642e-185	0.53067	0.656	0.509	3.29558e-181	(Club cells, respiratory ciliated cells, basal respiratory cells)
SLC4A1	1.78933e-153	0.524236	0.191	0.081	3.12596e-149	Erythroid cells
C1R	6.60176e-287	0.52273	0.992	0.945	1.15333e-282	Fibroblasts
GREM1	7.94538e-158	0.514257	0.296	0.158	1.38806e-153		Low expression in all lung cell types
AEBP1	0	0.513674	0.887	0.76	0	Fibroblasts, smooth muscle cells
CRISPLD2	1.45977e-261	0.511131	0.829	0.68	2.55021e-257	Smooth muscle cells, fibroblasts
C7	1.89717e-139	0.507517	0.792	0.696	3.31436e-135	Fibroblasts
MGP	1.41231e-199	0.498137	0.423	0.255	2.46731e-195	Fibroblasts
SPRY1	7.95505e-224	0.479846	0.397	0.218	1.38975e-219	Endothelial cells, fibroblasts
G0S2	4.44402e-57	0.47857	0.814	0.748	7.7637e-53
ID1	3.82183e-97	0.477027	0.716	0.63	6.67674e-93
CRYAB	1.93584e-155	0.466604	0.463	0.311	3.38191e-151
MMRN1	0	0.463632	0.238	0.075	0
COL15A1	3.89944e-202	0.459793	0.415	0.237	6.81232e-198
ADAMTS1	8.26303e-224	0.457327	0.528	0.336	1.44355e-219
SLC39A14	1.09081e-201	0.448751	0.595	0.426	1.90564e-197
C11orf96	4.84072e-208	0.448417	0.581	0.386	8.45674e-204
SERPINA3	2.79048e-167	0.435407	0.488	0.331	4.87496e-163
PRSS23	3.6457e-103	0.432322	0.448	0.338	6.36904e-99
SRPX	3.31782e-242	0.42944	0.456	0.26	5.79624e-238
TNFRSF6B	1.26883e-110	0.427301	0.532	0.411	2.21665e-106
OLFM1	0	0.427034	0.328	0.132	0
SERPINE2	2.08877e-101	0.424158	0.235	0.133	3.64908e-97
HILPDA	3.17355e-131	0.414356	0.672	0.55	5.5442e-127
DES	2.66608e-250	0.414169	0.237	0.087	4.65765e-246
C1S	2.51384e-132	0.405103	0.869	0.811	4.39167e-128
MCAM	4.22747e-144	0.40021	0.583	0.426	7.38539e-140
IGFBP6	1.44748e-225	0.398217	0.32	0.152	2.52875e-221
ID3	1.22963e-80	0.397201	0.551	0.461	2.14816e-76
HIF1A	9.48829e-82	0.396952	0.623	0.557	1.6576e-77
ACTG2	1.06286e-171	0.390203	0.16	0.057	1.85681e-167
ADAMTS4	8.64426e-157	0.383762	0.49	0.323	1.51015e-152
MYLK	1.17747e-75	0.382155	0.49	0.396	2.05705e-71
MMP2	1.69192e-121	0.377808	0.856	0.781	2.95578e-117
DCN	3.39798e-149	0.377321	0.993	0.982	5.93628e-145
PDLIM3	3.95704e-184	0.374221	0.417	0.246	6.91294e-180
CPE	0	0.36207	0.308	0.111	0
PDPN	3.81759e-126	0.359425	0.503	0.364	6.66933e-122
CALD1	8.7066e-135	0.358777	0.692	0.571	1.52104e-130
IL33	2.92463e-150	0.357919	0.356	0.21	5.10933e-146
IL1R1	6.70154e-98	0.357381	0.587	0.491	1.17076e-93
SERPINF1	1.88199e-79	0.355734	0.684	0.61	3.28783e-75
SELENOM	1.14358e-159	0.355364	0.693	0.563	1.99784e-155
FBLN2	4.17061e-138	0.354993	0.504	0.353	7.28606e-134
PI15	9.70795e-67	0.328111	0.296	0.194	1.69598e-62
MUSTN1	5.17323e-54	0.327325	0.217	0.142	9.03763e-50
CNN3	3.80463e-124	0.324626	0.715	0.612	6.64669e-120
C1QTNF1	3.70889e-157	0.322105	0.329	0.182	6.47944e-153
HYAL2	3.77939e-63	0.315253	0.338	0.25	6.60259e-59
MT1X	5.36589e-32	0.313583	0.84	0.856	9.37421e-28
SOD2	2.51072e-125	0.310289	0.996	0.995	4.38622e-121
ENG	1.2989e-117	0.309455	0.838	0.756	2.26917e-113
FLNA	4.33968e-72	0.307225	0.951	0.935	7.58142e-68
CFH	3.7904e-108	0.305914	0.613	0.481	6.62182e-104
TGFBR2	2.99537e-99	0.303535	0.793	0.713	5.23292e-95
MAP1B	3.17434e-157	0.303002	0.355	0.203	5.54557e-153
COL4A1	7.74179e-123	0.302529	0.921	0.841	1.35249e-118
NR4A1	1.14804e-77	0.298629	0.357	0.246	2.00563e-73
A2M	3.12055e-45	0.294478	0.94	0.95	5.4516e-41
CCDC71L	8.64846e-94	0.293738	0.474	0.355	1.51089e-89
CNN1	4.65964e-209	0.29198	0.174	0.057	8.1404e-205
MFGE8	5.78228e-87	0.290505	0.789	0.711	1.01016e-82
FBN1	1.71137e-117	0.286747	0.756	0.627	2.98976e-113
TNXB	1.56433e-88	0.286199	0.44	0.316	2.73289e-84
PLVAP	2.32751e-142	0.278848	0.261	0.133	4.06617e-138
HSPB6	3.77193e-78	0.268064	0.448	0.337	6.58957e-74
IER3	1.59551e-46	0.267118	0.602	0.545	2.78736e-42
ABI3BP	2.20538e-72	0.266927	0.405	0.298	3.85281e-68
NBL1	8.78871e-84	0.266118	0.765	0.66	1.53539e-79
NRP1	1.13153e-44	0.265893	0.542	0.482	1.97679e-40
EEF2	2.46176e-83	0.265716	0.993	0.989	4.3007e-79
SERPINE1	1.40623e-15	0.265213	0.744	0.761	2.45669e-11
NFKBIA	3.03892e-08	0.264879	0.702	0.72	0.000530898
IGFBP2	8.15216e-77	0.259193	0.231	0.14	1.42418e-72
ECSCR	3.84247e-99	0.257516	0.256	0.149	6.7128e-95
NCKAP1	2.62157e-75	0.256524	0.642	0.554	4.57989e-71
ID4	1.15413e-107	0.25207	0.25	0.139	2.01627e-103
FCGR2B	1.46159e-59	-0.251806	0.281	0.39	2.5534e-55
ACE	2.40089e-91	-0.252352	0.242	0.384	4.19436e-87
EPCAM	2.68893e-126	-0.254419	0.104	0.253	4.69756e-122
LAIR1	2.47811e-68	-0.254495	0.459	0.575	4.32927e-64
SDC1	6.19588e-93	-0.25601	0.208	0.347	1.08242e-88
NUPR1	9.73711e-17	-0.257774	0.686	0.696	1.70107e-12
SPI1	2.28383e-71	-0.261733	0.636	0.73	3.98986e-67
TACSTD2	2.86369e-129	-0.264164	0.106	0.258	5.00287e-125
CXCR4	3.2429e-84	-0.264873	0.352	0.49	5.66534e-80
C19orf33	9.14393e-124	-0.266905	0.151	0.308	1.59744e-119
SPARC	1.62166e-14	-0.268796	0.985	0.983	2.83305e-10
LGALS3BP	5.80914e-55	-0.270299	0.86	0.874	1.01486e-50
SPINT2	5.2306e-112	-0.270419	0.259	0.42	9.13787e-108
ITGB6	3.44584e-129	-0.271247	0.088	0.233	6.01988e-125
CLIC5	3.15499e-124	-0.273347	0.169	0.329	5.51176e-120
S100A10	2.3047e-111	-0.275905	0.938	0.962	4.02632e-107
CD53	3.92205e-95	-0.276412	0.456	0.598	6.85182e-91
CTSS	4.13512e-56	-0.279154	0.546	0.65	7.22405e-52
IL32	3.97273e-124	-0.281261	0.891	0.936	6.94037e-120
CYBA	1.99849e-83	-0.281423	0.743	0.835	3.49135e-79
MRC1	3.35747e-50	-0.281462	0.359	0.45	5.8655e-46
CD55	3.59354e-48	-0.281487	0.376	0.468	6.27791e-44
CD37	1.82321e-108	-0.281633	0.358	0.514	3.18516e-104
TMIGD3	6.36072e-90	-0.286093	0.193	0.325	1.11122e-85
SCGB3A2	3.26778e-65	-0.286139	0.119	0.22	5.70882e-61
CD68	5.40455e-48	-0.286206	0.741	0.791	9.44175e-44
ANXA3	4.45171e-117	-0.286842	0.177	0.332	7.77714e-113
ANPEP	1.23673e-112	-0.29002	0.271	0.431	2.16057e-108
SLCO2B1	4.5719e-85	-0.296859	0.34	0.473	7.98711e-81
CSF1R	8.31528e-105	-0.297569	0.314	0.466	1.45268e-100
CXCL8	1.90715e-66	-0.297785	0.282	0.399	3.33179e-62
MS4A7	2.81032e-119	-0.297797	0.223	0.383	4.90963e-115
CPM	4.16764e-95	-0.300309	0.287	0.429	7.28087e-91
APOC2	4.25465e-127	-0.303541	0.103	0.253	7.43288e-123
S100A11	3.85894e-117	-0.304051	0.923	0.949	6.74157e-113
VAMP8	1.73131e-119	-0.304462	0.473	0.63	3.02461e-115
AQP4	1.69113e-123	-0.307451	0.123	0.273	2.9544e-119
FPR3	4.94662e-118	-0.314929	0.185	0.338	8.64174e-114
EMP2	5.71583e-109	-0.315109	0.26	0.413	9.98555e-105
FGR	1.36433e-75	-0.317081	0.477	0.588	2.38349e-71
FN1	8.37854e-46	-0.320752	0.996	0.993	1.46373e-41
TREM1	1.78276e-120	-0.320976	0.214	0.372	3.11448e-116
TLR2	4.35087e-124	-0.322263	0.321	0.488	7.60097e-120
HMOX1	7.70375e-91	-0.3226	0.409	0.543	1.34584e-86
S100A9	1.37135e-07	-0.323877	0.983	0.993	0.00239576
ACP5	1.65845e-105	-0.324024	0.2	0.344	2.89732e-101
CD163	8.94474e-81	-0.324863	0.865	0.922	1.56265e-76
ITGAX	1.21051e-79	-0.325545	0.473	0.586	2.11476e-75
C1orf116	1.31448e-150	-0.327269	0.133	0.306	2.2964e-146
CTSL	8.55742e-54	-0.328368	0.653	0.715	1.49498e-49
SFTPD	3.34393e-125	-0.328609	0.13	0.283	5.84184e-121
SFTA2	1.25869e-150	-0.328732	0.145	0.32	2.19893e-146
CTSC	2.18475e-114	-0.331044	0.828	0.869	3.81675e-110
CSF3R	4.76498e-61	-0.332986	0.339	0.451	8.32441e-57
IFNGR2	8.25831e-135	-0.333074	0.381	0.553	1.44273e-130
CTSZ	4.66469e-74	-0.342075	0.801	0.863	8.14921e-70
SERPINA1	1.32983e-134	-0.343653	0.387	0.557	2.3232e-130
HLA-C	1.45457e-98	-0.351638	0.742	0.803	2.54114e-94
ACSL1	4.67398e-79	-0.353255	0.579	0.681	8.16544e-75
LPCAT1	1.47371e-130	-0.353398	0.472	0.624	2.57458e-126
HLA-DRA	2.5432e-69	-0.356157	0.706	0.805	4.44296e-65
VSIG4	1.19502e-84	-0.361019	0.732	0.817	2.0877e-80
CXCL5	1.89994e-104	-0.361771	0.215	0.363	3.31919e-100
NAPSA	7.78942e-164	-0.373203	0.157	0.341	1.36081e-159
CTSE	8.96094e-188	-0.381589	0.151	0.35	1.56548e-183
FBP1	1.97381e-155	-0.383081	0.264	0.454	3.44825e-151
SFTPC	2.25737e-107	-0.385511	0.217	0.378	3.94362e-103
SCGB1A1	1.77452e-32	-0.388301	0.154	0.229	3.10008e-28
PLAUR	6.33757e-157	-0.390278	0.661	0.783	1.10717e-152
PSAP	6.98385e-152	-0.393481	0.98	0.987	1.22008e-147
IGHG2	3.97112e-72	-0.395045	0.432	0.553	6.93755e-68
SIGLEC10	1.53748e-130	-0.396756	0.359	0.523	2.68597e-126
AQP9	3.60988e-122	-0.397698	0.296	0.456	6.30646e-118
CAPG	3.79176e-124	-0.404769	0.557	0.699	6.62421e-120
GRN	5.4318e-126	-0.408123	0.424	0.581	9.48936e-122
TGFBI	9.35287e-109	-0.412291	0.519	0.645	1.63395e-104
ASAH1	2.37115e-152	-0.413664	0.623	0.76	4.1424e-148
RNASET2	1.03125e-168	-0.415152	0.404	0.593	1.80159e-164
SRGN	2.07135e-105	-0.419392	0.802	0.871	3.61865e-101
ITGB2	2.50337e-139	-0.41971	0.705	0.809	4.3734e-135
IFI27	6.10834e-99	-0.424967	0.8	0.872	1.06713e-94
IFI30	5.31865e-122	-0.431221	0.741	0.855	9.29168e-118
COL5A1	6.94694e-51	-0.431391	0.535	0.595	1.21363e-46
C1QA	2.40317e-138	-0.432871	0.273	0.444	4.19834e-134
FCER1G	3.60975e-153	-0.443247	0.758	0.839	6.30624e-149
LMO7	1.93155e-228	-0.449099	0.231	0.46	3.37442e-224
CD14	8.33402e-160	-0.451296	0.584	0.727	1.45595e-155
IGKC	1.0172e-30	-0.451772	0.825	0.84	1.77705e-26
GPNMB	1.64052e-81	-0.454611	0.388	0.489	2.86599e-77
IGKV4-1	1.13701e-55	-0.470704	0.519	0.603	1.98636e-51
ISG15	3.43803e-107	-0.481891	0.429	0.567	6.00624e-103
HOPX	9.26506e-236	-0.494196	0.295	0.523	1.61861e-231
PLD3	1.45036e-130	-0.496972	0.455	0.593	2.53378e-126
LYZ	3.87525e-140	-0.507617	0.836	0.918	6.77006e-136
APOC1	3.6082e-174	-0.520342	0.199	0.39	6.30353e-170
CSTB	1.79342e-178	-0.524914	0.667	0.784	3.1331e-174
CTSD	6.44856e-161	-0.543465	0.932	0.966	1.12656e-156
MARCO	4.27361e-175	-0.543845	0.727	0.83	7.46599e-171
MUC1	9.75182e-209	-0.554616	0.289	0.502	1.70364e-204
TYROBP	1.25747e-293	-0.556591	0.721	0.854	2.19679e-289
C1QC	4.60287e-124	-0.556858	0.807	0.874	8.04122e-120
WFDC2	1.66771e-217	-0.571112	0.404	0.609	2.91349e-213
SLC11A1	1.11728e-207	-0.574505	0.507	0.689	1.95188e-203
COL1A2	1.75909e-29	-0.642163	0.935	0.885	3.07313e-25
RNASE1	8.07939e-262	-0.675084	0.825	0.906	1.41147e-257
IFI6	2.80395e-141	-0.675164	0.646	0.751	4.8985e-137
LAPTM5	0	-0.6828	0.873	0.943	0
SLC34A2	1.11458e-296	-0.703763	0.412	0.654	1.94717e-292
GPRC5A	5.19811e-299	-0.715293	0.401	0.632	9.08111e-295
KRT7	0	-0.824267	0.533	0.753	0
C1QB	1.89717e-225	-0.829335	0.783	0.865	3.31435e-221
COL3A1	2.28812e-77	-0.935428	0.918	0.862	3.99734e-73
CCL18	3.28761e-226	-0.945512	0.536	0.686	5.74345e-222
APOE	7.01063e-118	-0.960833	0.658	0.713	1.22476e-113
SFTPB	0	-0.972659	0.717	0.871	0
COL1A1	8.29164e-66	-0.99785	0.83	0.781	1.44855e-61
AGER	0	-1.0514	0.549	0.779	0
SPP1	1.4055e-291	-1.20473	0.42	0.652	2.45541e-287

## Sheet: Cluster_6
Table S5. Clustering differential expressed genes. Differentially expressed (DE) marker genes for each spatial transcriptomic (ST) cluster. Differential expression analysis to identify cluster specific DE genes used Wilcoxon rank sum test and “bimod” Likelihood-ratio tests, p-value < 0.05.
gene	p_val	avg_log2FC	pct.1	pct.2	p_val_adj	cell type	comment
COL1A1	0	2.15404	0.959	0.766	0	Fibroblasts, smooth muscle cells
COL3A1	0	2.05098	0.98	0.855	0	Fibroblasts, smooth muscle cells
COL1A2	0	1.88028	0.982	0.881	0	Fibroblasts, smooth muscle cells
SPARC	0	1.50042	0.998	0.981	0	Smooth muscle cells, fibroblasts, endothelial cells
COL5A1	0	1.42081	0.859	0.552	0	Fibroblasts, smooth muscle cells
FN1	0	1.13576	0.999	0.993	0	Fibroblasts, smooth muscle cells
CTHRC1	0	1.02175	0.664	0.277	0	Fibroblasts, endothelial cells, smooth muscle cells
PCOLCE	0	0.998561	0.86	0.586	0	Smooth muscle cells, fibroblasts
COL6A3	0	0.992659	0.951	0.788	0	Fibroblasts, smooth muscle cells
BGN	0	0.982212	0.853	0.676	0	Smooth muscle cells
LUM	0	0.960847	0.93	0.802	0	Fibroblasts
COL5A2	0	0.955993	0.687	0.323	0	Fibroblasts, smooth muscle cells
APOE	1.74221e-250	0.892499	0.82	0.69	3.04364e-246	(Macrophages, fibroblasts)
TGFBI	0	0.822115	0.813	0.603	0	Smooth muscle cells, macrophages
COL6A2	0	0.804847	0.928	0.762	0	Fibroblasts, smooth muscle cells
LYZ	2.85298e-303	0.785277	0.956	0.9	4.98415e-299	Monocytes, macrophages
LOX	0	0.777597	0.714	0.366	0	Fibroblasts, club cells, smooth muscle cells
RARRES2	0	0.770219	0.799	0.614	0	Ionocytes, fibroblasts
FKBP10	0	0.766533	0.766	0.477	0	Fibroblasts, smooth muscle cells
COL16A1	0	0.752324	0.758	0.469	0	(Fibroblasts)
DPT	0	0.747411	0.465	0.149	0	Fibroblasts
SERPINF1	0	0.724307	0.813	0.596	0	Fibroblasts, basal respiratory cells
FSTL1	0	0.714464	0.91	0.753	0	Fibroblasts
CERCAM	0	0.710279	0.681	0.356	0	(Fibroblasts)
CCDC80	0	0.699401	0.546	0.238	0	Fibroblasts
THBS2	0	0.691175	0.623	0.315	0	Fibroblasts, smooth muscle cells
MMP2	0	0.6551	0.906	0.777	0	Fibroblasts
FBN1	0	0.636127	0.849	0.619	0	Fibroblasts
GPNMB	1.2515e-221	0.616332	0.663	0.451	2.18637e-217	Macrophages, fibroblasts
COL6A1	0	0.605305	0.727	0.473	0	Fibroblasts, smooth muscle cells
C1QB	3.53703e-216	0.602255	0.929	0.843	6.1792e-212	Macrophages
NUPR1	4.15696e-173	0.581981	0.803	0.681	7.26221e-169	Basal respiratory cells
DCN	0	0.547937	0.993	0.982	0	Fibroblasts
APOC1	8.49897e-187	0.541146	0.537	0.341	1.48477e-182	(Macrophages)
C1QC	1.24522e-253	0.538791	0.951	0.853	2.1754e-249	Macrophages
PLD3	2.16472e-220	0.534747	0.751	0.551	3.78177e-216		Low cell type specificity
HLA-DRA	8.64905e-195	0.524013	0.892	0.778	1.51099e-190	Monocytes, macrophages, B-cells
CCL18	5.94927e-174	0.510691	0.816	0.646	1.03934e-169	Macrophages
ITGB2	1.13322e-207	0.492168	0.887	0.783	1.97973e-203	NK-cells, macrophages, monocytes, T-cells
CD14	1.39565e-206	0.49123	0.834	0.691	2.43821e-202		Low expression in all lung cell types
HILPDA	6.91438e-176	0.479945	0.732	0.546	1.20794e-171
SPP1	1.23265e-104	0.478189	0.733	0.605	2.15345e-100
CDH11	4.44287e-211	0.477056	0.622	0.415	7.7617e-207
EMILIN1	1.10323e-221	0.473989	0.868	0.721	1.92735e-217
FCGR2B	1.40054e-197	0.473979	0.561	0.351	2.44674e-193
PLOD2	2.07292e-262	0.472479	0.546	0.31	3.62139e-258
VSIG4	1.33112e-217	0.457623	0.905	0.793	2.32546e-213
ACP5	1.34848e-193	0.45192	0.507	0.3	2.35579e-189
LGALS3BP	7.62572e-233	0.445539	0.95	0.862	1.33221e-228
OGN	0	0.445419	0.322	0.111	0
ADAMTS2	3.09423e-156	0.443447	0.698	0.505	5.40562e-152
PLTP	1.0205e-183	0.443103	0.884	0.7	1.78281e-179
LOXL2	0	0.438215	0.394	0.143	0
MRC2	9.75595e-248	0.437289	0.586	0.344	1.70437e-243
CTSS	3.88016e-148	0.436488	0.767	0.618	6.77864e-144
THY1	0	0.435682	0.473	0.204	0
HLA-DQA1	3.64481e-167	0.435612	0.659	0.45	6.36749e-163
GRN	1.76058e-172	0.434678	0.728	0.537	3.07572e-168
HTRA1	1.08795e-273	0.433445	0.454	0.221	1.90064e-269
POSTN	7.55765e-264	0.428978	0.377	0.164	1.32032e-259
OLFML3	4.50904e-229	0.427385	0.426	0.216	7.87729e-225
OLFML2B	1.70768e-212	0.421955	0.632	0.406	2.98331e-208
MXRA8	2.18916e-168	0.418549	0.576	0.382	3.82446e-164
CXCL12	9.54986e-157	0.410023	0.669	0.479	1.66836e-152
C1S	9.86765e-193	0.407434	0.921	0.806	1.72388e-188
RCN3	5.17986e-260	0.401342	0.513	0.272	9.04921e-256
MRC1	7.26319e-176	0.39664	0.626	0.413	1.26888e-171
CSF1R	2.91507e-169	0.39643	0.616	0.423	5.09263e-165
HLA-DRB5	1.04521e-114	0.393285	0.706	0.505	1.82598e-110
MMP14	1.42887e-177	0.389569	0.828	0.66	2.49624e-173
MDFI	4.92167e-245	0.389433	0.413	0.199	8.59817e-241
SIGLEC10	2.04935e-144	0.387983	0.66	0.479	3.58022e-140
HLA-DPA1	1.02814e-131	0.38531	0.805	0.66	1.79617e-127
PSAP	7.59281e-189	0.384713	0.993	0.985	1.32646e-184
LGALS1	6.11014e-168	0.382518	0.899	0.804	1.06744e-163
NBL1	1.32831e-164	0.381953	0.816	0.657	2.32056e-160
CREB3L1	0	0.376245	0.363	0.138	0
C1QA	3.87896e-148	0.373425	0.591	0.398	6.77655e-144
SLCO2B1	3.37151e-161	0.37284	0.636	0.431	5.89002e-157
CD163	1.09321e-107	0.372462	0.953	0.909	1.90983e-103
MAGED1	5.97386e-191	0.370684	0.537	0.324	1.04363e-186
RNASET2	1.03258e-131	0.369913	0.706	0.548	1.80391e-127
CPM	6.90197e-145	0.367699	0.575	0.388	1.20577e-140
P3H1	1.54575e-244	0.364831	0.455	0.23	2.70042e-240
ISLR	1.26046e-234	0.361905	0.35	0.155	2.20202e-230
CD74	3.18186e-141	0.357756	0.997	0.988	5.55872e-137
PTGS1	3.03282e-234	0.354087	0.39	0.182	5.29834e-230
CST3	3.33402e-134	0.351637	0.884	0.793	5.82453e-130
CTSB	2.53382e-168	0.350899	0.992	0.974	4.42659e-164
VIM	1.73417e-167	0.350481	0.971	0.938	3.0296e-163
PLXDC2	4.23423e-139	0.34981	0.591	0.418	7.3972e-135
MS4A7	8.15176e-131	0.349211	0.51	0.341	1.42411e-126
HLA-DMB	1.97985e-153	0.34063	0.557	0.357	3.45879e-149
C1R	1.02525e-155	0.339813	0.979	0.948	1.79111e-151
PRDX4	1.6092e-138	0.339509	0.631	0.45	2.81127e-134
GOLM1	7.3011e-184	0.339307	0.534	0.322	1.2755e-179
FBLN2	3.47989e-170	0.337251	0.558	0.351	6.07937e-166
SEPTIN11	6.92209e-175	0.334666	0.511	0.307	1.20929e-170
ALDH1A3	4.338e-100	0.331728	0.339	0.207	7.57849e-96
RASSF4	1.75335e-136	0.331606	0.595	0.41	3.06311e-132
APOC2	4.66917e-157	0.326824	0.391	0.211	8.15705e-153
PTK7	3.66337e-161	0.323539	0.424	0.241	6.39992e-157
MFAP4	7.77856e-68	0.320564	0.603	0.505	1.35892e-63
RUNX1	3.71956e-117	0.31688	0.714	0.573	6.49807e-113
TMIGD3	4.584e-138	0.31527	0.468	0.286	8.00826e-134
FPR3	9.61385e-150	0.313805	0.488	0.295	1.67954e-145
SSC5D	2.78131e-247	0.312031	0.318	0.127	4.85895e-243
ITGBL1	1.02631e-245	0.306693	0.265	0.095	1.79297e-241
SIGLEC1	4.07614e-161	0.304294	0.497	0.29	7.12102e-157
CLEC7A	6.70395e-117	0.30229	0.528	0.357	1.17118e-112
HSPG2	4.47675e-65	0.301726	0.728	0.617	7.82089e-61
TENT5A	1.64927e-154	0.300419	0.433	0.252	2.88127e-150
C2	2.85511e-124	0.30036	0.564	0.379	4.98787e-120
CTSD	3.69138e-116	0.298196	0.978	0.959	6.44883e-112
CXCL9	6.73293e-91	0.298182	0.612	0.434	1.17624e-86
CD248	2.91445e-202	0.297532	0.372	0.178	5.09155e-198
LOXL1	2.87775e-184	0.29448	0.344	0.166	5.02743e-180
ADAM12	0	0.293636	0.26	0.071	0
CTSK	1.02378e-148	0.293044	0.406	0.229	1.78854e-144
GXYLT2	9.81022e-237	0.292869	0.296	0.116	1.71384e-232
PALLD	7.35226e-141	0.29225	0.447	0.269	1.28444e-136
COL12A1	1.86171e-295	0.29162	0.243	0.073	3.25242e-291
P4HA2	5.22558e-136	0.291101	0.507	0.328	9.12908e-132
GAA	1.50027e-125	0.290194	0.605	0.422	2.62097e-121
AEBP1	1.92456e-94	0.288193	0.849	0.768	3.3622e-90
KDELR2	1.0428e-77	0.285888	0.682	0.57	1.82178e-73
CYP1B1	2.22966e-145	0.285857	0.456	0.271	3.89522e-141
CYBB	4.14796e-78	0.284247	0.731	0.609	7.24649e-74
ANGPTL2	1.78816e-172	0.282364	0.352	0.176	3.12392e-168
SERPING1	9.75819e-101	0.282075	0.87	0.777	1.70476e-96
CKAP4	4.79208e-88	0.281071	0.667	0.544	8.37177e-84
ASAH1	9.84854e-80	0.280975	0.818	0.731	1.72054e-75
TMEM176B	1.79007e-114	0.279253	0.478	0.31	3.12725e-110
CHPF	2.52995e-121	0.278659	0.449	0.282	4.41982e-117
VCAN	1.45276e-108	0.278112	0.775	0.626	2.53797e-104
TNC	4.56916e-52	0.275246	0.787	0.691	7.98232e-48
CALU	1.5166e-98	0.275219	0.728	0.596	2.6495e-94
CTSC	1.48862e-97	0.26987	0.923	0.855	2.60062e-93
CLEC11A	2.44213e-198	0.269169	0.339	0.155	4.2664e-194
IFI44L	6.17231e-114	0.268207	0.495	0.316	1.0783e-109
SCPEP1	7.53288e-81	0.267792	0.726	0.599	1.31599e-76
CPXM1	2.74828e-227	0.267237	0.293	0.115	4.80125e-223
C1QTNF6	1.70991e-249	0.265992	0.265	0.093	2.98721e-245
PLOD1	6.97727e-153	0.265591	0.401	0.22	1.21893e-148
GBP5	6.7399e-92	0.26272	0.451	0.297	1.17746e-87
CYP27A1	2.78905e-98	0.261109	0.45	0.3	4.87247e-94
TPM2	4.81289e-135	0.261034	0.936	0.857	8.40812e-131
HLA-DMA	2.00139e-82	0.260281	0.682	0.535	3.49643e-78
VEGFA	1.03474e-47	0.258661	0.718	0.639	1.80769e-43
CD37	3.13897e-75	0.257011	0.604	0.478	5.48378e-71
LAPTM5	1.74671e-73	0.256318	0.96	0.929	3.0515e-69
CD4	9.15652e-122	0.256179	0.47	0.293	1.59964e-117
CAPG	2.70172e-83	0.255784	0.788	0.665	4.71991e-79
NNMT	1.34691e-97	0.255611	0.835	0.714	2.35305e-93
TPM1	1.68506e-54	0.255247	0.703	0.619	2.94379e-50
EVL	1.47758e-101	0.254798	0.596	0.429	2.58133e-97
CD68	2.56045e-79	0.253756	0.848	0.776	4.4731e-75
ACTA2	6.08838e-78	0.251312	0.775	0.67	1.06364e-73
P4HA1	1.45739e-139	0.251218	0.345	0.185	2.54605e-135
BMP1	4.98126e-152	0.250703	0.355	0.184	8.70226e-148
FGR	2.00898e-26	-0.251779	0.533	0.578	3.50969e-22
SLPI	9.92886e-48	-0.253366	0.158	0.254	1.73457e-43
IGHM	4.39198e-13	-0.255788	0.815	0.663	7.67278e-09
SAA2	3.5983e-50	-0.256149	0.079	0.165	6.28623e-46
RAMP3	9.61392e-53	-0.257562	0.286	0.39	1.67955e-48
DDX21	2.75545e-51	-0.263255	0.41	0.503	4.81377e-47
TMEM100	1.17799e-49	-0.264897	0.247	0.346	2.05795e-45
PPP1R15A	1.20552e-63	-0.268603	0.683	0.767	2.10604e-59
TNXB	7.11597e-64	-0.268901	0.225	0.347	1.24316e-59
IL4R	1.09391e-72	-0.277249	0.465	0.581	1.91106e-68
AKAP12	2.7946e-53	-0.279543	0.156	0.256	4.88217e-49
MT2A	8.69879e-22	-0.282571	0.999	0.999	1.51968e-17
ESAM	1.02692e-87	-0.283371	0.29	0.44	1.79403e-83
ECE1	2.63232e-87	-0.285798	0.476	0.61	4.59866e-83
LIMS2	6.11819e-93	-0.290224	0.312	0.466	1.06885e-88
CSF3R	2.83815e-18	-0.291257	0.402	0.439	4.95825e-14
MCAM	6.15295e-97	-0.294095	0.299	0.467	1.07492e-92
ACSL1	3.7579e-31	-0.294122	0.637	0.671	6.56504e-27
C11orf96	2.92038e-44	-0.294381	0.333	0.423	5.10191e-40
SLC9A3R2	1.54971e-72	-0.296236	0.485	0.599	2.70735e-68
IFITM2	3.5078e-51	-0.297095	0.973	0.959	6.12812e-47
RHOB	4.00429e-80	-0.301192	0.541	0.659	6.9955e-76
DUSP1	7.06336e-75	-0.303203	0.656	0.733	1.23397e-70
LRRC32	1.95706e-96	-0.307228	0.331	0.484	3.41899e-92
WFDC2	5.0832e-48	-0.309996	0.496	0.591	8.88035e-44
CSF3	2.26789e-85	-0.314093	0.09	0.216	3.96201e-81
RIPOR2	1.56527e-64	-0.314555	0.239	0.359	2.73452e-60
PALM2-AKAP2	9.26945e-99	-0.317409	0.501	0.635	1.61937e-94
HOPX	2.53627e-68	-0.318229	0.388	0.503	4.43087e-64
INMT	8.00005e-60	-0.324772	0.287	0.398	1.39761e-55
A2M	6.09811e-08	-0.32599	0.961	0.947	0.00106534
LAMA5	4.3617e-122	-0.327864	0.301	0.481	7.6199e-118
TGFBR2	1.93138e-97	-0.329075	0.622	0.737	3.37412e-93
ETS2	1.10776e-77	-0.331458	0.426	0.542	1.93526e-73
SHANK3	2.66475e-114	-0.338659	0.34	0.511	4.65533e-110
PECAM1	3.59422e-120	-0.34229	0.668	0.792	6.27911e-116
SFTPC	9.42869e-10	-0.344104	0.33	0.359	1.64719e-05
GPX3	2.89585e-83	-0.347491	0.458	0.579	5.05904e-79
CDH5	1.36102e-114	-0.349578	0.435	0.593	2.37769e-110
SERPINE1	6.04211e-20	-0.352986	0.75	0.759	1.05556e-15
PTGDS	7.71801e-18	-0.359841	0.842	0.818	1.34834e-13
CD55	4.42909e-62	-0.364205	0.366	0.467	7.73762e-58
ADIRF	1.03421e-105	-0.364218	0.238	0.401	1.80677e-101
APOD	4.93376e-73	-0.375282	0.224	0.353	8.61928e-69
SLC34A2	1.17677e-54	-0.378229	0.533	0.631	2.05581e-50
IGFBP4	2.68852e-22	-0.393239	0.456	0.504	4.69684e-18
HSP90AA1	2.03977e-138	-0.39695	0.913	0.953	3.56348e-134
DEPP1	1.46785e-108	-0.409059	0.433	0.579	2.56434e-104
SOD3	6.22152e-107	-0.410222	0.63	0.74	1.0869e-102
ACKR1	1.22459e-84	-0.410376	0.232	0.372	2.13935e-80
CD93	8.58768e-156	-0.421373	0.377	0.575	1.50027e-151
RARRES1	9.35694e-08	-0.424649	0.393	0.409	0.00163466
HSPA1B	6.01417e-66	-0.437952	0.831	0.831	1.05068e-61
ID1	1.89356e-117	-0.43854	0.501	0.66	3.30804e-113
GPRC5A	2.13535e-82	-0.439621	0.493	0.613	3.73046e-78
THBS1	1.10263e-19	-0.464566	0.844	0.826	1.9263e-15
CLDN5	4.17895e-143	-0.466546	0.497	0.653	7.30062e-139
TM4SF1	9.07143e-149	-0.476899	0.434	0.608	1.58478e-144
VWF	1.45185e-174	-0.478234	0.623	0.783	2.53639e-170
FCN3	4.42992e-138	-0.502486	0.393	0.567	7.73906e-134
TCF21	7.13406e-179	-0.505947	0.526	0.699	1.24632e-174
KRT7	7.08117e-148	-0.539985	0.599	0.738	1.23708e-143
SCGB1A1	4.65538e-26	-0.552403	0.16	0.226	8.13296e-22
AQP1	1.1526e-161	-0.580728	0.539	0.683	2.01358e-157
TGM2	2.46077e-272	-0.605054	0.826	0.924	4.29896e-268
S100A9	1.4312e-109	-0.617791	0.993	0.991	2.50031e-105
SFTPB	7.43079e-135	-0.620307	0.778	0.858	1.29816e-130
PTX3	3.79454e-101	-0.635839	0.333	0.487	6.62907e-97
CLU	1.80099e-167	-0.637513	0.812	0.904	3.14633e-163
AGER	7.92407e-167	-0.729564	0.64	0.76	1.38434e-162
G0S2	3.38861e-211	-0.809961	0.625	0.774	5.9199e-207
S100A8	5.20815e-215	-0.944259	0.901	0.959	9.09865e-211
