# Supplementary material for: Dual spatially resolved transcriptomics for human host–pathogen colocalization studies in FFPE tissue sections
Source: Genome Biol. 2023 Oct 19;24:237. doi: 10.1186/s13059-023-03080-y (PMC10588020; doi:10.1186/s13059-023-03080-y)
Supplement: Supplementary file 10 — Additional file 10: Table S10. Colocalization analysis results of COVID-19 sections within ST clusters. Differentially expressed genes in SARS-CoV-2+ vs. SARS-CoV-2- spots within ST clusters across COVID-19 sections. Differential expression analysis between SARS-CoV-2+ and SARS-CoV-2- spots within ST clusters across COVID-19 sections overall used Wilcoxon rank sum test and DESeq2 negative binomial distribution tests, p-value < 0.05. [file 13059_2023_3080_MOESM10_ESM.xlsx]

## Sheet: cluster1
Table S10. Colocalization analysis results of COVID-19 sections within ST clusters. Differentially expressed genes in SARS-CoV-2+ vs. SARS-CoV-2- spots within ST clusters across COVID-19 sections. Differential expression analysis between SARS-CoV-2+ and SARS-CoV-2- spots within ST clusters across COVID-19 sections overall used Wilcoxon rank sum test and DESeq2 negative binomial distribution tests…
	gene	p_val	avg_log2FC	pct.1	pct.2	p_val_adj
CXCL9	CXCL9	8.98982e-99	1.72237	0.993	0.749	1.46246e-94
NFKBIA	NFKBIA	1.18834e-91	1.25755	0.989	0.774	1.93319e-87
CCL21	CCL21	1.21399e-84	1.23515	0.864	0.317	1.97492e-80
ADAMTS2	ADAMTS2	7.6624e-84	1.18974	0.968	0.686	1.24652e-79
CCL17	CCL17	2.06897e-101	1.1887	0.674	0.13	3.36579e-97
PI15	PI15	4.45535e-88	1.14183	0.864	0.293	7.24797e-84
SRRM2	SRRM2	2.88835e-88	1.10621	0.993	0.921	4.69877e-84
ARHGEF1	ARHGEF1	1.54332e-80	1.0893	0.971	0.576	2.51067e-76
HLA-DRB5	HLA-DRB5	6.91939e-85	1.05513	0.993	0.92	1.12565e-80
TCIRG1	TCIRG1	9.96129e-82	1.05212	0.989	0.757	1.6205e-77
IGHV5-10-1	IGHV5-10-1	1.2085e-80	1.02833	0.631	0.147	1.96599e-76
TBXAS1	TBXAS1	5.09838e-78	1.02548	0.928	0.488	8.29405e-74
SERPINE1	SERPINE1	1.40897e-62	1.00956	0.964	0.718	2.29211e-58
SMAP2	SMAP2	1.22573e-73	0.992093	0.964	0.614	1.99401e-69
HNRNPA2B1	HNRNPA2B1	1.18915e-77	0.973919	0.996	0.898	1.93451e-73
NFKB2	NFKB2	2.39435e-70	0.969089	0.95	0.578	3.89513e-66
PSTPIP2	PSTPIP2	7.62122e-68	0.951043	0.896	0.457	1.23982e-63
MT1G	MT1G	3.18115e-53	0.936797	0.964	0.769	5.17509e-49
EHBP1L1	EHBP1L1	1.09594e-68	0.935444	0.975	0.686	1.78287e-64
GRK2	GRK2	3.47851e-62	0.917275	0.932	0.58	5.65884e-58
SRSF5	SRSF5	5.88423e-69	0.916614	0.996	0.784	9.57246e-65
ARHGEF10L	ARHGEF10L	5.01451e-65	0.913005	0.9	0.494	8.1576e-61
GRAMD1A	GRAMD1A	4.23433e-59	0.898627	0.885	0.502	6.88841e-55
HIST1H2AG	HIST1H2AG	1.33072e-61	0.898614	0.935	0.588	2.16482e-57
HIST1H2BN	HIST1H2BN	8.34326e-60	0.887882	0.975	0.705	1.35728e-55
ATG16L2	ATG16L2	9.10635e-64	0.883721	0.835	0.386	1.48142e-59
FKBP5	FKBP5	1.75178e-66	0.864848	0.986	0.829	2.8498e-62
TNFAIP2	TNFAIP2	2.29619e-60	0.864686	0.889	0.468	3.73544e-56
ITGAX	ITGAX	6.02913e-48	0.861069	0.95	0.698	9.80819e-44
CD44	CD44	6.83295e-73	0.85952	1	0.946	1.11158e-68
CD163	CD163	8.90225e-80	0.852249	1	0.981	1.44822e-75
CXCL3	CXCL3	2.29553e-60	0.847473	0.688	0.24	3.73437e-56
CALHM6	CALHM6	4.07463e-54	0.836301	0.91	0.521	6.62862e-50
SF3B1	SF3B1	7.72659e-60	0.825655	0.971	0.692	1.25696e-55
CCNL1	CCNL1	1.78891e-49	0.816219	0.889	0.586	2.91019e-45
B2M	B2M	2.01585e-91	0.807598	1	0.983	3.27938e-87
VCP	VCP	2.22779e-57	0.80737	0.928	0.584	3.62416e-53
SBNO2	SBNO2	3.83898e-54	0.803143	0.91	0.577	6.24525e-50
DENND4B	DENND4B	4.97848e-58	0.792233	0.792	0.344	8.09899e-54
SRSF2	SRSF2	1.07567e-50	0.788698	0.957	0.717	1.7499e-46
IGHG3	IGHG3	3.08352e-49	0.778597	1	0.977	5.01627e-45
HILPDA	HILPDA	5.25241e-38	0.778529	0.796	0.471	8.54463e-34
CSF2RB	CSF2RB	1.13702e-52	0.770897	0.907	0.533	1.84971e-48
KCNAB2	KCNAB2	4.20615e-59	0.767678	0.86	0.407	6.84257e-55
ARPC1B	ARPC1B	3.90834e-65	0.762345	1	0.957	6.35809e-61
HIF1A	HIF1A	1.3589e-51	0.76216	0.928	0.558	2.21065e-47
MLLT6	MLLT6	1.90099e-49	0.759046	0.842	0.474	3.09253e-45
STAT1	STAT1	8.2455e-49	0.756295	0.964	0.812	1.34138e-44
CHKB	CHKB	3.33177e-48	0.756064	0.81	0.432	5.42013e-44
STK17B	STK17B	5.15577e-44	0.750746	0.767	0.381	8.38741e-40
PFDN5	PFDN5	3.25971e-59	0.750591	0.993	0.788	5.3029e-55
JAK2	JAK2	3.03589e-63	0.747948	0.681	0.219	4.93878e-59
CXCL10	CXCL10	7.60756e-40	0.747649	0.882	0.521	1.2376e-35
CBFB	CBFB	2.00309e-46	0.73503	0.871	0.538	3.25862e-42
PFKP	PFKP	4.21581e-42	0.733834	0.86	0.516	6.85828e-38
NNMT	NNMT	8.85581e-42	0.73364	0.95	0.708	1.44066e-37
TFRC	TFRC	3.66085e-40	0.733338	0.756	0.403	5.95547e-36
ACIN1	ACIN1	4.67858e-46	0.7323	0.885	0.551	7.61111e-42
UBD	UBD	2.57142e-43	0.729253	0.763	0.367	4.18319e-39
BPTF	BPTF	7.98855e-50	0.728685	0.774	0.367	1.29958e-45
RALGDS	RALGDS	1.57373e-48	0.724015	0.763	0.35	2.56014e-44
ABCA7	ABCA7	2.34971e-49	0.720076	0.738	0.321	3.82251e-45
MED15	MED15	3.87377e-44	0.717973	0.842	0.492	6.30185e-40
CFLAR	CFLAR	1.58461e-45	0.715362	0.878	0.515	2.57785e-41
TAP2	TAP2	5.9469e-48	0.714513	0.95	0.651	9.67442e-44
AIF1	AIF1	1.45935e-45	0.71165	0.961	0.726	2.37407e-41
CD40	CD40	3.47845e-43	0.706939	0.943	0.701	5.65874e-39
ATP5ME	ATP5ME	1.35868e-46	0.706579	0.968	0.746	2.2103e-42
SLC2A3	SLC2A3	7.21511e-40	0.703215	0.953	0.74	1.17375e-35
NPEPL1	NPEPL1	1.69649e-48	0.703207	0.846	0.46	2.75985e-44
F13A1	F13A1	6.75394e-38	0.700612	0.735	0.391	1.09873e-33
WNK1	WNK1	1.19032e-45	0.69748	0.953	0.756	1.93642e-41
IL3RA	IL3RA	4.97626e-49	0.69402	0.717	0.299	8.09538e-45
ERH	ERH	4.61463e-43	0.691155	0.925	0.698	7.50709e-39
DGKA	DGKA	1.94972e-53	0.689526	0.67	0.237	3.1718e-49
WDR1	WDR1	5.18227e-43	0.687372	0.943	0.647	8.43051e-39
PGS1	PGS1	8.25174e-45	0.685051	0.817	0.434	1.34239e-40
LYZ	LYZ	8.06946e-54	0.683152	1	0.964	1.31274e-49
RASSF1	RASSF1	4.35588e-45	0.680618	0.774	0.393	7.08614e-41
PNPLA6	PNPLA6	2.85242e-43	0.678675	0.713	0.333	4.64032e-39
ANTXR2	ANTXR2	2.352e-48	0.678452	0.728	0.317	3.82623e-44
C3AR1	C3AR1	1.39939e-41	0.678198	0.667	0.308	2.27653e-37
PDPN	PDPN	1.38344e-40	0.674362	0.688	0.324	2.25057e-36
COL15A1	COL15A1	1.14407e-45	0.673736	0.631	0.248	1.86117e-41
SUN2	SUN2	3.51606e-38	0.672165	0.853	0.563	5.71993e-34
STAT2	STAT2	7.75031e-43	0.672038	0.978	0.81	1.26082e-38
DNM2	DNM2	1.99879e-41	0.670242	0.885	0.573	3.25164e-37
HNRNPD	HNRNPD	2.3844e-41	0.670059	0.928	0.62	3.87894e-37
ARHGAP15	ARHGAP15	3.11648e-50	0.668751	0.667	0.248	5.06989e-46
KMT2C	KMT2C	5.33449e-43	0.668505	0.724	0.346	8.67815e-39
CAPZB	CAPZB	4.79121e-48	0.667604	0.986	0.864	7.79434e-44
TNFRSF6B	TNFRSF6B	1.19166e-40	0.666729	0.767	0.392	1.9386e-36
MYO15B	MYO15B	6.79342e-42	0.659707	0.738	0.362	1.10515e-37
CYBB	CYBB	6.17721e-44	0.657822	0.989	0.901	1.00491e-39
TSPO	TSPO	1.91383e-40	0.656246	0.971	0.824	3.11341e-36
IL21R	IL21R	1.47907e-59	0.655564	0.588	0.168	2.40616e-55
STX16	STX16	6.43982e-41	0.654539	0.824	0.455	1.04763e-36
GBP1	GBP1	1.09659e-35	0.650567	0.943	0.705	1.78394e-31
ZNF276	ZNF276	1.57352e-47	0.650025	0.746	0.329	2.55981e-43
USF1	USF1	1.37327e-43	0.649675	0.796	0.412	2.23403e-39
CYP27A1	CYP27A1	3.36504e-23	0.648528	0.763	0.529	5.47424e-19
ZNF384	ZNF384	4.01192e-53	0.647683	0.652	0.226	6.5266e-49
MAPK14	MAPK14	1.54323e-37	0.646564	0.806	0.476	2.51053e-33
HIST1H2BD	HIST1H2BD	2.36377e-40	0.644997	0.989	0.836	3.84538e-36
VPS13B	VPS13B	4.9512e-50	0.64424	0.771	0.346	8.05462e-46
LCP1	LCP1	1.7715e-37	0.643206	0.925	0.659	2.88187e-33
PSMB9	PSMB9	2.70717e-39	0.642071	0.907	0.648	4.40403e-35
PIK3CD	PIK3CD	3.57308e-48	0.641774	0.703	0.289	5.81269e-44
DPYD	DPYD	7.00856e-38	0.639118	0.824	0.477	1.14015e-33
PPP1R12A	PPP1R12A	3.13858e-46	0.638211	0.649	0.257	5.10584e-42
CYTH1	CYTH1	5.24842e-39	0.637463	0.86	0.509	8.53812e-35
CIITA	CIITA	2.64834e-32	0.637032	0.882	0.63	4.30832e-28
DDX3Y	DDX3Y	1.02247e-72	0.635061	0.556	0.114	1.66336e-68
SFT2D2	SFT2D2	1.02881e-35	0.634818	0.778	0.468	1.67367e-31
IL2RG	IL2RG	8.66541e-31	0.634619	0.817	0.539	1.40969e-26
STAG1	STAG1	3.52685e-44	0.633955	0.685	0.289	5.73749e-40
H1FX	H1FX	1.67662e-37	0.633649	0.971	0.776	2.72752e-33
SOD2	SOD2	1.42776e-59	0.631947	1	0.997	2.32268e-55
RAB7A	RAB7A	1.1457e-38	0.631514	0.932	0.734	1.86382e-34
SKAP1	SKAP1	1.35658e-44	0.631505	0.624	0.234	2.20688e-40
ARHGAP45	ARHGAP45	2.03121e-42	0.631174	0.796	0.402	3.30437e-38
ITPR2	ITPR2	1.56199e-39	0.628963	0.735	0.361	2.54105e-35
XBP1	XBP1	1.11975e-37	0.628418	0.993	0.915	1.82161e-33
LEPROT	LEPROT	3.07399e-35	0.628171	0.878	0.603	5.00077e-31
IER3	IER3	4.94166e-32	0.627107	0.864	0.606	8.03909e-28
BAX	BAX	1.67473e-35	0.625261	0.814	0.477	2.72446e-31
PAFAH1B2	PAFAH1B2	4.96351e-38	0.624906	0.749	0.398	8.07464e-34
ADD1	ADD1	1.63935e-41	0.623146	0.86	0.479	2.66689e-37
IKZF1	IKZF1	2.07846e-37	0.618686	0.821	0.477	3.38124e-33
KLF6	KLF6	9.81638e-35	0.618608	0.896	0.636	1.59693e-30
JUNB	JUNB	2.199e-34	0.615987	0.964	0.763	3.57734e-30
SP100	SP100	3.90446e-39	0.613891	0.71	0.343	6.35177e-35
RBM25	RBM25	8.97845e-41	0.613079	0.792	0.392	1.46061e-36
ATP11B	ATP11B	2.09647e-37	0.612372	0.649	0.302	3.41053e-33
TAP1	TAP1	6.43915e-41	0.612046	0.982	0.843	1.04752e-36
CD274	CD274	5.16326e-40	0.611321	0.703	0.324	8.3996e-36
UNC13D	UNC13D	8.06034e-43	0.611212	0.76	0.359	1.31126e-38
FUS	FUS	1.52709e-34	0.609772	0.932	0.737	2.48426e-30
CCAR1	CCAR1	7.12872e-45	0.609443	0.785	0.366	1.1597e-40
IGLV3-1	IGLV3-1	7.07971e-33	0.607734	0.968	0.79	1.15173e-28
ACKR1	ACKR1	1.59206e-35	0.607312	0.595	0.244	2.58997e-31
PAPOLA	PAPOLA	7.0766e-34	0.604563	0.846	0.55	1.15122e-29
SNX10	SNX10	2.73285e-36	0.601503	0.821	0.462	4.4458e-32
ACADVL	ACADVL	6.31198e-38	0.600522	0.975	0.797	1.02683e-33
SRRT	SRRT	5.01509e-33	0.596514	0.871	0.57	8.15855e-29
JAK3	JAK3	1.03668e-31	0.595136	0.731	0.417	1.68647e-27
SRSF1	SRSF1	9.61331e-36	0.595006	0.964	0.76	1.56389e-31
C17orf49	C17orf49	3.14564e-33	0.594958	0.824	0.524	5.11732e-29
LIMK2	LIMK2	2.46247e-41	0.593659	0.753	0.351	4.00595e-37
CORO1A	CORO1A	1.02348e-32	0.593287	0.907	0.629	1.66499e-28
FCGR2B	FCGR2B	3.34423e-28	0.590339	0.878	0.637	5.44039e-24
GHITM	GHITM	1.11591e-34	0.590246	0.756	0.403	1.81537e-30
IGLV9-49	IGLV9-49	1.05897e-46	0.587098	0.394	0.089	1.72273e-42
MAPKAPK2	MAPKAPK2	1.83538e-35	0.586709	0.774	0.429	2.9858e-31
NADK	NADK	4.21613e-35	0.586164	0.749	0.403	6.85879e-31
NOP56	NOP56	1.25579e-33	0.586016	0.599	0.273	2.04293e-29
XPO6	XPO6	1.22166e-39	0.585323	0.738	0.351	1.98739e-35
LTB	LTB	1.27687e-34	0.585065	0.609	0.268	2.07721e-30
ARL6IP4	ARL6IP4	1.49316e-33	0.584466	0.939	0.724	2.42907e-29
OGT	OGT	3.15843e-38	0.581159	0.667	0.292	5.13813e-34
FYB1	FYB1	2.19951e-33	0.580912	0.806	0.484	3.57816e-29
TRIM47	TRIM47	1.68889e-33	0.580772	0.706	0.374	2.74749e-29
ARSA	ARSA	2.99578e-35	0.579572	0.652	0.302	4.87354e-31
MDM4	MDM4	1.17659e-32	0.579296	0.749	0.422	1.91407e-28
HLA-DOA	HLA-DOA	1.64738e-28	0.578855	0.835	0.552	2.67997e-24
AP3D1	AP3D1	3.70271e-27	0.578403	0.799	0.54	6.02358e-23
STK10	STK10	6.30602e-34	0.578179	0.771	0.434	1.02586e-29
ID1	ID1	6.85926e-30	0.573006	0.842	0.533	1.11587e-25
HIST1H1D	HIST1H1D	4.74199e-32	0.572796	0.667	0.343	7.71427e-28
TECPR1	TECPR1	3.09676e-42	0.572734	0.685	0.292	5.0378e-38
SON	SON	4.03733e-34	0.571763	0.935	0.728	6.56794e-30
SELE	SELE	1.12726e-58	0.571357	0.444	0.091	1.83383e-54
STAT6	STAT6	8.66563e-27	0.571184	0.842	0.624	1.40973e-22
IGHM	IGHM	2.51182e-33	0.571123	1	0.955	4.08623e-29
DNAJB11	DNAJB11	4.0443e-33	0.570604	0.853	0.545	6.57927e-29
U2AF2	U2AF2	3.56836e-29	0.568607	0.821	0.542	5.80501e-25
CELF1	CELF1	1.13636e-28	0.567967	0.789	0.498	1.84863e-24
SUGP2	SUGP2	6.27082e-45	0.565971	0.62	0.225	1.02014e-40
XPO1	XPO1	1.95021e-39	0.564949	0.71	0.321	3.17261e-35
HIST1H1B	HIST1H1B	7.9357e-27	0.564483	0.925	0.714	1.29098e-22
SNRPD1	SNRPD1	1.41299e-31	0.564415	0.871	0.608	2.29866e-27
VEGFA	VEGFA	1.74118e-29	0.563995	0.882	0.633	2.83255e-25
PCED1A	PCED1A	1.73211e-32	0.563977	0.756	0.415	2.8178e-28
INF2	INF2	3.218e-32	0.563347	0.932	0.661	5.23504e-28
IDO1	IDO1	8.65758e-28	0.563075	0.735	0.407	1.40841e-23
CSNK2B	CSNK2B	1.76457e-31	0.560464	0.871	0.568	2.8706e-27
STAT3	STAT3	1.88608e-29	0.559528	0.953	0.8	3.06828e-25
ARHGAP9	ARHGAP9	6.85706e-30	0.557228	0.789	0.47	1.11551e-25
PCBP1	PCBP1	3.83727e-37	0.555715	0.993	0.923	6.24247e-33
HMGB1	HMGB1	3.21407e-28	0.553506	0.771	0.457	5.22864e-24
CCL13	CCL13	5.51665e-29	0.553472	0.867	0.554	8.97449e-25
HSPA9	HSPA9	5.76144e-33	0.551498	0.724	0.384	9.37272e-29
CXCL11	CXCL11	5.74709e-27	0.549118	0.706	0.379	9.34936e-23
SF3B2	SF3B2	1.06128e-29	0.54703	0.796	0.543	1.7265e-25
RGCC	RGCC	1.34442e-21	0.543724	0.731	0.491	2.1871e-17
FNBP1	FNBP1	6.29477e-28	0.543251	0.821	0.523	1.02403e-23
TNK2	TNK2	1.94261e-31	0.541973	0.674	0.347	3.16023e-27
ITGA4	ITGA4	6.73757e-35	0.541947	0.566	0.231	1.09607e-30
IDH3G	IDH3G	6.73158e-28	0.541491	0.724	0.434	1.09509e-23
CCDC102B	CCDC102B	4.78371e-37	0.539846	0.462	0.152	7.78213e-33
PLK3	PLK3	2.97021e-36	0.539601	0.616	0.263	4.83194e-32
TSC22D3	TSC22D3	2.42008e-27	0.539313	0.792	0.525	3.93699e-23
TXLNA	TXLNA	7.82902e-27	0.53797	0.803	0.54	1.27363e-22
LRCH4	LRCH4	6.25747e-26	0.537617	0.789	0.511	1.01796e-21
SMG6	SMG6	5.85582e-36	0.536923	0.62	0.27	9.52625e-32
MAN2B1	MAN2B1	3.69627e-27	0.535261	0.871	0.632	6.01308e-23
NAGA	NAGA	1.92246e-29	0.534556	0.742	0.427	3.12745e-25
SH3GLB1	SH3GLB1	5.58323e-29	0.53437	0.742	0.441	9.0828e-25
VPS16	VPS16	1.33468e-31	0.531949	0.642	0.3	2.17126e-27
PRDM2	PRDM2	3.13019e-29	0.530971	0.746	0.429	5.09219e-25
NPLOC4	NPLOC4	6.03792e-35	0.529274	0.659	0.31	9.82249e-31
WBP2	WBP2	2.94688e-26	0.528212	0.778	0.511	4.79399e-22
TMEM259	TMEM259	5.74169e-27	0.527619	0.882	0.639	9.34058e-23
PSMB10	PSMB10	1.36304e-26	0.52749	0.878	0.691	2.2174e-22
ANXA6	ANXA6	1.02472e-23	0.52653	0.763	0.521	1.66702e-19
NUCKS1	NUCKS1	4.76192e-28	0.525745	0.882	0.657	7.74669e-24
CPT1B	CPT1B	1.55863e-38	0.525361	0.563	0.212	2.53558e-34
TRIM22	TRIM22	2.03599e-26	0.52521	0.935	0.783	3.31214e-22
CRISPLD2	CRISPLD2	9.39121e-24	0.52352	0.814	0.586	1.52776e-19
ANKRD13D	ANKRD13D	7.3082e-31	0.523377	0.728	0.395	1.1889e-26
ZZEF1	ZZEF1	2.27945e-30	0.522572	0.67	0.349	3.70821e-26
EVL	EVL	2.47872e-25	0.522262	0.796	0.526	4.03239e-21
OGFR	OGFR	8.36697e-25	0.521342	0.717	0.446	1.36114e-20
EIF4G3	EIF4G3	2.60995e-34	0.521136	0.624	0.274	4.24586e-30
ATG4B	ATG4B	3.25391e-26	0.520655	0.763	0.483	5.29346e-22
HLA-DQA1	HLA-DQA1	5.19421e-31	0.519017	0.978	0.865	8.44994e-27
CMTM6	CMTM6	6.50974e-26	0.518905	0.853	0.612	1.059e-21
AFF1	AFF1	7.66436e-30	0.518474	0.738	0.414	1.24684e-25
TBC1D2B	TBC1D2B	1.68437e-31	0.518307	0.674	0.346	2.74014e-27
SFPQ	SFPQ	6.25588e-25	0.51551	0.867	0.623	1.01771e-20
MXD1	MXD1	2.89763e-39	0.515443	0.681	0.295	4.71386e-35
ILK	ILK	1.86678e-26	0.515136	0.67	0.37	3.03688e-22
TNKS	TNKS	2.46419e-23	0.513797	0.624	0.362	4.00874e-19
GAK	GAK	3.1194e-28	0.512929	0.663	0.35	5.07464e-24
SEPTIN1	SEPTIN1	1.81714e-27	0.510982	0.509	0.219	2.95612e-23
CIRBP	CIRBP	3.20379e-25	0.509918	0.953	0.823	5.21192e-21
ZNF512B	ZNF512B	8.07893e-39	0.509554	0.523	0.183	1.31428e-34
PFKFB3	PFKFB3	6.97932e-20	0.508983	0.789	0.577	1.1354e-15
PPP1R15A	PPP1R15A	3.78977e-22	0.507495	0.867	0.646	6.1652e-18
NOL7	NOL7	2.1205e-34	0.507164	0.656	0.299	3.44962e-30
CASP8	CASP8	4.85767e-33	0.506867	0.599	0.257	7.90246e-29
SH3BP1	SH3BP1	7.64236e-29	0.506726	0.663	0.342	1.24326e-24
GGNBP2	GGNBP2	2.29697e-27	0.50668	0.824	0.538	3.73672e-23
WDR26	WDR26	4.39869e-28	0.504845	0.789	0.48	7.15578e-24
PPP4R3A	PPP4R3A	1.83038e-26	0.504659	0.738	0.416	2.97767e-22
PIK3IP1	PIK3IP1	4.12208e-24	0.50387	0.677	0.394	6.7058e-20
SPI1	SPI1	3.52208e-28	0.503795	0.975	0.875	5.72972e-24
SSR2	SSR2	4.70779e-24	0.503691	0.882	0.675	7.65863e-20
IDH3B	IDH3B	4.85542e-33	0.503584	0.645	0.296	7.8988e-29
NOP2	NOP2	1.13162e-24	0.503584	0.584	0.31	1.84092e-20
CHD4	CHD4	9.12808e-28	0.503483	0.746	0.439	1.48496e-23
KCTD17	KCTD17	1.42353e-32	0.503349	0.552	0.233	2.31581e-28
EIF3I	EIF3I	1.30332e-25	0.502903	0.799	0.515	2.12025e-21
LPIN1	LPIN1	1.46415e-32	0.501864	0.556	0.228	2.38188e-28
SLC39A14	SLC39A14	1.82068e-27	0.500441	0.631	0.321	2.96188e-23
DDX5	DDX5	5.29429e-32	0.499865	0.996	0.923	8.61275e-28
VPS52	VPS52	1.77488e-32	0.499504	0.513	0.201	2.88738e-28
ST6GALNAC6	ST6GALNAC6	1.6495e-26	0.499227	0.634	0.332	2.68341e-22
SLC4A1	SLC4A1	1.72308e-54	0.497505	0.473	0.105	2.80311e-50
PRKCB	PRKCB	5.5224e-42	0.496832	0.498	0.155	8.98384e-38
ABI3BP	ABI3BP	1.67761e-26	0.496695	0.642	0.334	2.72914e-22
ARFGAP1	ARFGAP1	2.49274e-24	0.496638	0.642	0.355	4.0552e-20
CCL5	CCL5	1.08923e-24	0.495972	0.656	0.365	1.77197e-20
KMT2D	KMT2D	1.58201e-28	0.495916	0.645	0.328	2.57361e-24
UBXN4	UBXN4	2.37873e-26	0.495686	0.677	0.374	3.86972e-22
ADAMTS9	ADAMTS9	4.83786e-34	0.493084	0.47	0.159	7.87023e-30
NOP14	NOP14	2.13142e-27	0.492871	0.566	0.269	3.4674e-23
MCM7	MCM7	2.24011e-28	0.491871	0.746	0.408	3.64422e-24
HDAC7	HDAC7	3.22192e-24	0.491546	0.688	0.387	5.24141e-20
WDR43	WDR43	2.267e-29	0.491303	0.627	0.311	3.68795e-25
S100A8	S100A8	1.85646e-27	0.490958	1	0.978	3.02009e-23
SPATA13	SPATA13	7.18413e-28	0.490714	0.559	0.258	1.16871e-23
HLA-E	HLA-E	2.45086e-38	0.489177	1	0.972	3.98706e-34
PSMA1	PSMA1	1.02907e-25	0.488547	0.849	0.579	1.67409e-21
ID3	ID3	8.34135e-24	0.487065	0.677	0.392	1.35697e-19
CCL19	CCL19	6.13859e-27	0.486044	0.724	0.399	9.98626e-23
SNAP23	SNAP23	3.4156e-26	0.485663	0.731	0.424	5.5565e-22
MAPK8IP3	MAPK8IP3	2.849e-29	0.484224	0.541	0.235	4.63475e-25
ACAP1	ACAP1	3.29819e-26	0.483672	0.588	0.297	5.3655e-22
SF1	SF1	4.37664e-27	0.482507	0.735	0.417	7.11992e-23
CDYL2	CDYL2	4.24026e-35	0.482296	0.581	0.233	6.89805e-31
ANAPC5	ANAPC5	1.63225e-26	0.481866	0.57	0.275	2.65535e-22
MTHFD1	MTHFD1	1.92606e-28	0.478923	0.616	0.295	3.13331e-24
SPTLC1	SPTLC1	9.71049e-25	0.478658	0.656	0.368	1.5797e-20
ANKRD44	ANKRD44	1.18581e-36	0.477228	0.502	0.173	1.92908e-32
METTL3	METTL3	3.36811e-26	0.477168	0.566	0.269	5.47925e-22
LMAN2	LMAN2	1.59009e-25	0.475973	0.925	0.755	2.58677e-21
MNDA	MNDA	2.68298e-22	0.47548	0.659	0.393	4.36467e-18
S100A9	S100A9	8.21815e-39	0.475198	1	0.996	1.33693e-34
MFGE8	MFGE8	3.31639e-24	0.475008	0.939	0.805	5.3951e-20
TIMP1	TIMP1	4.90002e-35	0.47368	1	0.999	7.97135e-31
TCOF1	TCOF1	8.80631e-25	0.472583	0.545	0.267	1.43261e-20
HSP90AA1	HSP90AA1	6.43708e-28	0.47215	0.986	0.942	1.04718e-23
GBP5	GBP5	5.3001e-19	0.471449	0.849	0.611	8.62221e-15
SPG7	SPG7	2.3677e-56	0.471352	0.452	0.096	3.85177e-52
NAPRT	NAPRT	1.04992e-27	0.47118	0.548	0.252	1.70801e-23
SLC20A1	SLC20A1	7.55893e-30	0.471127	0.606	0.279	1.22969e-25
TYK2	TYK2	1.13285e-23	0.470708	0.642	0.363	1.84293e-19
YARS	YARS	1.84667e-26	0.470019	0.548	0.259	3.00416e-22
QTRT1	QTRT1	1.98375e-27	0.468943	0.652	0.341	3.22717e-23
NUCB2	NUCB2	9.3049e-25	0.468257	0.584	0.296	1.51372e-20
NME1	NME1	7.18045e-21	0.468084	0.742	0.496	1.16812e-16
ZNF267	ZNF267	7.7196e-30	0.467754	0.559	0.243	1.25582e-25
IKBKG	IKBKG	1.29269e-22	0.467483	0.688	0.4	2.10295e-18
TAF15	TAF15	2.72354e-22	0.467024	0.785	0.529	4.43065e-18
ARID1B	ARID1B	1.07548e-25	0.466323	0.609	0.312	1.74959e-21
PDGFRA	PDGFRA	1.82917e-21	0.466302	0.753	0.467	2.97569e-17
RBM33	RBM33	3.30252e-26	0.46569	0.552	0.259	5.37254e-22
HLA-DPA1	HLA-DPA1	2.36567e-28	0.463771	0.993	0.94	3.84848e-24
CSTF3	CSTF3	1.60217e-22	0.463765	0.642	0.368	2.60642e-18
IFFO1	IFFO1	8.96315e-25	0.462642	0.627	0.336	1.45813e-20
RBX1	RBX1	4.43431e-20	0.462461	0.832	0.629	7.21373e-16
MED28	MED28	1.30648e-25	0.46162	0.616	0.32	2.12538e-21
GLYCTK	GLYCTK	3.30007e-30	0.461384	0.487	0.193	5.36855e-26
DLD	DLD	5.43509e-27	0.460379	0.595	0.29	8.8418e-23
TMEM106A	TMEM106A	5.39234e-21	0.459425	0.667	0.406	8.77226e-17
SFXN1	SFXN1	1.25897e-32	0.458852	0.588	0.247	2.0481e-28
PSMA3	PSMA3	1.29518e-23	0.458523	0.681	0.392	2.10701e-19
CPNE1	CPNE1	6.10246e-23	0.457437	0.749	0.453	9.92748e-19
STK39	STK39	6.63143e-38	0.457232	0.43	0.126	1.0788e-33
ALDH1A3	ALDH1A3	2.85401e-29	0.456616	0.487	0.193	4.64291e-25
THBS1	THBS1	1.28365e-19	0.456172	0.857	0.653	2.08824e-15
ATG7	ATG7	5.72298e-23	0.455131	0.652	0.369	9.31014e-19
PSMB7	PSMB7	1.16465e-22	0.454427	0.81	0.54	1.89465e-18
PPP2R3C	PPP2R3C	2.92912e-23	0.454265	0.692	0.413	4.76509e-19
CHD2	CHD2	6.64854e-24	0.454128	0.559	0.282	1.08159e-19
DDB1	DDB1	5.48398e-23	0.454023	0.81	0.53	8.92134e-19
TMEM50A	TMEM50A	6.86089e-22	0.453724	0.921	0.728	1.11613e-17
CYFIP2	CYFIP2	1.01509e-40	0.45361	0.452	0.129	1.65136e-36
USP4	USP4	1.51318e-23	0.453595	0.792	0.509	2.46164e-19
IL2RA	IL2RA	9.13596e-37	0.452908	0.444	0.135	1.48624e-32
ELOVL5	ELOVL5	4.76965e-26	0.452464	0.652	0.339	7.75926e-22
PHC3	PHC3	1.18886e-28	0.452251	0.613	0.284	1.93404e-24
SEC61G	SEC61G	4.29453e-21	0.451711	0.875	0.653	6.98634e-17
SEPTIN2	SEPTIN2	6.29434e-23	0.451493	0.975	0.831	1.02396e-18
SDCCAG8	SDCCAG8	2.41081e-21	0.451288	0.645	0.383	3.9219e-17
ERCC3	ERCC3	8.589e-32	0.45102	0.505	0.193	1.39726e-27
TRAF1	TRAF1	1.7354e-35	0.450948	0.491	0.168	2.82315e-31
PNN	PNN	2.38557e-19	0.45009	0.781	0.541	3.88085e-15
CLEC4A	CLEC4A	7.68756e-34	0.449855	0.513	0.191	1.25061e-29
PHRF1	PHRF1	1.63277e-19	0.449116	0.577	0.327	2.65619e-15
CTSH	CTSH	4.72483e-25	0.449074	0.993	0.922	7.68635e-21
EEF2	EEF2	1.55152e-31	0.449058	1	0.992	2.52402e-27
NDUFA6	NDUFA6	4.44006e-28	0.449055	0.584	0.271	7.22309e-24
TCERG1	TCERG1	1.84095e-19	0.447533	0.613	0.365	2.99485e-15
NUB1	NUB1	3.98026e-22	0.447527	0.588	0.317	6.47509e-18
SLC1A3	SLC1A3	1.83744e-18	0.447206	0.774	0.55	2.98915e-14
IGHD	IGHD	9.26526e-27	0.446751	0.405	0.145	1.50727e-22
TAB2	TAB2	2.28765e-26	0.446751	0.498	0.217	3.72156e-22
MKNK1	MKNK1	1.32405e-21	0.446464	0.663	0.397	2.15397e-17
FPR2	FPR2	1.02104e-24	0.444548	0.502	0.228	1.66103e-20
USP15	USP15	2.39737e-22	0.444243	0.634	0.361	3.90003e-18
KLC1	KLC1	3.58233e-22	0.443809	0.753	0.47	5.82773e-18
EFHD2	EFHD2	4.90413e-23	0.441875	0.953	0.811	7.97804e-19
SMC1A	SMC1A	2.38316e-22	0.441521	0.656	0.374	3.87692e-18
ZNF335	ZNF335	4.87511e-28	0.441341	0.516	0.218	7.93082e-24
TRMU	TRMU	3.06679e-27	0.440626	0.541	0.239	4.98906e-23
PRPF8	PRPF8	4.42767e-21	0.440502	0.627	0.363	7.20293e-17
PI4KA	PI4KA	7.143e-21	0.440011	0.606	0.342	1.16202e-16
SEC22B	SEC22B	2.10071e-21	0.439759	0.756	0.522	3.41743e-17
PPM1M	PPM1M	1.31979e-21	0.439617	0.645	0.363	2.14703e-17
JAK1	JAK1	1.49583e-25	0.439208	0.599	0.299	2.43341e-21
PTPN6	PTPN6	3.35993e-18	0.438809	0.778	0.576	5.46594e-14
MFSD10	MFSD10	6.65971e-20	0.438619	0.738	0.488	1.0834e-15
WAS	WAS	8.50541e-25	0.438371	0.599	0.299	1.38366e-20
ENTPD4	ENTPD4	1.46189e-23	0.437913	0.513	0.238	2.37821e-19
H2AFV	H2AFV	1.1885e-20	0.437649	0.667	0.395	1.93345e-16
DAPP1	DAPP1	2.18819e-25	0.436873	0.444	0.182	3.55974e-21
FLT3LG	FLT3LG	8.25276e-26	0.436767	0.523	0.232	1.34256e-21
CHURC1	CHURC1	2.22103e-18	0.436662	0.749	0.527	3.61317e-14
SRP72	SRP72	9.91144e-27	0.436444	0.52	0.225	1.61239e-22
SNTB2	SNTB2	5.2045e-31	0.436204	0.523	0.21	8.46668e-27
CYLD	CYLD	1.78977e-27	0.436204	0.616	0.296	2.91159e-23
TXN2	TXN2	7.33657e-20	0.435447	0.76	0.516	1.19351e-15
HAGH	HAGH	1.18019e-18	0.434814	0.667	0.42	1.91994e-14
HNRNPU	HNRNPU	3.83982e-18	0.434204	0.796	0.542	6.24661e-14
EIF6	EIF6	4.40085e-16	0.433073	0.674	0.457	7.15931e-12
RILP	RILP	2.72463e-21	0.433036	0.52	0.266	4.43243e-17
ZNF692	ZNF692	1.52502e-27	0.432758	0.491	0.205	2.48091e-23
CD3E	CD3E	2.92041e-36	0.432666	0.394	0.112	4.75092e-32
ASPSCR1	ASPSCR1	1.32429e-23	0.432258	0.491	0.224	2.15436e-19
GRIPAP1	GRIPAP1	1.63009e-19	0.432226	0.667	0.415	2.65183e-15
RGS1	RGS1	1.98109e-26	0.432176	0.473	0.194	3.22283e-22
NT5C2	NT5C2	7.07818e-19	0.431987	0.663	0.414	1.15148e-14
S100A13	S100A13	2.74795e-19	0.431776	0.724	0.479	4.47037e-15
RBM5	RBM5	3.56223e-20	0.43094	0.688	0.424	5.79503e-16
HGS	HGS	1.10294e-16	0.430759	0.724	0.52	1.79426e-12
GNL3	GNL3	3.00014e-21	0.430581	0.638	0.357	4.88062e-17
BRD2	BRD2	5.82514e-20	0.430203	0.792	0.541	9.47633e-16
ADAMTS4	ADAMTS4	3.35138e-29	0.42971	0.527	0.209	5.45202e-25
CDC25B	CDC25B	1.36637e-20	0.429364	0.742	0.466	2.22282e-16
POLR2B	POLR2B	7.35277e-23	0.429316	0.663	0.361	1.19615e-18
NUFIP2	NUFIP2	3.33609e-21	0.428392	0.541	0.277	5.42715e-17
MCTP1	MCTP1	2.31784e-25	0.42832	0.534	0.241	3.77067e-21
PCLAF	PCLAF	4.63979e-25	0.428235	0.548	0.254	7.54802e-21
NRP1	NRP1	1.19727e-16	0.427754	0.738	0.517	1.94772e-12
FAM53B	FAM53B	5.52565e-26	0.427688	0.498	0.215	8.98913e-22
MILR1	MILR1	9.70531e-25	0.427575	0.502	0.227	1.57886e-20
DBNL	DBNL	2.10078e-19	0.427335	0.803	0.571	3.41755e-15
STK3	STK3	1.88709e-31	0.427172	0.452	0.159	3.06992e-27
ABCA1	ABCA1	2.01444e-22	0.427166	0.889	0.624	3.2771e-18
TXNL1	TXNL1	5.79028e-18	0.426688	0.638	0.396	9.41962e-14
SEMA4D	SEMA4D	2.49091e-20	0.424386	0.642	0.38	4.05221e-16
WDR75	WDR75	6.84228e-27	0.424377	0.459	0.181	1.1131e-22
AP1M1	AP1M1	3.1635e-19	0.424109	0.656	0.409	5.14639e-15
NUDT21	NUDT21	3.73769e-23	0.424066	0.538	0.263	6.08048e-19
ATP6V1A	ATP6V1A	4.3092e-18	0.423766	0.767	0.554	7.01021e-14
GCA	GCA	4.8836e-16	0.423435	0.595	0.379	7.94464e-12
GPS1	GPS1	2.95759e-18	0.423122	0.649	0.402	4.81141e-14
PSMD6	PSMD6	1.29788e-28	0.422791	0.516	0.213	2.11138e-24
TMBIM6	TMBIM6	1.65223e-29	0.421401	1	0.956	2.68785e-25
NIN	NIN	8.3452e-21	0.421389	0.495	0.245	1.3576e-16
PPP1CB	PPP1CB	8.83801e-20	0.420846	0.638	0.377	1.43777e-15
ATP9B	ATP9B	5.45813e-19	0.420452	0.713	0.474	8.87929e-15
ALG11	ALG11	7.13153e-20	0.419964	0.53	0.286	1.16016e-15
CBLN3	CBLN3	8.27908e-41	0.419795	0.391	0.097	1.34684e-36
SH3BGRL	SH3BGRL	8.82892e-16	0.419179	0.921	0.781	1.43629e-11
APH1B	APH1B	1.03297e-23	0.41777	0.534	0.253	1.68043e-19
EPS15	EPS15	3.86405e-29	0.417429	0.48	0.189	6.28603e-25
FIP1L1	FIP1L1	6.66742e-16	0.417313	0.591	0.379	1.08466e-11
MYO1F	MYO1F	3.72378e-21	0.416892	0.606	0.345	6.05784e-17
NARF	NARF	1.40473e-22	0.416863	0.645	0.354	2.28521e-18
THOC7	THOC7	8.6258e-20	0.416836	0.624	0.366	1.40325e-15
COG7	COG7	1.19826e-32	0.416258	0.427	0.139	1.94933e-28
PTAFR	PTAFR	1.70207e-18	0.41625	0.642	0.385	2.76893e-14
KPNA4	KPNA4	2.83229e-17	0.416207	0.781	0.565	4.60757e-13
MARK3	MARK3	1.44211e-19	0.416107	0.703	0.436	2.34603e-15
HYAL2	HYAL2	5.58978e-26	0.416019	0.523	0.226	9.09345e-22
BMP2K	BMP2K	4.86784e-20	0.415266	0.659	0.38	7.919e-16
SLIRP	SLIRP	5.08955e-16	0.414969	0.832	0.623	8.27968e-12
HIST1H4C	HIST1H4C	1.22883e-14	0.414614	0.792	0.613	1.99906e-10
LMAN1	LMAN1	9.10091e-19	0.414262	0.774	0.523	1.48054e-14
JCHAIN	JCHAIN	1.26277e-19	0.413674	1	0.956	2.05427e-15
GBGT1	GBGT1	1.12718e-24	0.413662	0.52	0.236	1.8337e-20
SFSWAP	SFSWAP	5.12575e-23	0.413625	0.419	0.175	8.33858e-19
SRP54	SRP54	1.08295e-21	0.412657	0.606	0.322	1.76175e-17
APLP2	APLP2	2.44681e-22	0.412645	1	0.949	3.98047e-18
SMARCA2	SMARCA2	6.41368e-22	0.412489	0.498	0.236	1.04338e-17
DUSP2	DUSP2	6.81717e-36	0.412197	0.373	0.1	1.10902e-31
PLCG1	PLCG1	6.06118e-24	0.411839	0.498	0.223	9.86033e-20
VPS29	VPS29	4.72821e-17	0.410032	0.674	0.443	7.69185e-13
BCL2L11	BCL2L11	4.5177e-19	0.410025	0.455	0.223	7.3494e-15
SYMPK	SYMPK	1.03621e-18	0.409791	0.656	0.389	1.68571e-14
HCFC1	HCFC1	6.92058e-22	0.409286	0.581	0.297	1.12584e-17
WARS	WARS	7.30159e-21	0.409113	0.993	0.906	1.18782e-16
GZMA	GZMA	5.49859e-26	0.408723	0.484	0.2	8.9451e-22
TACC3	TACC3	4.32081e-25	0.408676	0.48	0.204	7.02909e-21
IRAK1	IRAK1	2.27673e-16	0.407708	0.67	0.449	3.70378e-12
WAC	WAC	4.41002e-19	0.40742	0.681	0.411	7.17422e-15
SELENOF	SELENOF	3.14245e-19	0.407331	0.706	0.449	5.11214e-15
CLEC7A	CLEC7A	3.43093e-18	0.40576	0.864	0.655	5.58143e-14
CCT3	CCT3	3.35462e-17	0.405473	0.839	0.662	5.4573e-13
SELENOO	SELENOO	6.06712e-17	0.405094	0.502	0.279	9.86998e-13
BTAF1	BTAF1	3.75382e-21	0.404928	0.527	0.266	6.10671e-17
QKI	QKI	7.18359e-22	0.40408	0.986	0.939	1.16863e-17
GLRX	GLRX	3.47752e-21	0.40387	0.534	0.272	5.65723e-17
ARPC4	ARPC4	3.75914e-20	0.403561	0.953	0.82	6.11537e-16
CTTN	CTTN	7.2973e-24	0.403425	0.563	0.275	1.18712e-19
SEPTIN11	SEPTIN11	1.47858e-18	0.403283	0.642	0.388	2.40535e-14
CCDC93	CCDC93	2.0342e-21	0.403013	0.573	0.295	3.30924e-17
INTS11	INTS11	2.77946e-17	0.402905	0.738	0.492	4.52162e-13
DDX3X	DDX3X	2.8615e-16	0.402854	0.814	0.599	4.65509e-12
CD69	CD69	5.25688e-35	0.402766	0.412	0.122	8.55188e-31
RHOT2	RHOT2	3.35354e-21	0.402269	0.695	0.418	5.45555e-17
EZH2	EZH2	2.94661e-24	0.402076	0.437	0.179	4.79354e-20
ACCS	ACCS	9.15509e-33	0.401389	0.398	0.122	1.48935e-28
ARID4A	ARID4A	6.13159e-22	0.400726	0.523	0.256	9.97487e-18
INCENP	INCENP	1.84372e-18	0.400587	0.566	0.317	2.99937e-14
MKLN1	MKLN1	2.4118e-26	0.400557	0.491	0.205	3.92352e-22
FMNL1	FMNL1	1.98969e-16	0.400242	0.581	0.359	3.23683e-12
FOXP1	FOXP1	7.80792e-20	0.399026	0.685	0.408	1.27019e-15
STK4	STK4	6.91921e-19	0.398852	0.674	0.418	1.12562e-14
MROH1	MROH1	6.46137e-23	0.398795	0.563	0.281	1.05114e-18
APOL6	APOL6	1.7493e-17	0.398445	0.842	0.599	2.84577e-13
TXNL4A	TXNL4A	1.9705e-18	0.397867	0.724	0.473	3.20561e-14
HLX	HLX	2.64097e-22	0.397851	0.581	0.3	4.29633e-18
IL6	IL6	5.37706e-26	0.397849	0.398	0.145	8.7474e-22
PCM1	PCM1	4.98814e-18	0.397417	0.645	0.396	8.11471e-14
ACAP2	ACAP2	2.37777e-23	0.397041	0.53	0.251	3.86815e-19
CLIC4	CLIC4	1.34251e-15	0.396645	0.753	0.53	2.184e-11
PDCD6IP	PDCD6IP	2.74965e-19	0.39634	0.659	0.393	4.47313e-15
UNC50	UNC50	7.83868e-20	0.396169	0.57	0.314	1.2752e-15
FGR	FGR	5.20634e-15	0.396141	0.817	0.646	8.46967e-11
LEPROTL1	LEPROTL1	2.90071e-18	0.395949	0.527	0.29	4.71888e-14
ATG2B	ATG2B	9.86063e-27	0.395153	0.455	0.177	1.60413e-22
FERMT3	FERMT3	7.43332e-21	0.39508	0.581	0.306	1.20925e-16
RRAGA	RRAGA	1.80936e-21	0.39456	0.502	0.239	2.94346e-17
LGALS8	LGALS8	2.15566e-18	0.394124	0.53	0.287	3.50683e-14
ANKRD17	ANKRD17	4.41965e-17	0.393838	0.523	0.288	7.18989e-13
GCN1	GCN1	1.55739e-19	0.393763	0.681	0.405	2.53356e-15
TRA2A	TRA2A	2.41047e-14	0.393693	0.792	0.61	3.92135e-10
ATF6B	ATF6B	2.43826e-17	0.393614	0.62	0.373	3.96656e-13
KAT6A	KAT6A	3.54084e-19	0.393594	0.523	0.275	5.76023e-15
MACF1	MACF1	2.17949e-16	0.393415	0.814	0.613	3.54559e-12
PDSS1	PDSS1	2.1883e-27	0.393381	0.427	0.157	3.55993e-23
LRRC40	LRRC40	1.28888e-24	0.393023	0.509	0.221	2.09676e-20
ATP13A1	ATP13A1	2.39209e-19	0.392988	0.642	0.368	3.89146e-15
ATP2A3	ATP2A3	4.15508e-20	0.392914	0.487	0.239	6.75948e-16
AHR	AHR	4.15729e-22	0.39287	0.509	0.24	6.76308e-18
LYPLAL1	LYPLAL1	8.07976e-22	0.392558	0.505	0.243	1.31442e-17
MAP4	MAP4	4.2428e-17	0.392457	0.659	0.419	6.90219e-13
NABP1	NABP1	2.35839e-18	0.392173	0.785	0.508	3.83663e-14
NISCH	NISCH	1.55281e-16	0.3921	0.706	0.478	2.5261e-12
CEP192	CEP192	1.96774e-26	0.391794	0.455	0.183	3.20112e-22
SKIV2L	SKIV2L	2.55352e-24	0.391483	0.484	0.208	4.15406e-20
SH3BP2	SH3BP2	7.41192e-17	0.391424	0.581	0.342	1.20577e-12
RSL1D1	RSL1D1	1.25744e-17	0.391325	0.71	0.468	2.04561e-13
NFKBID	NFKBID	7.86162e-22	0.389793	0.452	0.198	1.27893e-17
ZEB2	ZEB2	2.66859e-14	0.389178	0.742	0.556	4.34126e-10
TEX264	TEX264	1.84409e-18	0.388991	0.53	0.285	2.99996e-14
INO80B	INO80B	2.06002e-17	0.388946	0.577	0.335	3.35125e-13
NUSAP1	NUSAP1	2.38489e-21	0.388318	0.545	0.273	3.87974e-17
ZRANB2	ZRANB2	2.80906e-16	0.38772	0.81	0.576	4.56978e-12
DDX17	DDX17	1.9465e-19	0.387672	0.993	0.87	3.16657e-15
DIAPH2	DIAPH2	1.14992e-14	0.387493	0.613	0.395	1.87068e-10
ZDHHC8	ZDHHC8	1.16061e-20	0.387151	0.516	0.256	1.88809e-16
UQCC1	UQCC1	5.38572e-20	0.386855	0.573	0.306	8.76149e-16
TELO2	TELO2	3.23127e-24	0.386792	0.563	0.267	5.25663e-20
GSTK1	GSTK1	1.14398e-18	0.386548	0.91	0.741	1.86102e-14
CRYZL1	CRYZL1	6.49651e-35	0.386234	0.412	0.122	1.05685e-30
TRABD	TRABD	8.45713e-18	0.386216	0.599	0.351	1.37581e-13
KDM2A	KDM2A	2.03589e-17	0.386098	0.62	0.375	3.31199e-13
TET2	TET2	1.34672e-22	0.386073	0.441	0.188	2.19084e-18
CLEC2D	CLEC2D	4.33217e-19	0.38599	0.484	0.245	7.04758e-15
CDK17	CDK17	1.05425e-32	0.385213	0.384	0.114	1.71506e-28
GOLGA1	GOLGA1	6.6103e-20	0.384938	0.516	0.264	1.07536e-15
PIEZO1	PIEZO1	1.19051e-15	0.384122	0.588	0.367	1.93672e-11
BICRA	BICRA	1.14555e-21	0.384104	0.427	0.182	1.86358e-17
RNF213	RNF213	1.32215e-18	0.38376	0.975	0.86	2.15087e-14
LAT2	LAT2	1.03555e-16	0.383235	0.606	0.371	1.68463e-12
NDUFV1	NDUFV1	4.4415e-18	0.383019	0.81	0.573	7.22543e-14
IL7R	IL7R	6.89939e-19	0.38278	0.631	0.358	1.12239e-14
GSK3B	GSK3B	2.01706e-19	0.382677	0.556	0.295	3.28135e-15
PABPC1L	PABPC1L	4.26506e-18	0.382436	0.606	0.347	6.9384e-14
JMJD6	JMJD6	2.11284e-23	0.382418	0.491	0.218	3.43716e-19
CCT2	CCT2	5.06637e-17	0.382315	0.588	0.343	8.24197e-13
PTPRC	PTPRC	1.8752e-17	0.382274	0.642	0.387	3.05057e-13
ORMDL1	ORMDL1	3.39649e-16	0.381483	0.606	0.374	5.52541e-12
GTPBP2	GTPBP2	2.37637e-16	0.38129	0.645	0.406	3.86588e-12
MAD1L1	MAD1L1	7.13271e-22	0.380214	0.495	0.228	1.16035e-17
EIF2B5	EIF2B5	5.69094e-17	0.380158	0.699	0.449	9.25802e-13
COPE	COPE	2.38915e-18	0.380138	0.91	0.813	3.88667e-14
SPTAN1	SPTAN1	2.99854e-14	0.379793	0.624	0.413	4.87802e-10
SEC31A	SEC31A	1.07076e-15	0.37962	0.688	0.451	1.7419e-11
CD84	CD84	1.0663e-18	0.379537	0.559	0.304	1.73466e-14
IGLV4-60	IGLV4-60	1.55949e-21	0.379513	0.254	0.074	2.53698e-17
POLA2	POLA2	2.38115e-18	0.37938	0.484	0.246	3.87366e-14
SENP3	SENP3	5.95868e-16	0.379171	0.556	0.326	9.69357e-12
TAF10	TAF10	1.20385e-15	0.379167	0.806	0.582	1.95843e-11
PES1	PES1	3.29479e-16	0.378874	0.67	0.434	5.35996e-12
ANKHD1	ANKHD1	6.93156e-18	0.3779	0.649	0.392	1.12763e-13
LRBA	LRBA	4.41081e-24	0.377752	0.419	0.164	7.17551e-20
MCM3	MCM3	1.92745e-19	0.377377	0.556	0.299	3.13557e-15
DNAJC10	DNAJC10	5.48572e-22	0.377109	0.53	0.256	8.92417e-18
ACSL4	ACSL4	4.50713e-17	0.376936	0.513	0.283	7.33219e-13
MICAL3	MICAL3	1.20344e-27	0.376875	0.394	0.137	1.95776e-23
EID1	EID1	4.11135e-16	0.376787	0.925	0.777	6.68834e-12
UBE2B	UBE2B	2.23553e-17	0.376353	0.72	0.477	3.63676e-13
COQ9	COQ9	2.63398e-23	0.376094	0.52	0.238	4.28497e-19
SGSH	SGSH	2.8224e-18	0.376031	0.538	0.292	4.59148e-14
RB1	RB1	7.34212e-15	0.375504	0.692	0.466	1.19442e-10
BAZ2A	BAZ2A	3.05133e-22	0.375192	0.48	0.215	4.9639e-18
TCF25	TCF25	1.26796e-16	0.374899	0.867	0.678	2.06272e-12
MIF	MIF	3.35498e-17	0.374662	0.943	0.853	5.45788e-13
RIPOR2	RIPOR2	1.51925e-20	0.374566	0.47	0.217	2.47152e-16
DEF6	DEF6	7.43078e-20	0.374364	0.516	0.258	1.20884e-15
TM4SF1	TM4SF1	1.22167e-16	0.374197	0.685	0.44	1.98741e-12
RNF216	RNF216	3.99342e-21	0.373785	0.548	0.273	6.4965e-17
PSMD1	PSMD1	4.82848e-17	0.373774	0.57	0.33	7.85497e-13
SPPL2A	SPPL2A	6.55525e-16	0.373768	0.599	0.368	1.06641e-11
CYTH4	CYTH4	9.58027e-15	0.37362	0.652	0.433	1.55852e-10
TNRC6B	TNRC6B	1.3625e-18	0.37362	0.459	0.228	2.21652e-14
REL	REL	1.15676e-24	0.373431	0.398	0.15	1.88182e-20
GTF2F2	GTF2F2	1.25394e-15	0.373392	0.57	0.337	2.03991e-11
CCDC88C	CCDC88C	2.2644e-26	0.372551	0.477	0.189	3.68372e-22
SETX	SETX	1.47011e-18	0.372491	0.545	0.284	2.39157e-14
MAP3K2	MAP3K2	1.44284e-25	0.372441	0.459	0.185	2.34721e-21
DNAJC17	DNAJC17	1.3025e-20	0.372296	0.466	0.217	2.11891e-16
INVS	INVS	9.9423e-28	0.37216	0.47	0.182	1.61741e-23
RNF31	RNF31	4.02482e-20	0.371878	0.523	0.26	6.54757e-16
ZBTB11	ZBTB11	1.97357e-22	0.371846	0.391	0.154	3.2106e-18
PSMD11	PSMD11	8.68477e-13	0.371113	0.692	0.49	1.41284e-08
GPATCH2L	GPATCH2L	1.94024e-17	0.370619	0.62	0.364	3.15638e-13
RNF187	RNF187	9.3335e-16	0.3699	0.857	0.64	1.51837e-11
EVI2A	EVI2A	4.16789e-16	0.369554	0.53	0.299	6.78032e-12
SELL	SELL	4.73289e-19	0.368819	0.484	0.238	7.69946e-15
BAZ1B	BAZ1B	5.61708e-17	0.368681	0.631	0.38	9.13786e-13
U2AF1L4	U2AF1L4	1.22185e-16	0.36863	0.47	0.244	1.98771e-12
ENGASE	ENGASE	6.07058e-21	0.368495	0.548	0.274	9.87562e-17
SNRNP70	SNRNP70	1.00746e-17	0.368374	0.993	0.883	1.63894e-13
HEXD	HEXD	1.03213e-18	0.368135	0.491	0.249	1.67906e-14
GNB1	GNB1	1.03774e-17	0.367834	0.946	0.824	1.6882e-13
ZKSCAN1	ZKSCAN1	5.23039e-19	0.367345	0.513	0.262	8.5088e-15
DAZAP1	DAZAP1	4.85769e-17	0.367219	0.599	0.35	7.9025e-13
SEL1L	SEL1L	2.67299e-14	0.36719	0.645	0.441	4.34842e-10
SMARCA4	SMARCA4	4.88071e-16	0.367054	0.47	0.25	7.93995e-12
STX4	STX4	1.67224e-16	0.36687	0.599	0.367	2.7204e-12
ATF6	ATF6	3.34767e-18	0.365874	0.584	0.323	5.44599e-14
PPAN	PPAN	6.18242e-15	0.365724	0.495	0.278	1.00576e-10
DHX15	DHX15	5.36671e-18	0.365668	0.685	0.412	8.73056e-14
PLEKHB2	PLEKHB2	1.8635e-15	0.365396	0.753	0.517	3.03155e-11
VMP1	VMP1	5.57574e-14	0.365107	0.695	0.478	9.07062e-10
INPP5B	INPP5B	2.93165e-23	0.364988	0.47	0.202	4.76921e-19
RTRAF	RTRAF	4.17568e-16	0.364853	0.814	0.6	6.793e-12
ACAA1	ACAA1	9.06933e-15	0.364654	0.692	0.456	1.4754e-10
PNRC1	PNRC1	3.19532e-15	0.364491	0.613	0.375	5.19815e-11
KLF13	KLF13	9.18361e-16	0.364321	0.52	0.295	1.49399e-11
ECSCR	ECSCR	1.59107e-24	0.364142	0.355	0.122	2.58836e-20
VPS53	VPS53	1.91732e-16	0.364124	0.552	0.316	3.11909e-12
DDX21	DDX21	1.04757e-13	0.363901	0.609	0.406	1.70419e-09
NDEL1	NDEL1	6.59803e-15	0.363368	0.609	0.379	1.07337e-10
FLOT2	FLOT2	3.02864e-14	0.362918	0.738	0.535	4.92699e-10
SLAMF7	SLAMF7	1.84202e-16	0.362466	0.473	0.249	2.9966e-12
ANXA7	ANXA7	6.70067e-16	0.361486	0.649	0.412	1.09007e-11
BRD3	BRD3	9.24116e-27	0.360292	0.434	0.161	1.50335e-22
RBM42	RBM42	3.36007e-14	0.3597	0.728	0.515	5.46617e-10
RAB10	RAB10	5.43e-16	0.35846	0.652	0.421	8.83352e-12
MOB3A	MOB3A	9.36801e-13	0.357979	0.591	0.396	1.52399e-08
MCM6	MCM6	4.55374e-16	0.3571	0.498	0.273	7.40803e-12
WASHC4	WASHC4	3.10629e-14	0.356811	0.527	0.322	5.05331e-10
BMP1	BMP1	1.19138e-17	0.356271	0.487	0.247	1.93813e-13
VPS35	VPS35	1.70172e-16	0.356182	0.509	0.274	2.76835e-12
KSR1	KSR1	9.1745e-20	0.356065	0.455	0.211	1.49251e-15
ALG13	ALG13	1.13895e-17	0.355345	0.559	0.308	1.85284e-13
CENPT	CENPT	1.30371e-15	0.355121	0.703	0.455	2.12087e-11
HIST1H2BG	HIST1H2BG	3.56898e-13	0.354945	0.756	0.551	5.80602e-09
LAT	LAT	4.01848e-28	0.354871	0.323	0.094	6.53726e-24
VIM	VIM	1.47294e-24	0.354807	1	0.977	2.39617e-20
CAPN2	CAPN2	2.18121e-11	0.354372	0.781	0.633	3.5484e-07
SLAMF8	SLAMF8	6.8373e-13	0.354354	0.763	0.57	1.11229e-08
VPS8	VPS8	9.68483e-16	0.354235	0.541	0.313	1.57553e-11
NPHP3	NPHP3	1.93105e-17	0.354015	0.487	0.251	3.14143e-13
DYNLL2	DYNLL2	2.8683e-12	0.353785	0.652	0.472	4.66615e-08
SLC25A37	SLC25A37	1.71879e-14	0.353281	0.706	0.472	2.79613e-10
RHBDF2	RHBDF2	8.26387e-15	0.353276	0.645	0.424	1.34437e-10
ERCC5	ERCC5	5.35071e-20	0.352663	0.552	0.279	8.70454e-16
H2AFY	H2AFY	2.618e-13	0.352465	0.839	0.668	4.25897e-09
CBLB	CBLB	2.81615e-16	0.352334	0.444	0.229	4.58132e-12
RAB5IF	RAB5IF	2.80865e-13	0.352275	0.914	0.792	4.56912e-09
TBC1D22A	TBC1D22A	4.83591e-15	0.352239	0.624	0.393	7.86705e-11
FAM107B	FAM107B	5.97992e-17	0.352116	0.477	0.244	9.72813e-13
SNX13	SNX13	7.58755e-18	0.352105	0.502	0.258	1.23434e-13
GART	GART	5.34257e-19	0.352056	0.484	0.235	8.6913e-15
PRPF6	PRPF6	1.62214e-13	0.351977	0.677	0.466	2.63889e-09
IGFBP5	IGFBP5	5.36706e-17	0.351742	0.627	0.364	8.73113e-13
UBLCP1	UBLCP1	2.52323e-17	0.351713	0.541	0.301	4.10479e-13
LTA	LTA	1.82954e-36	0.351363	0.258	0.046	2.9763e-32
ECPAS	ECPAS	1.06444e-14	0.350843	0.516	0.304	1.73163e-10
GRHPR	GRHPR	2.69812e-14	0.350771	0.634	0.419	4.3893e-10
LUC7L2	LUC7L2	3.22556e-14	0.350735	0.652	0.432	5.24734e-10
NELFE	NELFE	1.57326e-14	0.350569	0.606	0.379	2.55938e-10
ZMIZ2	ZMIZ2	2.11035e-14	0.350386	0.667	0.448	3.43311e-10
CLEC4D	CLEC4D	1.08108e-35	0.350099	0.315	0.072	1.7587e-31
SHMT2	SHMT2	1.2174e-13	0.349773	0.613	0.397	1.98047e-09
ASCC3	ASCC3	1.57342e-14	0.349499	0.649	0.41	2.55965e-10
GIGYF2	GIGYF2	1.55507e-15	0.349167	0.53	0.302	2.52979e-11
BCLAF1	BCLAF1	1.39627e-14	0.34897	0.599	0.367	2.27145e-10
RNF10	RNF10	6.80795e-35	0.348951	0.33	0.079	1.10752e-30
PGRMC2	PGRMC2	2.62546e-14	0.348426	0.595	0.376	4.2711e-10
SART3	SART3	6.10399e-15	0.348369	0.534	0.309	9.92997e-11
OSTF1	OSTF1	8.67248e-15	0.347949	0.606	0.375	1.41084e-10
LCK	LCK	3.14816e-32	0.347586	0.323	0.083	5.12143e-28
OAZ1	OAZ1	1.2026e-18	0.347537	1	0.968	1.95639e-14
COTL1	COTL1	5.54937e-13	0.347464	0.925	0.768	9.02772e-09
FKBP15	FKBP15	1.39989e-19	0.347418	0.548	0.278	2.27734e-15
CCNK	CCNK	8.5724e-19	0.347283	0.53	0.277	1.39456e-14
TNPO3	TNPO3	6.89014e-30	0.347014	0.333	0.094	1.12089e-25
NSD2	NSD2	4.92254e-18	0.346738	0.509	0.265	8.00798e-14
AP5B1	AP5B1	6.14699e-13	0.346122	0.595	0.388	9.99993e-09
MED10	MED10	1.10824e-14	0.345275	0.523	0.304	1.80288e-10
UBR1	UBR1	2.36307e-14	0.345199	0.556	0.333	3.84424e-10
CEBPD	CEBPD	1.62875e-15	0.34495	0.975	0.904	2.64964e-11
COMMD3	COMMD3	3.90943e-17	0.344644	0.437	0.215	6.35986e-13
ALOX5	ALOX5	4.5289e-13	0.344589	0.753	0.562	7.36761e-09
TALDO1	TALDO1	2.93567e-13	0.34405	0.835	0.654	4.77575e-09
GNL1	GNL1	1.20418e-17	0.344023	0.462	0.228	1.95897e-13
FBXO9	FBXO9	1.10321e-19	0.343872	0.43	0.19	1.79471e-15
UBXN6	UBXN6	1.46614e-12	0.343792	0.842	0.692	2.38512e-08
CDK6	CDK6	6.93757e-14	0.343758	0.67	0.446	1.1286e-09
SEH1L	SEH1L	3.49683e-19	0.343559	0.427	0.194	5.68864e-15
LCP2	LCP2	3.71226e-13	0.343144	0.627	0.415	6.03911e-09
RBM14	RBM14	1.22193e-13	0.342567	0.566	0.353	1.98783e-09
TBC1D15	TBC1D15	4.65398e-31	0.342457	0.326	0.088	7.57109e-27
ANKRD11	ANKRD11	3.27445e-14	0.342346	0.72	0.491	5.32688e-10
USP34	USP34	7.12105e-16	0.341988	0.57	0.323	1.15845e-11
SLC35F5	SLC35F5	1.67662e-20	0.341983	0.441	0.195	2.72752e-16
ELMO2	ELMO2	4.08265e-14	0.34171	0.541	0.33	6.64166e-10
DYNC1H1	DYNC1H1	1.42032e-15	0.341313	0.688	0.445	2.31058e-11
RC3H2	RC3H2	2.79959e-21	0.341308	0.495	0.226	4.55437e-17
TM9SF4	TM9SF4	2.26241e-15	0.340913	0.52	0.29	3.68049e-11
MTG1	MTG1	1.32228e-16	0.340759	0.649	0.393	2.15109e-12
CHCHD7	CHCHD7	1.4746e-17	0.340645	0.545	0.293	2.39888e-13
LXN	LXN	7.12131e-16	0.340419	0.448	0.229	1.15849e-11
LIME1	LIME1	1.15727e-17	0.339684	0.516	0.271	1.88264e-13
HDAC8	HDAC8	2.65153e-22	0.339388	0.376	0.143	4.31351e-18
GLG1	GLG1	2.16706e-12	0.339356	0.703	0.515	3.52537e-08
MRTFA	MRTFA	2.56533e-14	0.33916	0.767	0.526	4.17327e-10
C18orf32	C18orf32	1.42027e-16	0.339142	0.484	0.252	2.3105e-12
DISC1	DISC1	3.50257e-20	0.339131	0.43	0.188	5.69798e-16
ANKRD13A	ANKRD13A	3.10542e-17	0.339074	0.538	0.294	5.05189e-13
CCL14	CCL14	5.6536e-25	0.338823	0.391	0.138	9.19728e-21
BNIP2	BNIP2	5.65358e-11	0.338711	0.595	0.41	9.19725e-07
PLSCR3	PLSCR3	5.57439e-14	0.33811	0.656	0.423	9.06842e-10
NAGK	NAGK	4.60839e-14	0.337952	0.799	0.584	7.49692e-10
ITPKC	ITPKC	3.14774e-12	0.33663	0.495	0.306	5.12074e-08
SOCS1	SOCS1	1.81216e-15	0.336484	0.495	0.272	2.94802e-11
DDX27	DDX27	2.19789e-16	0.336392	0.477	0.247	3.57553e-12
GPATCH2	GPATCH2	2.34031e-20	0.336225	0.455	0.204	3.80721e-16
PLEKHA7	PLEKHA7	7.85296e-19	0.335936	0.398	0.176	1.27752e-14
STX8	STX8	1.43937e-12	0.335611	0.577	0.375	2.34156e-08
METTL22	METTL22	1.94332e-19	0.335024	0.376	0.155	3.16139e-15
ZNF394	ZNF394	6.4086e-19	0.334898	0.427	0.194	1.04255e-14
CLK1	CLK1	8.93903e-14	0.334796	0.52	0.309	1.4542e-09
MCAM	MCAM	2.04297e-15	0.334422	0.466	0.246	3.32351e-11
CHMP2B	CHMP2B	1.72815e-24	0.333994	0.348	0.117	2.81136e-20
PTPRE	PTPRE	1.24177e-11	0.333923	0.763	0.557	2.02011e-07
NEMF	NEMF	2.52139e-18	0.333752	0.491	0.242	4.1018e-14
EIF2AK2	EIF2AK2	9.69012e-13	0.333687	0.656	0.434	1.57639e-08
LAMP2	LAMP2	2.85847e-11	0.333355	0.803	0.654	4.65016e-07
NFATC1	NFATC1	1.12826e-20	0.333354	0.412	0.175	1.83546e-16
MCM5	MCM5	1.12856e-13	0.332969	0.563	0.354	1.83594e-09
SLFN11	SLFN11	1.82435e-14	0.332514	0.534	0.315	2.96785e-10
KMT2E	KMT2E	1.78341e-18	0.332468	0.534	0.274	2.90125e-14
DPH7	DPH7	1.51854e-15	0.332161	0.434	0.222	2.47036e-11
NCKAP1	NCKAP1	1.15366e-10	0.331989	0.645	0.449	1.87678e-06
MT1E	MT1E	1.21184e-12	0.331582	0.835	0.682	1.97143e-08
WWOX	WWOX	4.42658e-15	0.331517	0.455	0.239	7.20115e-11
ARMH3	ARMH3	4.93432e-17	0.331048	0.455	0.228	8.02715e-13
SNRPA	SNRPA	5.13803e-14	0.330979	0.509	0.301	8.35855e-10
LRRC59	LRRC59	2.81867e-12	0.330582	0.627	0.429	4.58541e-08
AKAP17A	AKAP17A	6.64594e-14	0.330472	0.523	0.31	1.08116e-09
TEPSIN	TEPSIN	7.97504e-18	0.330326	0.394	0.179	1.29738e-13
MAN2C1	MAN2C1	1.30565e-14	0.33014	0.498	0.281	2.12403e-10
ZFYVE26	ZFYVE26	2.1778e-20	0.329939	0.405	0.171	3.54284e-16
RAVER1	RAVER1	4.14501e-14	0.329856	0.495	0.282	6.74311e-10
GLUL	GLUL	1.57644e-17	0.329508	0.989	0.956	2.56456e-13
PLA2G7	PLA2G7	2.4075e-17	0.329465	0.444	0.212	3.91651e-13
SF3B5	SF3B5	1.16959e-13	0.328609	0.846	0.645	1.90269e-09
NSMCE2	NSMCE2	4.29872e-20	0.328207	0.358	0.141	6.99316e-16
COMMD10	COMMD10	5.43568e-18	0.327962	0.437	0.209	8.84277e-14
TBC1D1	TBC1D1	1.12142e-19	0.327789	0.52	0.256	1.82433e-15
ISCU	ISCU	1.31171e-11	0.327761	0.584	0.395	2.13389e-07
PICALM	PICALM	1.04998e-13	0.327695	0.756	0.524	1.7081e-09
XRN1	XRN1	2.47864e-19	0.327667	0.412	0.181	4.03226e-15
NOSIP	NOSIP	1.61391e-14	0.327607	0.473	0.262	2.62551e-10
DYNC1LI1	DYNC1LI1	5.39633e-17	0.327447	0.437	0.212	8.77876e-13
DUSP22	DUSP22	1.50658e-16	0.327272	0.573	0.325	2.4509e-12
SH3TC1	SH3TC1	1.35814e-14	0.327087	0.495	0.275	2.20942e-10
IKBKB	IKBKB	8.69914e-12	0.326666	0.703	0.51	1.41518e-07
SLAMF1	SLAMF1	8.88104e-21	0.326586	0.323	0.115	1.44477e-16
ARAP1	ARAP1	1.00375e-12	0.326369	0.785	0.579	1.63291e-08
SLC2A4RG	SLC2A4RG	4.27623e-14	0.326328	0.616	0.389	6.95656e-10
ETHE1	ETHE1	3.73155e-13	0.32593	0.663	0.445	6.07048e-09
LSM8	LSM8	8.2949e-16	0.325765	0.588	0.342	1.34941e-11
SEPTIN6	SEPTIN6	9.37015e-16	0.325696	0.52	0.287	1.52434e-11
PPP3R1	PPP3R1	6.60706e-19	0.325423	0.452	0.209	1.07484e-14
SUFU	SUFU	6.18506e-16	0.325382	0.538	0.305	1.00619e-11
PSMA5	PSMA5	5.25839e-13	0.325296	0.717	0.492	8.55435e-09
DPM1	DPM1	4.21107e-12	0.325103	0.484	0.294	6.85056e-08
SH3KBP1	SH3KBP1	2.29659e-12	0.324833	0.448	0.259	3.73609e-08
CPPED1	CPPED1	2.30736e-12	0.324516	0.498	0.3	3.75361e-08
CRK	CRK	6.67221e-13	0.324447	0.62	0.406	1.08543e-08
ZNF586	ZNF586	6.80589e-13	0.324376	0.577	0.368	1.10718e-08
CD58	CD58	5.94114e-17	0.324105	0.398	0.183	9.66505e-13
SPN	SPN	5.70464e-15	0.323881	0.391	0.192	9.2803e-11
PFDN6	PFDN6	9.61152e-14	0.323807	0.559	0.336	1.5636e-09
VPS45	VPS45	1.03444e-13	0.323576	0.502	0.294	1.68283e-09
PUM2	PUM2	8.34032e-21	0.323424	0.452	0.198	1.3568e-16
TBC1D10C	TBC1D10C	2.17329e-19	0.323342	0.366	0.148	3.5355e-15
REXO2	REXO2	1.38804e-10	0.322964	0.774	0.629	2.25807e-06
PRCP	PRCP	7.65592e-12	0.322944	0.602	0.413	1.24547e-07
EXOSC10	EXOSC10	1.14907e-15	0.322933	0.462	0.239	1.8693e-11
LIMD2	LIMD2	1.0653e-09	0.322921	0.634	0.481	1.73304e-05
TCEAL8	TCEAL8	1.0629e-13	0.322784	0.631	0.404	1.72912e-09
ACOX3	ACOX3	7.2634e-17	0.322543	0.477	0.246	1.18161e-12
PYURF	PYURF	2.12647e-13	0.322307	0.624	0.405	3.45934e-09
C20orf194	C20orf194	4.31019e-19	0.322236	0.387	0.164	7.01182e-15
PYCR2	PYCR2	1.64637e-11	0.321801	0.613	0.423	2.67832e-07
FAM122B	FAM122B	2.24436e-20	0.321361	0.448	0.198	3.65112e-16
SLC43A2	SLC43A2	1.62071e-11	0.321152	0.681	0.476	2.63657e-07
ROCK1	ROCK1	3.20965e-13	0.320964	0.502	0.302	5.22146e-09
HLA-DMA	HLA-DMA	2.34231e-13	0.320771	0.953	0.847	3.81048e-09
IGLV6-57	IGLV6-57	1.3749e-12	0.320752	0.394	0.208	2.23669e-08
AKAP8L	AKAP8L	1.60155e-15	0.320563	0.473	0.252	2.60539e-11
CYBA	CYBA	7.16804e-16	0.320119	0.996	0.959	1.1661e-11
CAMTA2	CAMTA2	3.96659e-16	0.319926	0.43	0.214	6.45285e-12
ADPGK	ADPGK	1.9933e-15	0.319843	0.527	0.293	3.24271e-11
CCDC88B	CCDC88B	1.64264e-15	0.319728	0.441	0.228	2.67225e-11
POMGNT1	POMGNT1	1.38726e-19	0.319647	0.409	0.178	2.2568e-15
ACP1	ACP1	1.79874e-13	0.319361	0.556	0.343	2.92619e-09
BSG	BSG	4.17169e-16	0.319318	0.982	0.934	6.78651e-12
UTP3	UTP3	1.34513e-11	0.319235	0.552	0.359	2.18826e-07
IGFLR1	IGFLR1	1.0925e-13	0.319057	0.573	0.35	1.77728e-09
SQOR	SQOR	5.12623e-14	0.31895	0.968	0.893	8.33936e-10
MOB1B	MOB1B	7.44897e-13	0.31894	0.412	0.227	1.2118e-08
RBM12	RBM12	1.79734e-12	0.318754	0.577	0.371	2.92392e-08
CYP27B1	CYP27B1	1.05041e-27	0.318558	0.287	0.075	1.70881e-23
TMBIM4	TMBIM4	1.13948e-15	0.318454	0.409	0.201	1.85371e-11
CTNND1	CTNND1	3.50204e-11	0.318411	0.76	0.572	5.69712e-07
TNFRSF4	TNFRSF4	2.36977e-22	0.318359	0.301	0.098	3.85514e-18
HUWE1	HUWE1	9.455e-15	0.31771	0.495	0.278	1.53814e-10
PXK	PXK	7.45739e-17	0.317688	0.448	0.22	1.21317e-12
DNAJA2	DNAJA2	3.79347e-15	0.317667	0.545	0.314	6.17121e-11
ZNF598	ZNF598	2.39048e-20	0.317592	0.441	0.192	3.88883e-16
DCUN1D3	DCUN1D3	1.28533e-12	0.317477	0.509	0.313	2.09097e-08
RIOK3	RIOK3	4.73788e-18	0.317342	0.48	0.237	7.70758e-14
IRF1	IRF1	2.96296e-11	0.317304	0.932	0.798	4.82014e-07
BIRC3	BIRC3	1.22686e-13	0.31729	0.416	0.222	1.99586e-09
OXA1L	OXA1L	5.38925e-17	0.317086	0.516	0.272	8.76723e-13
ODC1	ODC1	1.02871e-15	0.316865	0.43	0.219	1.67351e-11
OST4	OST4	2.57895e-12	0.316851	0.692	0.484	4.19543e-08
BNIP3L	BNIP3L	4.49663e-10	0.31674	0.771	0.625	7.31511e-06
RASSF2	RASSF2	8.91912e-17	0.31653	0.462	0.233	1.45096e-12
MYO1G	MYO1G	1.08931e-11	0.316387	0.538	0.351	1.77208e-07
LSM14A	LSM14A	1.35612e-15	0.315858	0.495	0.265	2.20614e-11
CLK3	CLK3	2.32625e-14	0.31579	0.491	0.275	3.78435e-10
CIAO2A	CIAO2A	3.07541e-16	0.315726	0.534	0.286	5.00308e-12
BCAP29	BCAP29	1.0323e-15	0.315503	0.448	0.228	1.67935e-11
DGLUCY	DGLUCY	3.96165e-15	0.315327	0.452	0.235	6.44481e-11
MYL12A	MYL12A	1.90074e-12	0.31451	0.72	0.502	3.09213e-08
UBE3C	UBE3C	6.3474e-11	0.314423	0.534	0.356	1.0326e-06
DOCK11	DOCK11	1.82008e-14	0.314328	0.409	0.208	2.9609e-10
SS18L1	SS18L1	1.15286e-18	0.314216	0.387	0.167	1.87548e-14
THBS3	THBS3	7.74182e-20	0.314093	0.326	0.123	1.25944e-15
THOC5	THOC5	1.25568e-16	0.313691	0.462	0.231	2.04274e-12
AGAP3	AGAP3	3.11451e-12	0.31352	0.609	0.401	5.06669e-08
NARS	NARS	5.59701e-11	0.313392	0.656	0.458	9.10522e-07
SF3A1	SF3A1	5.71074e-13	0.312834	0.566	0.352	9.29023e-09
CLASRP	CLASRP	1.89371e-11	0.312458	0.559	0.355	3.08069e-07
CUL9	CUL9	5.50291e-13	0.312382	0.427	0.235	8.95213e-09
HCLS1	HCLS1	3.94509e-11	0.312302	0.878	0.734	6.41787e-07
VPS4A	VPS4A	9.27471e-13	0.312056	0.674	0.458	1.50881e-08
ATF7	ATF7	4.08464e-15	0.311969	0.487	0.263	6.64489e-11
ADA2	ADA2	6.30104e-09	0.311497	0.76	0.608	0.000102505
PHPT1	PHPT1	1.61394e-09	0.311023	0.803	0.688	2.62556e-05
SAMM50	SAMM50	7.03778e-14	0.311008	0.412	0.215	1.14491e-09
ANO8	ANO8	1.25252e-21	0.31069	0.344	0.125	2.0376e-17
PYGB	PYGB	1.1838e-12	0.310627	0.502	0.301	1.92581e-08
ZNF195	ZNF195	3.7583e-16	0.310619	0.43	0.211	6.11401e-12
GAPVD1	GAPVD1	3.039e-22	0.31061	0.333	0.117	4.94385e-18
GREM1	GREM1	1.08419e-21	0.310583	0.351	0.126	1.76377e-17
RAB11A	RAB11A	3.98495e-11	0.310239	0.71	0.527	6.48272e-07
FOXK1	FOXK1	3.82827e-17	0.310075	0.47	0.233	6.22782e-13
SPAG7	SPAG7	4.41106e-12	0.309925	0.616	0.416	7.17591e-08
HSPA4	HSPA4	9.02517e-17	0.309925	0.498	0.259	1.46821e-12
POLR3E	POLR3E	5.10333e-18	0.309845	0.401	0.179	8.3021e-14
DHDDS	DHDDS	2.25952e-17	0.309764	0.398	0.18	3.67578e-13
RAF1	RAF1	1.68154e-13	0.309336	0.459	0.256	2.73553e-09
ACOT7	ACOT7	3.66545e-13	0.309079	0.498	0.287	5.96296e-09
HLA-DMB	HLA-DMB	1.92638e-10	0.308846	0.849	0.671	3.13384e-06
ADAM19	ADAM19	2.42815e-12	0.308666	0.437	0.245	3.95011e-08
ARMH1	ARMH1	4.27966e-22	0.308556	0.337	0.119	6.96216e-18
PSTPIP1	PSTPIP1	4.47149e-18	0.308481	0.405	0.182	7.27421e-14
OSM	OSM	8.24935e-20	0.308459	0.305	0.109	1.342e-15
EEF1E1	EEF1E1	1.02222e-18	0.308419	0.416	0.184	1.66294e-14
MZF1	MZF1	3.67474e-15	0.308358	0.405	0.201	5.97807e-11
MYH9	MYH9	1.20651e-14	0.308148	0.989	0.917	1.96276e-10
CRBN	CRBN	4.45829e-15	0.308108	0.33	0.146	7.25275e-11
UHRF1BP1	UHRF1BP1	3.00056e-17	0.308049	0.369	0.161	4.88131e-13
SAMHD1	SAMHD1	3.78232e-12	0.30792	0.789	0.604	6.15308e-08
TRAF3IP3	TRAF3IP3	1.24278e-20	0.307872	0.326	0.118	2.02175e-16
ZNF451	ZNF451	2.06428e-11	0.307652	0.466	0.285	3.35818e-07
NMT1	NMT1	3.58537e-13	0.307539	0.616	0.389	5.83268e-09
RABGGTB	RABGGTB	4.12357e-13	0.307258	0.473	0.266	6.70822e-09
WIPF1	WIPF1	4.89317e-11	0.306926	0.857	0.721	7.96022e-07
DOCK9	DOCK9	2.86377e-17	0.306864	0.416	0.193	4.65878e-13
SF3B3	SF3B3	1.5398e-15	0.306552	0.502	0.274	2.50495e-11
TPX2	TPX2	3.17547e-14	0.306494	0.473	0.256	5.16586e-10
PPP6R2	PPP6R2	1.52158e-12	0.306253	0.667	0.452	2.47531e-08
INTS8	INTS8	4.30568e-16	0.305917	0.38	0.176	7.00448e-12
APBB3	APBB3	2.03399e-14	0.305854	0.398	0.202	3.3089e-10
POLD1	POLD1	2.8203e-14	0.305839	0.348	0.165	4.58806e-10
STRADA	STRADA	1.40033e-17	0.305777	0.409	0.185	2.27806e-13
AGFG1	AGFG1	3.63321e-18	0.305747	0.419	0.19	5.91051e-14
PREP	PREP	3.56459e-14	0.305737	0.462	0.251	5.79888e-10
PSMA2	PSMA2	2.43592e-10	0.305517	0.681	0.488	3.96275e-06
PPIB	PPIB	1.83043e-16	0.305449	1	0.955	2.97775e-12
COG4	COG4	1.95273e-14	0.305364	0.394	0.197	3.17671e-10
MAST3	MAST3	3.64049e-15	0.305253	0.394	0.19	5.92235e-11
ARHGEF3	ARHGEF3	9.54065e-16	0.305004	0.387	0.182	1.55207e-11
SRSF7	SRSF7	2.26533e-10	0.303968	0.789	0.621	3.68524e-06
INPP4A	INPP4A	4.12494e-18	0.303838	0.462	0.219	6.71045e-14
SNAI2	SNAI2	1.89561e-13	0.303824	0.444	0.242	3.08378e-09
SETDB1	SETDB1	1.10382e-17	0.303613	0.412	0.188	1.7957e-13
CWF19L1	CWF19L1	5.57765e-17	0.303361	0.362	0.158	9.07372e-13
CAMK2D	CAMK2D	3.31971e-12	0.303347	0.444	0.257	5.40051e-08
DARS	DARS	1.14353e-16	0.30323	0.412	0.194	1.86029e-12
CASC3	CASC3	4.574e-13	0.303125	0.559	0.339	7.44098e-09
PXN	PXN	1.46895e-12	0.303119	0.505	0.302	2.38968e-08
RENBP	RENBP	1.14535e-11	0.30287	0.677	0.466	1.86326e-07
PDCD5	PDCD5	1.51234e-10	0.302764	0.749	0.581	2.46028e-06
PHKG2	PHKG2	1.7929e-14	0.302753	0.448	0.237	2.91669e-10
CCNDBP1	CCNDBP1	8.59648e-12	0.302268	0.627	0.419	1.39847e-07
BAG6	BAG6	6.63335e-11	0.302055	0.677	0.473	1.07911e-06
DPYSL3	DPYSL3	1.70516e-14	0.301864	0.502	0.276	2.77396e-10
ZC3H3	ZC3H3	1.64271e-14	0.301854	0.405	0.205	2.67235e-10
NANS	NANS	1.08657e-12	0.301437	0.62	0.401	1.76763e-08
HIST3H2BB	HIST3H2BB	3.86282e-20	0.301304	0.315	0.112	6.28403e-16
METTL17	METTL17	4.01743e-14	0.301157	0.355	0.168	6.53555e-10
GTF3C1	GTF3C1	8.18383e-11	0.301019	0.53	0.346	1.33135e-06
POLR1D	POLR1D	3.33848e-11	0.300987	0.663	0.472	5.43104e-07
APEH	APEH	2.34586e-13	0.300524	0.412	0.221	3.81624e-09
SLCO3A1	SLCO3A1	8.81217e-11	0.30038	0.495	0.316	1.43356e-06
HSPA1B	HSPA1B	1.43753e-09	0.300223	0.903	0.777	2.33857e-05
PRPF18	PRPF18	1.7144e-17	0.300202	0.412	0.186	2.78899e-13
SIPA1	SIPA1	5.91127e-10	0.30012	0.57	0.398	9.61646e-06
SNX20	SNX20	3.45997e-13	0.29975	0.48	0.276	5.62869e-09
PPP6R1	PPP6R1	1.56134e-13	0.299702	0.527	0.304	2.53999e-09
FUBP1	FUBP1	7.42814e-10	0.299693	0.527	0.356	1.20841e-05
AFAP1	AFAP1	8.39255e-16	0.299488	0.459	0.233	1.3653e-11
NDST2	NDST2	8.76385e-12	0.298926	0.491	0.293	1.4257e-07
ABHD18	ABHD18	1.27267e-20	0.298841	0.326	0.118	2.07038e-16
EOGT	EOGT	1.48789e-18	0.298784	0.344	0.138	2.42051e-14
MKRN2	MKRN2	8.95477e-15	0.298732	0.416	0.211	1.45676e-10
GATAD2A	GATAD2A	1.23336e-10	0.298711	0.688	0.5	2.00642e-06
POLDIP3	POLDIP3	1.24281e-11	0.298628	0.645	0.438	2.0218e-07
RRM1	RRM1	3.34915e-20	0.298512	0.391	0.159	5.4484e-16
CENPN	CENPN	4.83214e-20	0.298504	0.341	0.129	7.86093e-16
FGF7	FGF7	5.38604e-10	0.298308	0.444	0.276	8.76201e-06
GMPS	GMPS	2.38498e-14	0.297585	0.452	0.237	3.87989e-10
CENPX	CENPX	1.61752e-11	0.297448	0.541	0.344	2.63138e-07
CWC25	CWC25	8.83512e-12	0.29738	0.491	0.296	1.4373e-07
CNOT1	CNOT1	5.65091e-17	0.297332	0.477	0.236	9.19291e-13
KIF5B	KIF5B	8.42187e-14	0.297036	0.534	0.304	1.37007e-09
ARHGAP4	ARHGAP4	4.71044e-14	0.296856	0.484	0.268	7.66295e-10
BRD4	BRD4	3.00774e-10	0.296781	0.688	0.508	4.89299e-06
CHI3L1	CHI3L1	1.545e-09	0.29678	0.667	0.477	2.51341e-05
DUSP1	DUSP1	1.77e-09	0.296713	0.771	0.628	2.87944e-05
SZT2	SZT2	5.56176e-14	0.296552	0.459	0.252	9.04788e-10
DHPS	DHPS	1.04017e-10	0.296448	0.538	0.342	1.69215e-06
CD5	CD5	4.5331e-36	0.296347	0.269	0.051	7.37445e-32
ZC3HAV1	ZC3HAV1	3.06141e-12	0.296249	0.505	0.306	4.9803e-08
FADS3	FADS3	3.60293e-13	0.29621	0.452	0.249	5.86124e-09
CDC5L	CDC5L	6.28639e-15	0.296148	0.419	0.211	1.02267e-10
RAB43	RAB43	4.18097e-12	0.296137	0.573	0.36	6.8016e-08
ARCN1	ARCN1	1.57271e-10	0.296129	0.659	0.466	2.55848e-06
ALG5	ALG5	6.1754e-11	0.295873	0.677	0.47	1.00461e-06
CHMP4A	CHMP4A	8.69315e-13	0.29586	0.495	0.293	1.4142e-08
CLN3	CLN3	1.54071e-10	0.295551	0.627	0.444	2.50642e-06
SLK	SLK	5.86302e-15	0.295345	0.394	0.192	9.53797e-11
COX6C	COX6C	4.4764e-10	0.2952	0.875	0.748	7.28221e-06
AHI1	AHI1	7.62365e-17	0.295053	0.355	0.154	1.24022e-12
TRIB2	TRIB2	2.71098e-12	0.295015	0.419	0.23	4.41022e-08
GZMB	GZMB	9.1046e-12	0.294775	0.584	0.366	1.48114e-07
ZNF281	ZNF281	8.42939e-28	0.294723	0.333	0.097	1.37129e-23
TRBJ2-2	TRBJ2-2	2.33214e-24	0.294689	0.251	0.066	3.79392e-20
CCDC167	CCDC167	1.15348e-13	0.294591	0.437	0.234	1.87648e-09
TMEM173	TMEM173	6.37912e-09	0.2944	0.581	0.431	0.000103776
CD96	CD96	1.97028e-23	0.293967	0.344	0.116	3.20525e-19
FBXW7	FBXW7	8.96715e-10	0.293871	0.47	0.307	1.45878e-05
GADD45A	GADD45A	1.19205e-11	0.293642	0.459	0.269	1.93923e-07
SENP6	SENP6	6.69958e-16	0.293323	0.423	0.204	1.08989e-11
SNHG32	SNHG32	9.52538e-11	0.293148	0.538	0.349	1.54959e-06
EXOC6B	EXOC6B	1.43122e-15	0.292977	0.423	0.209	2.32831e-11
ECHDC1	ECHDC1	5.48479e-11	0.292974	0.513	0.317	8.92266e-07
TMEM165	TMEM165	1.69709e-10	0.292781	0.731	0.536	2.76082e-06
CAD	CAD	1.31075e-16	0.292609	0.387	0.174	2.13233e-12
IKBIP	IKBIP	1.58647e-11	0.292544	0.627	0.415	2.58088e-07
ATP2A2	ATP2A2	5.87742e-10	0.292161	0.817	0.641	9.56138e-06
XPNPEP1	XPNPEP1	1.50176e-10	0.292141	0.491	0.311	2.44307e-06
PICK1	PICK1	7.12232e-18	0.292059	0.376	0.16	1.15866e-13
CCNG1	CCNG1	4.15027e-16	0.29192	0.344	0.151	6.75166e-12
HMG20B	HMG20B	1.05433e-09	0.291458	0.613	0.427	1.71518e-05
VARS	VARS	8.85452e-15	0.291405	0.516	0.284	1.44045e-10
SNAPC3	SNAPC3	3.94355e-12	0.291158	0.502	0.302	6.41537e-08
SLU7	SLU7	4.46012e-16	0.290807	0.323	0.136	7.25572e-12
POLR2H	POLR2H	2.54479e-10	0.290644	0.527	0.347	4.13987e-06
NFATC3	NFATC3	5.44451e-10	0.29063	0.505	0.334	8.85713e-06
TRAC	TRAC	1.49098e-16	0.290577	0.315	0.129	2.42552e-12
RAPGEF6	RAPGEF6	8.19511e-19	0.290557	0.294	0.105	1.33318e-14
RAB24	RAB24	3.18717e-10	0.290371	0.495	0.314	5.18488e-06
PDLIM3	PDLIM3	3.78588e-14	0.290117	0.419	0.216	6.15887e-10
C16orf72	C16orf72	7.70461e-12	0.29005	0.466	0.268	1.25339e-07
OSBP	OSBP	4.22019e-11	0.289961	0.523	0.327	6.86541e-07
FGFR1	FGFR1	4.6655e-14	0.289842	0.427	0.222	7.58984e-10
SENP5	SENP5	2.0989e-18	0.289319	0.394	0.169	3.41449e-14
GLS	GLS	4.86856e-11	0.289081	0.505	0.315	7.92017e-07
AIMP1	AIMP1	4.84708e-14	0.289018	0.391	0.195	7.88523e-10
AP1G2	AP1G2	1.19557e-16	0.288674	0.409	0.19	1.94495e-12
WDFY4	WDFY4	4.86293e-12	0.288464	0.444	0.253	7.91102e-08
EIF3B	EIF3B	1.79606e-10	0.288432	0.634	0.443	2.92183e-06
SPTBN1	SPTBN1	6.58404e-13	0.288123	0.505	0.292	1.07109e-08
VPS13C	VPS13C	7.92798e-09	0.28809	0.48	0.324	0.000128972
MED17	MED17	1.16137e-13	0.288044	0.387	0.195	1.88931e-09
INTS4	INTS4	4.81062e-11	0.287934	0.505	0.321	7.82592e-07
LIF	LIF	1.59504e-23	0.287819	0.258	0.07	2.59481e-19
ZBTB48	ZBTB48	2.46032e-15	0.287729	0.369	0.171	4.00244e-11
CFB	CFB	1.19366e-09	0.287573	0.756	0.591	1.94185e-05
RABEP1	RABEP1	1.23557e-11	0.28751	0.466	0.276	2.01003e-07
ZNF514	ZNF514	9.41779e-25	0.287317	0.297	0.087	1.53209e-20
NXF1	NXF1	4.86824e-10	0.287001	0.548	0.365	7.91966e-06
ORMDL3	ORMDL3	9.30471e-12	0.28699	0.642	0.425	1.51369e-07
ME1	ME1	1.69332e-17	0.286834	0.412	0.186	2.75469e-13
KIFC1	KIFC1	1.55677e-22	0.286283	0.283	0.087	2.53256e-18
MRE11	MRE11	9.81045e-14	0.286157	0.301	0.134	1.59596e-09
MUS81	MUS81	7.54072e-14	0.286049	0.452	0.245	1.22673e-09
NUP188	NUP188	2.36737e-11	0.286042	0.33	0.171	3.85123e-07
CDV3	CDV3	1.98764e-09	0.286024	0.903	0.774	3.23349e-05
FEZ2	FEZ2	1.46882e-10	0.285951	0.459	0.281	2.38948e-06
SLC44A1	SLC44A1	1.99314e-10	0.285602	0.491	0.309	3.24245e-06
NCOR1	NCOR1	2.05097e-09	0.285602	0.477	0.309	3.33652e-05
PSD4	PSD4	2.5276e-14	0.285194	0.405	0.202	4.1119e-10
H1F0	H1F0	6.74039e-10	0.284932	0.584	0.399	1.09653e-05
NLRC5	NLRC5	4.86011e-14	0.284494	0.401	0.2	7.90642e-10
SLC4A1AP	SLC4A1AP	3.63087e-13	0.284424	0.462	0.258	5.9067e-09
HMBS	HMBS	1.83508e-15	0.284418	0.384	0.179	2.98531e-11
ITK	ITK	3.4834e-29	0.284282	0.28	0.067	5.66679e-25
ATF2	ATF2	6.35264e-15	0.284281	0.448	0.229	1.03345e-10
TPM2	TPM2	4.29044e-12	0.283757	0.946	0.825	6.97968e-08
LPGAT1	LPGAT1	2.06593e-14	0.283612	0.409	0.205	3.36086e-10
WDR27	WDR27	1.39483e-13	0.283612	0.384	0.191	2.26911e-09
EMD	EMD	4.81517e-12	0.283303	0.52	0.316	7.83331e-08
UBR2	UBR2	2.61987e-10	0.282987	0.369	0.209	4.262e-06
REXO1	REXO1	4.51718e-14	0.282958	0.401	0.199	7.34855e-10
ZNF280D	ZNF280D	3.06473e-15	0.282864	0.373	0.174	4.9857e-11
PCK2	PCK2	4.57956e-12	0.282824	0.466	0.269	7.45002e-08
UBE2A	UBE2A	9.4404e-09	0.282771	0.681	0.515	0.000153576
SLC38A2	SLC38A2	1.92929e-10	0.282693	0.473	0.292	3.13858e-06
EGLN3	EGLN3	1.93951e-08	0.282221	0.409	0.257	0.000315519
RSRC1	RSRC1	1.64732e-14	0.281899	0.498	0.269	2.67986e-10
WIPI1	WIPI1	3.15332e-10	0.281582	0.462	0.289	5.12982e-06
ICAM1	ICAM1	5.01083e-12	0.281444	0.996	0.989	8.15161e-08
RBM38	RBM38	2.03937e-17	0.281266	0.387	0.17	3.31765e-13
UNKL	UNKL	3.74366e-16	0.281266	0.369	0.165	6.09018e-12
ARFGAP3	ARFGAP3	1.30533e-09	0.28118	0.527	0.356	2.12352e-05
USP32	USP32	8.39589e-12	0.280941	0.502	0.301	1.36584e-07
CEBPZOS	CEBPZOS	3.3154e-16	0.280892	0.398	0.183	5.3935e-12
PLTP	PLTP	1.09009e-12	0.280743	0.996	0.96	1.77335e-08
CSNK1G2	CSNK1G2	3.96075e-11	0.280724	0.649	0.445	6.44335e-07
GATAD1	GATAD1	8.16384e-15	0.280565	0.394	0.191	1.32809e-10
PPRC1	PPRC1	7.87904e-15	0.280325	0.355	0.164	1.28176e-10
NAA20	NAA20	3.22608e-10	0.280227	0.609	0.405	5.24818e-06
NDUFS2	NDUFS2	1.47441e-08	0.280057	0.652	0.486	0.000239858
RILPL2	RILPL2	7.48265e-09	0.27994	0.674	0.525	0.000121728
SCFD1	SCFD1	1.26307e-11	0.279826	0.387	0.21	2.05476e-07
MED24	MED24	2.63011e-11	0.279724	0.53	0.33	4.27867e-07
ABCF1	ABCF1	1.51945e-09	0.27965	0.43	0.268	2.47184e-05
TIA1	TIA1	1.6516e-11	0.279623	0.634	0.419	2.68682e-07
HK1	HK1	3.36269e-09	0.279536	0.789	0.619	5.47043e-05
TRGV10	TRGV10	1.51641e-23	0.279304	0.226	0.055	2.46689e-19
PML	PML	6.44864e-10	0.279279	0.763	0.577	1.04907e-05
SPECC1L	SPECC1L	1.96655e-13	0.279258	0.387	0.195	3.19919e-09
GTF2A1	GTF2A1	1.99207e-12	0.279247	0.394	0.21	3.24069e-08
IAH1	IAH1	2.44289e-11	0.279071	0.448	0.266	3.97409e-07
POLD3	POLD3	5.57827e-20	0.278809	0.326	0.119	9.07473e-16
SLC9A3R1	SLC9A3R1	2.57313e-11	0.278795	0.459	0.272	4.18596e-07
SEPTIN8	SEPTIN8	1.31366e-13	0.278786	0.484	0.267	2.13706e-09
KLHL42	KLHL42	6.3619e-16	0.278737	0.344	0.149	1.03495e-11
CCDC71L	CCDC71L	2.08453e-11	0.278734	0.487	0.291	3.39111e-07
CDC23	CDC23	6.77373e-15	0.278727	0.344	0.156	1.10195e-10
MED6	MED6	5.05152e-11	0.278624	0.373	0.206	8.21781e-07
HECTD1	HECTD1	7.36467e-12	0.278441	0.487	0.289	1.19808e-07
RCC1L	RCC1L	4.08164e-13	0.27837	0.355	0.175	6.64001e-09
XRCC1	XRCC1	4.17981e-13	0.278332	0.38	0.192	6.79971e-09
ELAVL1	ELAVL1	9.31869e-10	0.278318	0.67	0.477	1.51596e-05
NDUFA10	NDUFA10	1.80609e-11	0.278089	0.541	0.34	2.93815e-07
ITCH	ITCH	5.6498e-14	0.277697	0.401	0.201	9.19109e-10
BACH1	BACH1	1.32557e-22	0.277475	0.262	0.075	2.15644e-18
PRKCD	PRKCD	5.84563e-11	0.277435	0.663	0.47	9.50967e-07
NRAS	NRAS	3.90816e-13	0.277352	0.444	0.24	6.3578e-09
PLXNB2	PLXNB2	5.39574e-10	0.277244	0.928	0.821	8.77779e-06
TMEM126B	TMEM126B	6.55804e-11	0.277071	0.373	0.207	1.06686e-06
DMAP1	DMAP1	8.12834e-11	0.277048	0.459	0.278	1.32232e-06
WAPL	WAPL	1.64592e-15	0.276758	0.387	0.18	2.67759e-11
CRKL	CRKL	1.37926e-13	0.276758	0.527	0.304	2.24377e-09
AHCYL1	AHCYL1	2.66028e-10	0.276758	0.523	0.334	4.32775e-06
STK38	STK38	9.14321e-16	0.276418	0.305	0.125	1.48742e-11
ATP6V0A1	ATP6V0A1	8.99895e-10	0.27628	0.616	0.427	1.46395e-05
AFF4	AFF4	9.57542e-14	0.276159	0.441	0.233	1.55773e-09
PRPSAP2	PRPSAP2	8.66664e-18	0.276079	0.319	0.125	1.40989e-13
ADAMTSL4	ADAMTSL4	1.284e-10	0.275954	0.52	0.336	2.08882e-06
ILF3	ILF3	1.95869e-08	0.275921	0.792	0.679	0.00031864
BRD1	BRD1	7.82999e-13	0.275862	0.448	0.244	1.27378e-08
CERK	CERK	5.09276e-16	0.275454	0.366	0.161	8.2849e-12
MAP3K1	MAP3K1	1.16439e-18	0.2754	0.33	0.126	1.89423e-14
ITGAL	ITGAL	2.10093e-16	0.2754	0.319	0.131	3.41779e-12
H6PD	H6PD	4.7832e-16	0.275186	0.409	0.194	7.7813e-12
PHC2	PHC2	1.7598e-11	0.275063	0.48	0.285	2.86284e-07
G6PD	G6PD	1.74881e-10	0.27501	0.584	0.396	2.84496e-06
PITRM1	PITRM1	4.98416e-13	0.274929	0.427	0.23	8.10823e-09
SETD5	SETD5	1.75671e-14	0.274877	0.394	0.191	2.85782e-10
UBE4A	UBE4A	3.05767e-14	0.274877	0.401	0.201	4.97421e-10
SPEN	SPEN	4.2012e-17	0.274731	0.33	0.134	6.83451e-13
NFATC2	NFATC2	7.10259e-24	0.274574	0.244	0.063	1.15545e-19
DENND4C	DENND4C	1.35353e-10	0.274408	0.437	0.257	2.20191e-06
LGALS1	LGALS1	1.63746e-11	0.274243	1	0.945	2.66382e-07
PSMD13	PSMD13	5.98114e-09	0.274214	0.71	0.521	9.73012e-05
CEP128	CEP128	6.79255e-10	0.274211	0.455	0.281	1.10501e-05
PPP1R3E	PPP1R3E	6.32653e-19	0.274014	0.312	0.115	1.0292e-14
TRIM14	TRIM14	2.28202e-13	0.273958	0.523	0.295	3.71239e-09
DCP1A	DCP1A	2.78424e-11	0.273794	0.434	0.251	4.52939e-07
BLVRA	BLVRA	2.84836e-08	0.273769	0.556	0.406	0.000463372
CARD9	CARD9	1.25875e-15	0.273347	0.297	0.12	2.04773e-11
ATP6V1D	ATP6V1D	3.23747e-12	0.273265	0.459	0.26	5.26672e-08
ITSN2	ITSN2	1.2527e-16	0.273129	0.348	0.147	2.0379e-12
RNASEK	RNASEK	5.4988e-10	0.273124	0.885	0.742	8.94545e-06
TRAPPC1	TRAPPC1	1.44664e-09	0.272933	0.781	0.609	2.35339e-05
TMX3	TMX3	2.11236e-10	0.272862	0.405	0.237	3.43638e-06
ATG2A	ATG2A	5.28545e-15	0.272622	0.287	0.117	8.59837e-11
MAFG	MAFG	1.47129e-14	0.272512	0.355	0.165	2.39349e-10
ARHGAP25	ARHGAP25	4.41633e-09	0.272297	0.527	0.351	7.18449e-05
SNU13	SNU13	4.6087e-09	0.272065	0.613	0.437	7.49743e-05
MFAP3	MFAP3	1.42431e-13	0.271997	0.459	0.247	2.31706e-09
CAMKMT	CAMKMT	1.13369e-15	0.271934	0.29	0.117	1.84428e-11
URM1	URM1	5.17928e-13	0.271674	0.376	0.19	8.42566e-09
SFMBT2	SFMBT2	1.50658e-11	0.271618	0.419	0.238	2.45091e-07
CDC6	CDC6	7.57233e-19	0.271604	0.308	0.113	1.23187e-14
CTC1	CTC1	2.741e-15	0.271472	0.412	0.197	4.45906e-11
GFM2	GFM2	3.42716e-11	0.27136	0.283	0.137	5.57531e-07
FMNL3	FMNL3	1.49568e-12	0.271067	0.376	0.195	2.43318e-08
UBA7	UBA7	3.22597e-11	0.271041	0.43	0.247	5.24801e-07
TATDN3	TATDN3	5.18351e-14	0.271015	0.448	0.235	8.43254e-10
RFX5	RFX5	5.6049e-11	0.270872	0.491	0.3	9.11806e-07
ZNF740	ZNF740	9.02727e-11	0.270469	0.419	0.24	1.46856e-06
RRM2	RRM2	1.14902e-10	0.270444	0.448	0.271	1.86922e-06
TBRG4	TBRG4	5.76426e-13	0.270332	0.48	0.269	9.3773e-09
RPF1	RPF1	2.86011e-09	0.270305	0.538	0.363	4.65283e-05
MECP2	MECP2	4.62496e-10	0.270262	0.369	0.211	7.52389e-06
CLCN7	CLCN7	2.85869e-07	0.270036	0.627	0.489	0.00465052
RGS19	RGS19	4.11209e-10	0.269547	0.566	0.372	6.68955e-06
HARS	HARS	2.87066e-11	0.269308	0.427	0.248	4.66999e-07
MMADHC	MMADHC	1.62785e-08	0.269246	0.53	0.378	0.000264819
NLRP1	NLRP1	5.13909e-20	0.269105	0.305	0.106	8.36028e-16
HMGN4	HMGN4	5.5909e-09	0.268801	0.573	0.394	9.09528e-05
UBA3	UBA3	9.88887e-12	0.268123	0.398	0.217	1.60872e-07
DNAJC7	DNAJC7	8.23605e-08	0.268096	0.681	0.542	0.00133984
SERINC1	SERINC1	6.8495e-08	0.268041	0.52	0.368	0.00111428
NDUFB7	NDUFB7	3.42356e-08	0.267666	0.857	0.714	0.000556945
CPNE3	CPNE3	6.66704e-12	0.267508	0.398	0.217	1.08459e-07
CRTC3	CRTC3	1.68091e-13	0.267442	0.448	0.24	2.73451e-09
PRDM1	PRDM1	1.04946e-10	0.26744	0.473	0.284	1.70726e-06
PTPN23	PTPN23	2.1385e-12	0.26742	0.394	0.207	3.47892e-08
AKIRIN1	AKIRIN1	1.13261e-11	0.267397	0.348	0.18	1.84252e-07
DNTTIP2	DNTTIP2	3.02099e-15	0.267351	0.369	0.168	4.91454e-11
TMEM167B	TMEM167B	7.89555e-10	0.267285	0.513	0.334	1.28445e-05
C11orf58	C11orf58	7.66368e-10	0.266929	0.724	0.53	1.24673e-05
NUP107	NUP107	3.84115e-16	0.266913	0.315	0.129	6.24878e-12
CHMP1B	CHMP1B	1.8311e-08	0.266781	0.556	0.392	0.000297884
RASGRP2	RASGRP2	2.07938e-15	0.266704	0.319	0.135	3.38274e-11
RAB8B	RAB8B	3.18249e-12	0.266613	0.448	0.25	5.17727e-08
MOV10	MOV10	2.96355e-08	0.266603	0.656	0.49	0.00048211
PET100	PET100	2.75872e-09	0.266118	0.832	0.665	4.48788e-05
AAAS	AAAS	1.36495e-11	0.266097	0.412	0.226	2.2205e-07
CFH	CFH	3.79886e-08	0.265919	0.72	0.581	0.000617999
LPP	LPP	1.12306e-12	0.265768	0.416	0.221	1.82699e-08
SMIM26	SMIM26	5.43967e-11	0.265746	0.434	0.252	8.84926e-07
DIDO1	DIDO1	3.71407e-10	0.265727	0.606	0.41	6.04205e-06
GANAB	GANAB	5.421e-09	0.265642	0.871	0.743	8.81888e-05
BTRC	BTRC	8.87107e-19	0.265639	0.297	0.106	1.44315e-14
DNAJA1	DNAJA1	5.06432e-09	0.26563	0.699	0.541	8.23863e-05
SDR39U1	SDR39U1	1.15536e-12	0.265507	0.398	0.209	1.87953e-08
KLHDC2	KLHDC2	1.17395e-14	0.265468	0.376	0.178	1.90979e-10
CTSS	CTSS	8.70981e-09	0.265328	0.986	0.933	0.000141691
TNFRSF10B	TNFRSF10B	1.80204e-09	0.264991	0.423	0.264	2.93156e-05
FOXN2	FOXN2	2.32999e-12	0.264829	0.419	0.226	3.79043e-08
SUCLG1	SUCLG1	2.18087e-08	0.264702	0.552	0.395	0.000354784
EIF4G2	EIF4G2	9.35115e-08	0.264544	0.832	0.705	0.00152124
POGLUT1	POGLUT1	1.80865e-10	0.264335	0.409	0.234	2.94231e-06
FH	FH	1.26647e-16	0.264321	0.297	0.116	2.06029e-12
BCS1L	BCS1L	4.85229e-13	0.264161	0.416	0.218	7.8937e-09
TPCN2	TPCN2	9.23389e-12	0.264161	0.405	0.222	1.50217e-07
UQCR11	UQCR11	2.72285e-09	0.263974	0.903	0.757	4.42954e-05
NUP62	NUP62	4.57433e-08	0.263682	0.72	0.566	0.000744152
DMXL2	DMXL2	3.9521e-12	0.263622	0.563	0.336	6.42928e-08
YTHDF1	YTHDF1	2.05952e-15	0.263533	0.315	0.132	3.35043e-11
EIF4A2	EIF4A2	1.04495e-08	0.263444	0.796	0.653	0.000169992
EIF1	EIF1	3.14411e-08	0.263419	0.667	0.495	0.000511484
OLAH	OLAH	9.83624e-34	0.263407	0.247	0.046	1.60016e-29
TSC2	TSC2	2.18657e-16	0.263395	0.301	0.118	3.55711e-12
POLR2A	POLR2A	3.27582e-10	0.263362	0.541	0.358	5.32911e-06
IGHV1-46	IGHV1-46	2.06469e-14	0.263344	0.269	0.105	3.35883e-10
VBP1	VBP1	1.50107e-13	0.263344	0.348	0.166	2.44195e-09
SREBF2	SREBF2	3.73034e-13	0.263338	0.43	0.228	6.06851e-09
NUP42	NUP42	1.66388e-09	0.26312	0.491	0.315	2.70679e-05
MPHOSPH9	MPHOSPH9	2.16468e-17	0.26311	0.28	0.102	3.5215e-13
C2orf68	C2orf68	1.73236e-10	0.263088	0.53	0.341	2.81821e-06
EML3	EML3	9.3164e-09	0.263088	0.498	0.335	0.000151559
UBE2D2	UBE2D2	2.53407e-09	0.263073	0.545	0.367	4.12243e-05
CDK5RAP2	CDK5RAP2	2.29424e-15	0.262984	0.358	0.16	3.73227e-11
PFKL	PFKL	9.60036e-10	0.262966	0.591	0.405	1.56179e-05
PFDN1	PFDN1	9.37394e-11	0.262784	0.437	0.256	1.52495e-06
WDR81	WDR81	1.43325e-10	0.262784	0.434	0.254	2.33161e-06
SMIM15	SMIM15	2.51275e-12	0.262665	0.423	0.226	4.08773e-08
SMARCAD1	SMARCAD1	2.07951e-19	0.262334	0.319	0.115	3.38295e-15
ENPP4	ENPP4	1.1025e-09	0.262197	0.484	0.305	1.79355e-05
TRPS1	TRPS1	2.92736e-13	0.26219	0.409	0.212	4.76223e-09
TTC39C	TTC39C	1.65265e-14	0.262184	0.312	0.135	2.68853e-10
ACLY	ACLY	1.1741e-08	0.262143	0.53	0.361	0.000191003
TCEAL9	TCEAL9	1.38353e-08	0.261931	0.412	0.26	0.000225073
MOB3C	MOB3C	7.2265e-13	0.261818	0.319	0.15	1.17561e-08
SS18	SS18	8.33297e-11	0.261645	0.401	0.228	1.35561e-06
PKN2	PKN2	2.22652e-14	0.261603	0.341	0.154	3.6221e-10
FGD3	FGD3	8.7938e-12	0.261517	0.419	0.234	1.43058e-07
SYNRG	SYNRG	9.49044e-14	0.261501	0.401	0.201	1.54391e-09
PCMTD1	PCMTD1	2.1553e-10	0.26141	0.43	0.252	3.50624e-06
GNPTG	GNPTG	1.06401e-07	0.26108	0.835	0.727	0.00173093
NDUFAB1	NDUFAB1	8.41244e-10	0.26102	0.523	0.337	1.36854e-05
ABRACL	ABRACL	1.22989e-08	0.260289	0.505	0.341	0.000200078
LY96	LY96	2.9214e-13	0.260118	0.455	0.246	4.75253e-09
MAVS	MAVS	3.90313e-11	0.259702	0.459	0.27	6.34961e-07
ZNF544	ZNF544	6.25854e-14	0.259587	0.38	0.185	1.01814e-09
TANK	TANK	2.59975e-09	0.259175	0.394	0.237	4.22927e-05
AKAP9	AKAP9	1.05376e-11	0.259041	0.38	0.201	1.71425e-07
GIMAP7	GIMAP7	5.32539e-14	0.258894	0.337	0.153	8.66335e-10
COL7A1	COL7A1	2.14119e-11	0.258815	0.283	0.133	3.48329e-07
TARS	TARS	9.68808e-09	0.258705	0.685	0.496	0.000157606
HAGHL	HAGHL	1.01766e-15	0.258526	0.326	0.138	1.65553e-11
IGBP1	IGBP1	2.20684e-09	0.258294	0.527	0.345	3.5901e-05
STIMATE	STIMATE	3.91159e-10	0.25829	0.563	0.371	6.36337e-06
PRKDC	PRKDC	5.23835e-12	0.257965	0.387	0.203	8.52175e-08
STXBP5	STXBP5	3.11411e-14	0.257962	0.384	0.182	5.06603e-10
IGHMBP2	IGHMBP2	1.08631e-12	0.257874	0.38	0.192	1.76721e-08
TIGAR	TIGAR	4.17878e-15	0.257599	0.391	0.183	6.79804e-11
MTMR3	MTMR3	4.72517e-15	0.25712	0.366	0.167	7.6869e-11
SIRPG	SIRPG	2.28882e-21	0.257	0.233	0.063	3.72345e-17
SEC24C	SEC24C	2.78321e-08	0.256942	0.52	0.361	0.000452772
RAB1A	RAB1A	3.0666e-08	0.25672	0.738	0.576	0.000498874
HIST1H2AI	HIST1H2AI	6.47338e-11	0.256649	0.394	0.222	1.05309e-06
CCDC69	CCDC69	5.21117e-09	0.256462	0.473	0.307	8.47752e-05
TRNT1	TRNT1	1.32691e-14	0.256304	0.305	0.13	2.15862e-10
ACSF3	ACSF3	6.98063e-09	0.256132	0.373	0.223	0.000113561
CCDC61	CCDC61	1.62415e-14	0.256094	0.351	0.16	2.64217e-10
USP14	USP14	1.11489e-11	0.255913	0.419	0.23	1.8137e-07
CLSTN1	CLSTN1	6.85913e-08	0.255904	0.538	0.375	0.00111584
PSMG2	PSMG2	1.72083e-08	0.255638	0.505	0.344	0.000279945
RABGEF1	RABGEF1	9.66201e-13	0.25561	0.333	0.161	1.57182e-08
SMTN	SMTN	3.60851e-09	0.25554	0.523	0.347	5.87032e-05
DENND2D	DENND2D	1.44313e-09	0.255348	0.609	0.417	2.34768e-05
MKI67	MKI67	7.0172e-14	0.255336	0.348	0.162	1.14156e-09
RELB	RELB	4.07059e-12	0.255328	0.366	0.188	6.62203e-08
FIBP	FIBP	3.55733e-11	0.2553	0.487	0.29	5.78706e-07
SLC38A1	SLC38A1	3.30428e-16	0.255292	0.29	0.111	5.3754e-12
EXOC4	EXOC4	8.4529e-09	0.255021	0.559	0.384	0.000137512
PECAM1	PECAM1	1.95439e-08	0.254989	0.857	0.713	0.000317941
PPM1D	PPM1D	1.32146e-12	0.254843	0.326	0.155	2.14975e-08
PRKRIP1	PRKRIP1	1.14542e-12	0.254768	0.466	0.257	1.86336e-08
CBX5	CBX5	5.77371e-08	0.254763	0.534	0.374	0.000939268
OSGEP	OSGEP	1.33557e-10	0.254611	0.412	0.236	2.17271e-06
MTA1	MTA1	1.89168e-10	0.254611	0.409	0.231	3.07738e-06
PSME4	PSME4	3.51263e-15	0.254505	0.319	0.134	5.71434e-11
NPC1	NPC1	1.50302e-08	0.254285	0.53	0.36	0.000244511
ZGPAT	ZGPAT	1.94238e-10	0.254266	0.538	0.344	3.15986e-06
PPM1K	PPM1K	6.58142e-11	0.254141	0.333	0.173	1.07066e-06
CERT1	CERT1	5.60539e-15	0.25407	0.348	0.156	9.11885e-11
PHF11	PHF11	5.81204e-10	0.253994	0.484	0.303	9.45503e-06
DHX8	DHX8	2.23354e-11	0.253762	0.419	0.232	3.63352e-07
STAU2	STAU2	9.69307e-11	0.253734	0.548	0.346	1.57687e-06
CD247	CD247	7.77959e-16	0.253675	0.269	0.101	1.26558e-11
MAPK1	MAPK1	6.0655e-10	0.253453	0.423	0.251	9.86735e-06
PHF20L1	PHF20L1	3.46148e-12	0.253392	0.384	0.198	5.63114e-08
ASCC2	ASCC2	1.12922e-12	0.253341	0.355	0.176	1.83702e-08
POLK	POLK	2.99665e-11	0.25331	0.355	0.185	4.87495e-07
UBE2Z	UBE2Z	5.55332e-09	0.253281	0.487	0.313	9.03414e-05
GFM1	GFM1	8.31466e-10	0.253279	0.351	0.195	1.35263e-05
LRP8	LRP8	5.56564e-22	0.253074	0.244	0.067	9.05418e-18
BID	BID	1.39869e-07	0.253005	0.448	0.301	0.00227539
PDK1	PDK1	9.76407e-13	0.252988	0.33	0.157	1.58842e-08
DENND3	DENND3	1.85598e-09	0.252846	0.534	0.354	3.01931e-05
ESD	ESD	5.89251e-08	0.252825	0.53	0.367	0.000958594
NDUFB5	NDUFB5	6.44137e-11	0.252806	0.416	0.237	1.04788e-06
QARS	QARS	1.14894e-10	0.252791	0.538	0.341	1.8691e-06
LY6G5B	LY6G5B	9.59047e-15	0.252746	0.341	0.152	1.56018e-10
MAPRE3	MAPRE3	1.51254e-14	0.252673	0.294	0.122	2.4606e-10
KCTD10	KCTD10	6.19882e-10	0.252652	0.498	0.309	1.00842e-05
RAD54L2	RAD54L2	6.75199e-14	0.252648	0.301	0.13	1.09841e-09
SAFB	SAFB	2.04174e-07	0.252641	0.677	0.529	0.00332151
C4orf48	C4orf48	1.13752e-08	0.252634	0.534	0.365	0.000185052
TCF4	TCF4	1.53437e-10	0.252604	0.384	0.216	2.49611e-06
BHLHE40	BHLHE40	1.3512e-09	0.252519	0.556	0.367	2.19813e-05
DPAGT1	DPAGT1	1.82612e-11	0.252355	0.401	0.217	2.97073e-07
CSDE1	CSDE1	4.10504e-10	0.252172	0.43	0.253	6.67808e-06
CLINT1	CLINT1	3.42151e-10	0.252123	0.38	0.215	5.56611e-06
SRPK1	SRPK1	1.01696e-15	0.252119	0.305	0.123	1.6544e-11
EIF4A3	EIF4A3	1.73392e-09	0.252031	0.452	0.28	2.82075e-05
RIOK2	RIOK2	1.8545e-13	0.251943	0.337	0.157	3.01689e-09
KMT2B	KMT2B	3.45466e-10	0.251798	0.448	0.269	5.62003e-06
SPATA20	SPATA20	7.19431e-10	0.251798	0.455	0.281	1.17037e-05
ZNF106	ZNF106	1.88827e-13	0.251698	0.484	0.261	3.07184e-09
DNMT1	DNMT1	7.88389e-09	0.251676	0.556	0.385	0.000128255
TTLL3	TTLL3	1.12391e-10	0.251614	0.394	0.219	1.82838e-06
HRH2	HRH2	2.7192e-11	0.251552	0.323	0.162	4.4236e-07
ACBD6	ACBD6	2.29958e-09	0.251336	0.452	0.281	3.74096e-05
GMPPB	GMPPB	7.79369e-08	0.251113	0.405	0.263	0.00126788
KPNB1	KPNB1	2.27443e-09	0.251046	0.624	0.438	3.70005e-05
ZMPSTE24	ZMPSTE24	5.44543e-08	0.25098	0.487	0.334	0.000885863
RPAP2	RPAP2	8.17657e-12	0.250893	0.344	0.173	1.33016e-07
MGP	MGP	1.06815e-10	0.250879	0.43	0.245	1.73767e-06
ZC3H15	ZC3H15	2.7509e-10	0.250877	0.477	0.291	4.47516e-06
IRF4	IRF4	3.84154e-09	0.250666	0.581	0.387	6.24942e-05
PPP1R10	PPP1R10	9.77613e-10	0.250654	0.502	0.318	1.59038e-05
TBC1D5	TBC1D5	7.80247e-13	0.250633	0.358	0.177	1.26931e-08
BRPF3	BRPF3	9.499e-12	0.25036	0.297	0.141	1.5453e-07
STRN4	STRN4	1.22687e-08	0.250302	0.434	0.276	0.000199587
TOMM6	TOMM6	3.18709e-08	0.250203	0.459	0.307	0.000518477
FANCD2	FANCD2	2.4771e-17	0.250067	0.276	0.098	4.02975e-13
ANKRD1	ANKRD1	5.39793e-10	-0.250413	0.018	0.154	8.78136e-06
ABHD12	ABHD12	1.23416e-07	-0.251109	0.158	0.307	0.00200773
NENF	NENF	7.39994e-09	-0.252038	0.14	0.304	0.000120382
APH1A	APH1A	2.70073e-07	-0.252094	0.194	0.339	0.00439355
GJA5	GJA5	7.16615e-08	-0.252715	0.1	0.241	0.00116579
YPEL5	YPEL5	1.16747e-09	-0.253267	0.09	0.256	1.89923e-05
FXYD3	FXYD3	4.81015e-12	-0.253686	0.022	0.187	7.82515e-08
BLVRB	BLVRB	1.50702e-09	-0.254412	0.093	0.257	2.45161e-05
TMEM37	TMEM37	1.64287e-10	-0.255841	0.054	0.215	2.67262e-06
RCSD1	RCSD1	2.76026e-13	-0.256116	0.007	0.178	4.49039e-09
MAX	MAX	1.06785e-07	-0.257877	0.186	0.337	0.00173717
CKB	CKB	1.0849e-09	-0.262018	0.079	0.238	1.76491e-05
CYSTM1	CYSTM1	3.04839e-10	-0.262081	0.1	0.278	4.95913e-06
SQSTM1	SQSTM1	2.88538e-07	-0.262434	1	0.998	0.00469394
NBDY	NBDY	3.62672e-10	-0.26265	0.104	0.276	5.89995e-06
EPHX1	EPHX1	7.24356e-08	-0.264344	0.168	0.325	0.00117838
LAMA2	LAMA2	1.36192e-09	-0.264973	0.086	0.251	2.21557e-05
CD86	CD86	1.82207e-10	-0.265625	0.068	0.233	2.96414e-06
CLIC3	CLIC3	3.31019e-09	-0.26615	0.09	0.247	5.38502e-05
SDR16C5	SDR16C5	1.93652e-11	-0.26627	0.039	0.208	3.15034e-07
TTC37	TTC37	7.98122e-13	-0.266357	0.014	0.183	1.29838e-08
IDS	IDS	9.44712e-10	-0.267916	0.093	0.258	1.53686e-05
PEG10	PEG10	3.49643e-12	-0.268233	0.022	0.187	5.688e-08
DNPH1	DNPH1	1.39093e-07	-0.268362	0.237	0.392	0.00226276
IFI30	IFI30	2.63308e-09	-0.270829	1	0.967	4.28349e-05
SPON1	SPON1	5.20949e-08	-0.271511	0.151	0.302	0.00084748
PSAP	PSAP	2.01397e-11	-0.273498	1	0.992	3.27632e-07
GPC4	GPC4	1.28623e-09	-0.274244	0.097	0.262	2.09244e-05
LTBP2	LTBP2	2.10137e-07	-0.274832	0.151	0.291	0.00341851
MBOAT7	MBOAT7	3.25549e-08	-0.276895	0.197	0.357	0.000529603
SFTA3	SFTA3	1.44399e-10	-0.281312	0.054	0.217	2.34909e-06
NKX2-1	NKX2-1	1.90016e-12	-0.285413	0.036	0.213	3.09118e-08
ERGIC1	ERGIC1	4.16178e-09	-0.288363	0.179	0.35	6.77038e-05
TMEM219	TMEM219	9.52309e-11	-0.288531	0.104	0.284	1.54922e-06
ALPL	ALPL	1.559e-08	-0.291545	0.136	0.292	0.000253619
DPT	DPT	1.39378e-11	-0.291754	0.05	0.223	2.2674e-07
CLEC3B	CLEC3B	9.26147e-09	-0.291783	0.151	0.315	0.000150666
MAN1A1	MAN1A1	4.72666e-09	-0.291926	0.197	0.368	7.68933e-05
ST14	ST14	1.58617e-14	-0.292105	0.014	0.204	2.58038e-10
MDFI	MDFI	1.40743e-10	-0.296017	0.068	0.234	2.28961e-06
TNXB	TNXB	1.03345e-08	-0.296017	0.065	0.205	0.000168122
LAMB3	LAMB3	4.95801e-13	-0.298473	0.036	0.222	8.06569e-09
MTSS1	MTSS1	3.15212e-09	-0.299847	0.186	0.357	5.12786e-05
TMEM140	TMEM140	2.49598e-07	-0.301333	0.323	0.464	0.00406047
CYP4B1	CYP4B1	4.47977e-14	-0.304142	0.029	0.224	7.28769e-10
SELENOH	SELENOH	8.84862e-08	-0.305273	0.412	0.547	0.00143949
MLPH	MLPH	1.83112e-12	-0.307022	0.054	0.239	2.97887e-08
EPS8L2	EPS8L2	5.74296e-14	-0.3073	0.032	0.226	9.34265e-10
HCFC1R1	HCFC1R1	9.53761e-09	-0.309351	0.197	0.359	0.000155158
SDF2L1	SDF2L1	8.5175e-08	-0.311927	0.312	0.456	0.00138563
FOLR1	FOLR1	2.87405e-15	-0.314524	0.011	0.207	4.67551e-11
POR	POR	2.39075e-07	-0.315922	0.437	0.552	0.00388927
OLFML3	OLFML3	3.20619e-10	-0.316646	0.115	0.288	5.21582e-06
C1orf162	C1orf162	2.16507e-07	-0.31728	0.398	0.536	0.00352214
TMED5	TMED5	9.52475e-08	-0.318777	0.387	0.517	0.00154949
ESAM	ESAM	7.72862e-09	-0.319058	0.129	0.283	0.000125729
LDB1	LDB1	1.82544e-15	-0.319093	0.022	0.229	2.96962e-11
DNASE2	DNASE2	7.66808e-10	-0.319816	0.24	0.419	1.24744e-05
SH3BP5	SH3BP5	4.77713e-09	-0.319946	0.229	0.398	7.77144e-05
NCF2	NCF2	2.63338e-09	-0.320542	0.272	0.445	4.28399e-05
FASN	FASN	3.42245e-08	-0.322193	0.201	0.351	0.000556765
WFS1	WFS1	9.80249e-11	-0.322704	0.129	0.311	1.59467e-06
CTSD	CTSD	4.58809e-17	-0.324623	1	0.988	7.4639e-13
PPP1R14A	PPP1R14A	1.46549e-08	-0.326895	0.161	0.318	0.000238406
OAS3	OAS3	2.36188e-08	-0.32773	0.401	0.564	0.00038423
C19orf33	C19orf33	6.71391e-13	-0.329251	0.061	0.254	1.09222e-08
ABCA3	ABCA3	1.85124e-09	-0.329634	0.14	0.307	3.0116e-05
SPARCL1	SPARCL1	1.39275e-08	-0.329646	0.186	0.344	0.000226573
SUSD2	SUSD2	4.53895e-13	-0.329682	0.061	0.254	7.38397e-09
LAMP3	LAMP3	4.24534e-12	-0.330252	0.079	0.269	6.90632e-08
EMC10	EMC10	2.92694e-09	-0.330924	0.297	0.464	4.76155e-05
FKBP8	FKBP8	1.88505e-08	-0.330999	0.616	0.714	0.00030666
EHD2	EHD2	4.27321e-08	-0.335139	0.362	0.497	0.000695165
AP2M1	AP2M1	2.34846e-08	-0.335264	0.717	0.789	0.000382047
ADIRF	ADIRF	4.25629e-13	-0.335364	0.057	0.249	6.92414e-09
CLIC5	CLIC5	4.85367e-12	-0.335533	0.097	0.289	7.89595e-08
SPINT2	SPINT2	4.52398e-08	-0.337714	0.283	0.43	0.000735962
LRP10	LRP10	1.24357e-07	-0.337727	0.591	0.682	0.00202304
MRC2	MRC2	4.87138e-09	-0.340057	0.233	0.4	7.92476e-05
SRGN	SRGN	5.49688e-10	-0.343607	0.996	0.953	8.94232e-06
PTK7	PTK7	5.82016e-12	-0.344435	0.108	0.3	9.46824e-08
IFNAR1	IFNAR1	9.39134e-10	-0.345579	0.43	0.593	1.52778e-05
RHOG	RHOG	6.27093e-10	-0.346937	0.333	0.503	1.02015e-05
RACK1	RACK1	2.3285e-10	-0.348931	0.749	0.832	3.78801e-06
S100A14	S100A14	1.04523e-14	-0.348962	0.047	0.254	1.70038e-10
CLDN4	CLDN4	6.3003e-14	-0.348978	0.057	0.259	1.02493e-09
BTNL9	BTNL9	6.05294e-14	-0.351835	0.065	0.271	9.84692e-10
GPI	GPI	6.47526e-09	-0.352102	0.692	0.767	0.00010534
ARHGDIB	ARHGDIB	1.0812e-08	-0.352205	0.731	0.785	0.000175889
C1orf122	C1orf122	5.62183e-10	-0.353767	0.373	0.538	9.14559e-06
DKK3	DKK3	2.43142e-11	-0.356224	0.1	0.281	3.95543e-07
EFNA1	EFNA1	7.38612e-12	-0.357827	0.136	0.333	1.20157e-07
PYCARD	PYCARD	5.90069e-11	-0.358085	0.211	0.403	9.59925e-07
OLR1	OLR1	5.69436e-14	-0.358092	0.061	0.265	9.26359e-10
ATP1B1	ATP1B1	2.7929e-14	-0.358351	0.065	0.273	4.54349e-10
CCR1	CCR1	1.21303e-08	-0.359371	0.577	0.675	0.000197335
COLEC12	COLEC12	3.32395e-12	-0.360127	0.172	0.38	5.4074e-08
IRF7	IRF7	4.52502e-11	-0.361812	0.211	0.401	7.3613e-07
CDH1	CDH1	8.6604e-17	-0.361991	0.018	0.234	1.40887e-12
VAMP5	VAMP5	2.14217e-09	-0.362645	0.785	0.835	3.48488e-05
TREM2	TREM2	9.44567e-16	-0.363027	0.068	0.297	1.53662e-11
SLPI	SLPI	7.11383e-16	-0.363682	0.018	0.225	1.15728e-11
BTG2	BTG2	3.33139e-11	-0.364689	0.19	0.382	5.41951e-07
DAB2	DAB2	6.59997e-09	-0.36764	0.355	0.5	0.000107368
ROMO1	ROMO1	1.0296e-09	-0.368147	0.376	0.536	1.67496e-05
MYADM	MYADM	4.67131e-14	-0.368363	0.111	0.327	7.59928e-10
MMP14	MMP14	2.31639e-10	-0.370405	0.771	0.844	3.7683e-06
COMT	COMT	1.47766e-10	-0.371568	0.71	0.77	2.40386e-06
LAMA4	LAMA4	2.57322e-08	-0.371793	0.319	0.462	0.000418611
ITGB1	ITGB1	9.28075e-10	-0.37215	0.423	0.585	1.50979e-05
EDF1	EDF1	3.14775e-11	-0.372578	0.753	0.851	5.12075e-07
KCTD12	KCTD12	9.61849e-11	-0.374374	0.591	0.724	1.56474e-06
LBH	LBH	7.52061e-08	-0.374887	0.412	0.544	0.00122345
PDGFRB	PDGFRB	1.02866e-08	-0.377605	0.344	0.488	0.000167342
ITGB6	ITGB6	5.94519e-16	-0.379287	0.039	0.26	9.67164e-12
SCGB1A1	SCGB1A1	1.92757e-10	-0.380264	0.018	0.16	3.13578e-06
EPCAM	EPCAM	7.55319e-18	-0.381187	0.032	0.268	1.22875e-13
AQP3	AQP3	3.57283e-16	-0.381551	0.05	0.274	5.81228e-12
TMEM109	TMEM109	4.23411e-11	-0.382291	0.366	0.543	6.88805e-07
CNBP	CNBP	1.04309e-10	-0.3845	0.552	0.691	1.6969e-06
UQCRQ	UQCRQ	9.86448e-11	-0.385888	0.609	0.736	1.60475e-06
COL6A2	COL6A2	6.0247e-09	-0.388854	0.81	0.834	9.80098e-05
THBS2	THBS2	6.77376e-13	-0.391566	0.129	0.337	1.10195e-08
ACP2	ACP2	5.70623e-14	-0.391972	0.165	0.387	9.28289e-10
MYL9	MYL9	2.56687e-11	-0.395713	0.312	0.502	4.17579e-07
EIF4G1	EIF4G1	1.45146e-10	-0.395767	0.602	0.701	2.36123e-06
BEX3	BEX3	2.38034e-10	-0.396587	0.606	0.725	3.87234e-06
PRDX6	PRDX6	1.86176e-11	-0.396935	0.462	0.619	3.02871e-07
LMO3	LMO3	1.05575e-18	-0.398237	0.022	0.261	1.7175e-14
PCOLCE2	PCOLCE2	2.83053e-16	-0.398814	0.065	0.299	4.6047e-12
CD53	CD53	2.06547e-10	-0.39886	0.738	0.785	3.36011e-06
NDFIP1	NDFIP1	1.90706e-11	-0.402834	0.287	0.484	3.10241e-07
S100A4	S100A4	1.27668e-12	-0.406893	0.86	0.91	2.0769e-08
MXRA7	MXRA7	2.73005e-12	-0.407009	0.19	0.391	4.44125e-08
MARCKS	MARCKS	1.34315e-15	-0.410323	0.946	0.965	2.18504e-11
GLMP	GLMP	3.47577e-20	-0.410488	0.018	0.271	5.65438e-16
MYD88	MYD88	2.64487e-12	-0.411211	0.358	0.561	4.30267e-08
CORO1C	CORO1C	9.11943e-11	-0.413606	0.394	0.55	1.48355e-06
TPM1	TPM1	3.65959e-10	-0.415298	0.387	0.537	5.95342e-06
AKR1A1	AKR1A1	1.09013e-14	-0.418671	0.233	0.462	1.77343e-10
ACP5	ACP5	1.54108e-10	-0.419657	0.462	0.613	2.50703e-06
AHNAK	AHNAK	1.72219e-13	-0.419826	0.244	0.455	2.80166e-09
ANXA2	ANXA2	1.09957e-12	-0.42028	0.294	0.498	1.78879e-08
CAV1	CAV1	4.22428e-16	-0.420622	0.082	0.317	6.87205e-12
ATP6V0D1	ATP6V0D1	1.2229e-11	-0.425183	0.484	0.636	1.98942e-07
INMT	INMT	2.1143e-15	-0.42626	0.072	0.293	3.43954e-11
PMP22	PMP22	6.1289e-17	-0.428521	0.097	0.341	9.97049e-13
ADM	ADM	2.43419e-09	-0.429877	0.677	0.743	3.95995e-05
CLPTM1L	CLPTM1L	7.37571e-13	-0.430041	0.337	0.533	1.19988e-08
IFI44L	IFI44L	1.08216e-11	-0.430933	0.462	0.616	1.76045e-07
SIGLEC10	SIGLEC10	2.99515e-10	-0.43202	0.796	0.818	4.87251e-06
OASL	OASL	2.33697e-18	-0.432687	0.086	0.343	3.80179e-14
DHCR24	DHCR24	2.09743e-17	-0.434256	0.093	0.342	3.4121e-13
CCNI	CCNI	9.62948e-13	-0.435882	0.294	0.486	1.56652e-08
CXCL14	CXCL14	1.42422e-15	-0.436938	0.075	0.297	2.31692e-11
TIMP3	TIMP3	2.39313e-12	-0.437475	0.832	0.878	3.89314e-08
SOD3	SOD3	1.25542e-10	-0.43784	0.505	0.647	2.04232e-06
SCGB3A2	SCGB3A2	1.21439e-17	-0.438806	0.011	0.235	1.97557e-13
RNF149	RNF149	1.89241e-13	-0.439316	0.398	0.591	3.07858e-09
MAF	MAF	4.04507e-15	-0.439643	0.237	0.464	6.58051e-11
BCAP31	BCAP31	5.16056e-13	-0.43994	0.48	0.64	8.39521e-09
MS4A7	MS4A7	3.77801e-15	-0.446762	0.366	0.597	6.14607e-11
MZB1	MZB1	3.8142e-10	-0.45092	0.645	0.74	6.20494e-06
REEP5	REEP5	5.38979e-15	-0.452004	0.523	0.699	8.76811e-11
ADAM9	ADAM9	1.16688e-14	-0.453896	0.29	0.509	1.89828e-10
ALDH2	ALDH2	4.8179e-15	-0.453907	0.247	0.478	7.83776e-11
SLC16A3	SLC16A3	5.54922e-20	-0.453957	0.086	0.359	9.02747e-16
LAMP1	LAMP1	3.47728e-15	-0.457614	0.774	0.863	5.65684e-11
FCGRT	FCGRT	1.53828e-16	-0.463044	0.986	0.992	2.50247e-12
COL6A1	COL6A1	1.26749e-13	-0.46465	0.319	0.527	2.06195e-09
FOLR2	FOLR2	1.07227e-16	-0.471237	0.093	0.333	1.74436e-12
NPL	NPL	4.61675e-18	-0.471588	0.143	0.404	7.51053e-14
SLC40A1	SLC40A1	4.57424e-18	-0.473139	0.104	0.359	7.44137e-14
COL5A1	COL5A1	9.46212e-11	-0.476306	0.692	0.767	1.5393e-06
IFI44	IFI44	1.6901e-13	-0.476355	0.434	0.606	2.74945e-09
PRDX4	PRDX4	5.33204e-14	-0.47657	0.384	0.582	8.67416e-10
TREM1	TREM1	1.7606e-16	-0.478953	0.179	0.428	2.86415e-12
BCAM	BCAM	3.93778e-19	-0.479748	0.097	0.359	6.40598e-15
CLU	CLU	1.75066e-08	-0.479839	0.806	0.844	0.000284798
PAPSS2	PAPSS2	2.0093e-24	-0.483517	0.018	0.316	3.26873e-20
VWF	VWF	3.68473e-10	-0.483521	0.513	0.637	5.99433e-06
MSR1	MSR1	6.05254e-21	-0.494447	0.165	0.467	9.84628e-17
TPP1	TPP1	1.03043e-17	-0.496209	0.756	0.866	1.6763e-13
VSIG4	VSIG4	5.66871e-18	-0.507028	0.986	0.989	9.22186e-14
SDC1	SDC1	2.41857e-19	-0.507839	0.111	0.377	3.93452e-15
SFTA2	SFTA2	5.01483e-20	-0.510516	0.09	0.365	8.15813e-16
CCL7	CCL7	2.30156e-14	-0.510823	0.143	0.37	3.74418e-10
CSF1R	CSF1R	8.16613e-15	-0.5113	0.566	0.714	1.32847e-10
IFIT3	IFIT3	2.0503e-12	-0.512631	0.534	0.661	3.33543e-08
POLR2L	POLR2L	2.67833e-18	-0.514012	0.262	0.519	4.35711e-14
IGFBP4	IGFBP4	2.65056e-12	-0.514229	0.172	0.372	4.31193e-08
COX5B	COX5B	2.88774e-17	-0.516606	0.434	0.633	4.69777e-13
C5AR1	C5AR1	1.09851e-19	-0.521487	0.151	0.423	1.78706e-15
PCOLCE	PCOLCE	3.73303e-12	-0.522395	0.624	0.729	6.07289e-08
FLOT1	FLOT1	1.14983e-19	-0.523999	0.262	0.532	1.87055e-15
MAFB	MAFB	1.43937e-18	-0.524132	0.247	0.508	2.34157e-14
CTSC	CTSC	3.86854e-21	-0.525599	0.946	0.962	6.29335e-17
SELENOP	SELENOP	4.19328e-15	-0.552017	0.674	0.762	6.82163e-11
LMNA	LMNA	5.59122e-20	-0.553698	0.305	0.573	9.0958e-16
EMP2	EMP2	1.68358e-19	-0.565548	0.158	0.425	2.73884e-15
SDC3	SDC3	1.79024e-16	-0.567292	0.487	0.665	2.91236e-12
ITGB2	ITGB2	2.23863e-23	-0.56859	0.921	0.973	3.6418e-19
CAVIN1	CAVIN1	1.11674e-16	-0.569276	0.552	0.717	1.81672e-12
AQP4	AQP4	6.76771e-25	-0.569895	0.036	0.344	1.10097e-20
CTSE	CTSE	2.5932e-23	-0.570803	0.068	0.367	4.21862e-19
CD14	CD14	1.81732e-18	-0.57137	0.878	0.93	2.95642e-14
SLC5A3	SLC5A3	8.15181e-28	-0.573581	0.022	0.349	1.32614e-23
CTSZ	CTSZ	1.1325e-22	-0.579771	0.996	0.987	1.84235e-18
C1orf116	C1orf116	3.94434e-27	-0.580403	0.039	0.371	6.41665e-23
MX1	MX1	5.38874e-19	-0.580603	0.315	0.562	8.7664e-15
RAB5C	RAB5C	3.0456e-19	-0.584458	0.437	0.66	4.95458e-15
HOPX	HOPX	2.0352e-20	-0.58614	0.211	0.492	3.31086e-16
ATF5	ATF5	1.9324e-25	-0.59024	0.104	0.435	3.14362e-21
MXRA8	MXRA8	9.10239e-20	-0.591598	0.197	0.464	1.48078e-15
DHRS3	DHRS3	2.10311e-23	-0.59662	0.133	0.431	3.42133e-19
ACSL1	ACSL1	4.14604e-22	-0.597644	0.53	0.752	6.74478e-18
GPX3	GPX3	4.84129e-22	-0.603825	0.147	0.438	7.87581e-18
SFTPD	SFTPD	1.44031e-26	-0.606869	0.072	0.402	2.34309e-22
C1R	C1R	4.13832e-22	-0.609776	0.882	0.96	6.73222e-18
SERP1	SERP1	6.37269e-27	-0.614477	0.158	0.495	1.03671e-22
TGFBI	TGFBI	1.47306e-22	-0.614658	0.72	0.853	2.39638e-18
FPR3	FPR3	4.1909e-22	-0.618414	0.437	0.663	6.81775e-18
TSPAN4	TSPAN4	2.31913e-22	-0.620816	0.444	0.672	3.77276e-18
S100A11	S100A11	1.15374e-29	-0.622559	0.961	0.98	1.87691e-25
LGMN	LGMN	9.08073e-21	-0.640968	0.556	0.731	1.47725e-16
GSTP1	GSTP1	1.27028e-29	-0.647547	0.828	0.926	2.06648e-25
RSAD2	RSAD2	8.36518e-22	-0.654717	0.194	0.477	1.36085e-17
NAPSA	NAPSA	1.60485e-29	-0.66219	0.036	0.387	2.61077e-25
PTMS	PTMS	1.89789e-28	-0.66327	0.738	0.89	3.08749e-24
COL6A3	COL6A3	1.1257e-22	-0.664428	0.789	0.878	1.83129e-18
LMO7	LMO7	3.93607e-24	-0.673042	0.125	0.432	6.40319e-20
MGAT1	MGAT1	5.25518e-25	-0.677378	0.509	0.729	8.54913e-21
ARPC5	ARPC5	7.42551e-30	-0.680415	0.448	0.724	1.20798e-25
C3	C3	3.35778e-24	-0.680896	0.602	0.803	5.46243e-20
STOM	STOM	2.82933e-28	-0.686534	0.204	0.542	4.60275e-24
TCF21	TCF21	6.14662e-22	-0.698994	0.251	0.521	9.99931e-18
LGALS3BP	LGALS3BP	1.37508e-36	-0.703222	0.989	0.987	2.23698e-32
TMEM176B	TMEM176B	7.96845e-26	-0.705134	0.283	0.582	1.29631e-21
RNASET2	RNASET2	1.88686e-26	-0.713281	0.692	0.82	3.06955e-22
AQP9	AQP9	1.05336e-31	-0.720704	0.211	0.579	1.7136e-27
GRINA	GRINA	4.04905e-31	-0.721411	0.369	0.694	6.58699e-27
LPCAT1	LPCAT1	3.40498e-25	-0.747861	0.369	0.634	5.53922e-21
PLAUR	PLAUR	8.70694e-33	-0.760453	0.681	0.871	1.41644e-28
P4HB	P4HB	8.13641e-34	-0.760697	0.505	0.784	1.32363e-29
CST3	CST3	7.02661e-35	-0.784814	0.842	0.912	1.14309e-30
FBLN1	FBLN1	5.30445e-30	-0.798606	0.516	0.747	8.62928e-26
MFAP4	MFAP4	2.89164e-33	-0.800325	0.129	0.507	4.70412e-29
AQP1	AQP1	3.6532e-30	-0.803785	0.265	0.6	5.94302e-26
IFNGR2	IFNGR2	4.35909e-35	-0.823131	0.376	0.696	7.09137e-31
TIMP2	TIMP2	3.11181e-36	-0.835573	0.244	0.621	5.06229e-32
APOC2	APOC2	4.04054e-35	-0.857638	0.14	0.539	6.57314e-31
RARRES2	RARRES2	2.09043e-34	-0.872227	0.362	0.692	3.40071e-30
MARCO	MARCO	2.07116e-40	-0.901189	0.925	0.98	3.36936e-36
C7	C7	3.68479e-35	-0.901273	0.308	0.666	5.99442e-31
SLC11A1	SLC11A1	1.75377e-41	-0.90298	0.38	0.749	2.85304e-37
CTSL	CTSL	2.83963e-34	-0.919895	0.842	0.923	4.61951e-30
TMIGD3	TMIGD3	6.70666e-39	-0.929789	0.219	0.614	1.09104e-34
A2M	A2M	4.7784e-30	-0.932923	0.971	0.96	7.7735e-26
CSTB	CSTB	5.75654e-42	-0.940083	0.918	0.937	9.36473e-38
IFI27	IFI27	4.11237e-55	-0.954829	0.996	0.995	6.69001e-51
KRT7	KRT7	3.62185e-39	-1.00944	0.29	0.669	5.89203e-35
MUC1	MUC1	7.12952e-49	-1.05628	0.093	0.586	1.15983e-44
GRN	GRN	1.99636e-48	-1.07885	0.591	0.833	3.24768e-44
LY6E	LY6E	2.78554e-51	-1.08763	0.276	0.714	4.53151e-47
GPNMB	GPNMB	3.81758e-47	-1.10371	0.556	0.831	6.21044e-43
PLD3	PLD3	5.34827e-52	-1.13254	0.663	0.884	8.70057e-48
WFDC2	WFDC2	2.18653e-50	-1.13718	0.168	0.654	3.55705e-46
TYROBP	TYROBP	6.88253e-62	-1.18065	0.828	0.949	1.11965e-57
LAPTM5	LAPTM5	4.32481e-64	-1.18381	0.971	0.984	7.0356e-60
SFTPC	SFTPC	1.40777e-47	-1.22247	0.039	0.534	2.29016e-43
NUPR1	NUPR1	2.66988e-52	-1.226	0.609	0.863	4.34336e-48
GPRC5A	GPRC5A	3.05952e-58	-1.22939	0.075	0.626	4.97723e-54
CFD	CFD	1.59142e-63	-1.25234	0.491	0.848	2.58892e-59
COL1A2	COL1A2	7.45015e-47	-1.26306	1	0.997	1.21199e-42
C1QC	C1QC	2.2296e-63	-1.26602	0.996	0.998	3.62711e-59
BGN	BGN	1.95343e-58	-1.29865	0.326	0.77	3.17784e-54
COL3A1	COL3A1	2.31354e-44	-1.31115	1	0.998	3.76366e-40
C1QA	C1QA	2.1811e-63	-1.40264	0.247	0.753	3.54821e-59
APOC1	APOC1	2.83942e-65	-1.45293	0.125	0.7	4.61918e-61
AGER	AGER	2.47669e-60	-1.46827	0.211	0.717	4.02908e-56
SLC34A2	SLC34A2	4.03207e-63	-1.47119	0.136	0.686	6.55938e-59
IGKC	IGKC	2.37567e-47	-1.48222	1	0.984	3.86474e-43
COL1A1	COL1A1	1.40249e-50	-1.55815	0.982	0.976	2.28157e-46
CCL18	CCL18	2.04139e-63	-1.56087	0.885	0.944	3.32094e-59
ISG15	ISG15	1.14747e-60	-1.56177	0.595	0.861	1.86671e-56
RNASE1	RNASE1	4.69805e-86	-1.95405	0.767	0.953	7.64279e-82
C1QB	C1QB	3.19916e-77	-1.96536	0.957	0.98	5.20439e-73
IGKV4-1	IGKV4-1	6.70041e-60	-1.98961	0.627	0.869	1.09002e-55
IGHA1	IGHA1	7.55587e-70	-1.99543	0.86	0.966	1.22919e-65
SFTPB	SFTPB	7.71382e-86	-2.30947	0.269	0.83	1.25488e-81
IFI6	IFI6	9.07495e-74	-2.35697	0.846	0.949	1.47631e-69
IGHG2	IGHG2	3.6877e-81	-2.49234	0.183	0.788	5.99915e-77
APOE	APOE	4.14804e-83	-2.67194	0.484	0.877	6.74804e-79
SPP1	SPP1	3.05359e-78	-2.70181	0.237	0.792	4.96759e-74

## Sheet: cluster2
Table S10. Colocalization analysis results of COVID-19 sections within ST clusters. Differentially expressed genes in SARS-CoV-2+ vs. SARS-CoV-2- spots within ST clusters across COVID-19 sections. Differential expression analysis between SARS-CoV-2+ and SARS-CoV-2- spots within ST clusters across COVID-19 sections overall used Wilcoxon rank sum test and DESeq2 negative binomial distribution tests…
	gene	p_val	avg_log2FC	pct.1	pct.2	p_val_adj
CXCL9	CXCL9	1.96462e-55	2.28948	0.914	0.488	3.19605e-51
NFKBIA	NFKBIA	2.83521e-52	1.59833	0.943	0.584	4.61233e-48
SERPINE1	SERPINE1	5.36705e-45	1.47625	0.95	0.659	8.73111e-41
MT1G	MT1G	2.11543e-43	1.41957	0.907	0.583	3.44138e-39
ADAMTS2	ADAMTS2	2.92636e-49	1.40599	0.886	0.458	4.7606e-45
CD163	CD163	5.84313e-47	1.35803	0.986	0.843	9.5056e-43
HNRNPA2B1	HNRNPA2B1	7.86073e-44	1.31709	0.943	0.707	1.27878e-39
SRRM2	SRRM2	1.76172e-51	1.30814	0.993	0.933	2.86597e-47
PI15	PI15	6.00079e-64	1.28419	0.686	0.149	9.76208e-60
NFKB2	NFKB2	1.48822e-42	1.27418	0.836	0.459	2.42104e-38
ARHGEF1	ARHGEF1	2.26738e-48	1.25184	0.914	0.482	3.68857e-44
SRSF5	SRSF5	5.7546e-44	1.24505	0.964	0.649	9.36159e-40
HIST1H2BN	HIST1H2BN	6.92802e-45	1.22197	0.943	0.522	1.12705e-40
TCIRG1	TCIRG1	1.05822e-45	1.21838	0.936	0.61	1.72152e-41
HIST1H2AG	HIST1H2AG	3.5134e-44	1.21624	0.821	0.356	5.71561e-40
HLA-DRB5	HLA-DRB5	7.25239e-43	1.21273	0.943	0.668	1.17982e-38
B2M	B2M	9.72458e-48	1.19239	1	0.899	1.582e-43
SLC2A3	SLC2A3	3.46021e-42	1.17877	0.921	0.53	5.62907e-38
UBD	UBD	4.00582e-54	1.15937	0.771	0.231	6.51666e-50
IGHG3	IGHG3	1.78843e-33	1.14104	0.993	0.977	2.90941e-29
GRK2	GRK2	1.27697e-37	1.12558	0.843	0.446	2.07737e-33
CD44	CD44	8.82052e-39	1.11439	0.964	0.751	1.43492e-34
CCL21	CCL21	1.62625e-53	1.08806	0.771	0.232	2.64558e-49
CCL17	CCL17	7.00475e-91	1.07507	0.571	0.057	1.13953e-86
GBP1	GBP1	2.37857e-36	1.06589	0.857	0.447	3.86946e-32
TBXAS1	TBXAS1	1.38219e-48	1.06533	0.764	0.254	2.24854e-44
XBP1	XBP1	1.49865e-36	1.0646	0.986	0.818	2.438e-32
EHBP1L1	EHBP1L1	3.76059e-40	1.06158	0.929	0.61	6.11773e-36
ARHGEF10L	ARHGEF10L	3.31015e-44	1.05768	0.786	0.286	5.38495e-40
ARPC1B	ARPC1B	9.35724e-42	1.05611	0.979	0.866	1.52224e-37
FKBP5	FKBP5	2.26523e-40	1.05146	0.95	0.605	3.68508e-36
IDO1	IDO1	1.10247e-36	1.04395	0.793	0.316	1.79349e-32
SMAP2	SMAP2	3.93841e-39	1.03971	0.836	0.39	6.40701e-35
HIF1A	HIF1A	1.66201e-38	1.0301	0.843	0.403	2.70376e-34
PSTPIP2	PSTPIP2	1.96881e-52	1.02515	0.743	0.212	3.20287e-48
PFKP	PFKP	7.64643e-42	1.02165	0.793	0.313	1.24392e-37
STAT1	STAT1	5.47878e-35	1.01555	0.921	0.567	8.91288e-31
ERH	ERH	2.6312e-39	1.01348	0.914	0.534	4.28043e-35
LYZ	LYZ	1.63556e-36	1.01056	0.971	0.781	2.66072e-32
IGHM	IGHM	5.55321e-31	0.991378	0.979	0.84	9.03397e-27
CCL13	CCL13	2.07692e-45	0.989538	0.757	0.243	3.37873e-41
SF3B1	SF3B1	6.20216e-35	0.988845	0.921	0.598	1.00897e-30
CYBB	CYBB	2.181e-34	0.988047	0.921	0.584	3.54805e-30
TNFRSF6B	TNFRSF6B	2.0534e-34	0.986908	0.743	0.317	3.34047e-30
ACADVL	ACADVL	5.86151e-34	0.982761	0.936	0.672	9.53551e-30
ATP5ME	ATP5ME	1.56823e-35	0.976221	0.907	0.555	2.5512e-31
KCNAB2	KCNAB2	5.98348e-49	0.973183	0.693	0.198	9.73392e-45
IGLV3-1	IGLV3-1	4.94633e-31	0.964344	0.921	0.625	8.04669e-27
IGHV5-10-1	IGHV5-10-1	2.81501e-79	0.958968	0.593	0.076	4.57946e-75
AIF1	AIF1	1.36565e-31	0.957926	0.793	0.402	2.22163e-27
GRAMD1A	GRAMD1A	4.04828e-37	0.952164	0.843	0.388	6.58575e-33
SRSF2	SRSF2	2.94333e-34	0.945638	0.929	0.531	4.78821e-30
TSPO	TSPO	1.56442e-38	0.945104	0.929	0.542	2.54499e-34
RGCC	RGCC	4.30379e-26	0.928945	0.893	0.558	7.00141e-22
SELE	SELE	2.66129e-61	0.928697	0.479	0.062	4.32938e-57
TAP2	TAP2	4.61412e-30	0.928379	0.871	0.509	7.50624e-26
SOD2	SOD2	7.06286e-40	0.925981	1	0.977	1.14899e-35
CBFB	CBFB	1.41791e-34	0.917603	0.786	0.355	2.30665e-30
CALHM6	CALHM6	5.13086e-41	0.915876	0.671	0.213	8.34688e-37
CCNL1	CCNL1	1.60339e-34	0.905441	0.85	0.435	2.60839e-30
SBNO2	SBNO2	7.09144e-35	0.90425	0.893	0.523	1.15364e-30
CD40	CD40	3.13525e-34	0.901912	0.879	0.479	5.10042e-30
ID1	ID1	2.18696e-24	0.895534	0.864	0.588	3.55775e-20
ARHGAP15	ARHGAP15	8.71316e-66	0.89267	0.636	0.114	1.41746e-61
ABCA7	ABCA7	1.42686e-39	0.885829	0.686	0.229	2.32122e-35
PGS1	PGS1	1.72792e-33	0.883386	0.764	0.327	2.81098e-29
JCHAIN	JCHAIN	5.09702e-29	0.882335	0.986	0.785	8.29183e-25
PLTP	PLTP	6.9835e-31	0.881328	0.971	0.808	1.13608e-26
CFLAR	CFLAR	1.89402e-29	0.876253	0.8	0.417	3.08119e-25
CXCL10	CXCL10	1.06874e-31	0.871545	0.679	0.262	1.73863e-27
SKAP1	SKAP1	1.76884e-45	0.870561	0.671	0.189	2.87755e-41
IKZF1	IKZF1	8.90253e-31	0.868336	0.714	0.308	1.44826e-26
FUS	FUS	3.46654e-26	0.867304	0.836	0.532	5.63936e-22
CAPZB	CAPZB	1.30479e-30	0.867285	0.957	0.704	2.12264e-26
ACKR1	ACKR1	5.07125e-33	0.864699	0.721	0.279	8.24991e-29
ID3	ID3	1.62947e-28	0.861551	0.821	0.458	2.65082e-24
HNRNPD	HNRNPD	1.08835e-29	0.859376	0.857	0.476	1.77053e-25
STAB1	STAB1	1.30036e-28	0.857996	0.8	0.402	2.11542e-24
PCED1A	PCED1A	9.16917e-34	0.853116	0.779	0.338	1.49164e-29
STAT2	STAT2	6.24243e-27	0.848131	0.914	0.662	1.01552e-22
JUNB	JUNB	3.75912e-31	0.847471	0.914	0.567	6.11534e-27
MED15	MED15	1.29267e-33	0.847368	0.807	0.371	2.10292e-29
STK17B	STK17B	2.80075e-41	0.845133	0.7	0.218	4.55626e-37
RAB7A	RAB7A	9.98443e-27	0.843487	0.871	0.494	1.62427e-22
PFDN5	PFDN5	5.88051e-31	0.842456	0.95	0.635	9.56641e-27
CYTH1	CYTH1	1.78113e-30	0.837022	0.729	0.325	2.89754e-26
S100A9	S100A9	1.2904e-33	0.836975	1	0.955	2.09922e-29
TAP1	TAP1	2.37474e-26	0.834079	0.964	0.716	3.86322e-22
HIST1H2BD	HIST1H2BD	9.36133e-26	0.829519	0.936	0.659	1.5229e-21
DENND4B	DENND4B	3.16163e-34	0.828447	0.7	0.266	5.14335e-30
PCBP1	PCBP1	6.00728e-32	0.825209	0.986	0.823	9.77264e-28
IKBKG	IKBKG	7.90542e-34	0.825123	0.75	0.309	1.28605e-29
JAK2	JAK2	1.84194e-55	0.8251	0.571	0.109	2.99647e-51
DPYD	DPYD	1.88528e-32	0.82103	0.679	0.259	3.06697e-28
PSMB9	PSMB9	2.20505e-29	0.82014	0.821	0.416	3.58718e-25
CORO1A	CORO1A	6.31982e-28	0.819511	0.814	0.466	1.02811e-23
F13A1	F13A1	5.22097e-40	0.818972	0.671	0.211	8.49347e-36
SRSF1	SRSF1	1.96424e-24	0.809844	0.907	0.592	3.19543e-20
NNMT	NNMT	1.18976e-27	0.808313	0.943	0.646	1.9355e-23
WNK1	WNK1	3.80727e-28	0.80783	0.95	0.712	6.19366e-24
KLF6	KLF6	2.30218e-30	0.803747	0.843	0.429	3.74519e-26
TNFAIP2	TNFAIP2	1.22794e-29	0.803266	0.664	0.257	1.99761e-25
ARL6IP4	ARL6IP4	8.55636e-28	0.800591	0.914	0.565	1.39195e-23
CXCL3	CXCL3	1.73e-66	0.799429	0.564	0.084	2.81437e-62
STX16	STX16	1.0116e-30	0.797427	0.793	0.369	1.64567e-26
INF2	INF2	1.01574e-23	0.796719	0.864	0.585	1.6524e-19
CSNK2B	CSNK2B	2.54964e-25	0.794571	0.779	0.403	4.14775e-21
PAPOLA	PAPOLA	2.25975e-26	0.793941	0.764	0.404	3.67617e-22
CTSH	CTSH	2.06357e-26	0.793672	0.921	0.653	3.35701e-22
ATG16L2	ATG16L2	2.64465e-30	0.793374	0.671	0.273	4.30231e-26
DNAJB11	DNAJB11	8.56473e-28	0.791923	0.764	0.396	1.39331e-23
CIITA	CIITA	7.01173e-24	0.789051	0.821	0.477	1.14067e-19
COL15A1	COL15A1	8.68335e-37	0.780914	0.614	0.183	1.41261e-32
CTSB	CTSB	2.99379e-32	0.779944	1	0.994	4.87029e-28
DDX5	DDX5	3.42334e-27	0.779174	0.993	0.812	5.56909e-23
ACIN1	ACIN1	1.11753e-24	0.778447	0.843	0.513	1.818e-20
CSF2RB	CSF2RB	1.79819e-32	0.775262	0.707	0.27	2.92529e-28
HIST1H1B	HIST1H1B	1.19893e-23	0.771594	0.857	0.535	1.95041e-19
IL2RG	IL2RG	5.75728e-24	0.770394	0.664	0.304	9.36594e-20
EVL	EVL	1.63041e-27	0.769648	0.793	0.411	2.65235e-23
FYB1	FYB1	2.59474e-33	0.767385	0.643	0.225	4.22113e-29
SRRT	SRRT	5.69016e-26	0.767383	0.843	0.513	9.25675e-22
VCP	VCP	7.94283e-24	0.759124	0.814	0.49	1.29214e-19
RALGDS	RALGDS	9.09759e-35	0.758095	0.65	0.217	1.48e-30
TM4SF1	TM4SF1	1.11426e-19	0.756623	0.864	0.54	1.81268e-15
SLC4A1	SLC4A1	1.24866e-56	0.749697	0.436	0.054	2.03132e-52
VEGFA	VEGFA	6.00701e-23	0.748174	0.879	0.551	9.7722e-19
EFHD2	EFHD2	6.15741e-26	0.744337	0.864	0.523	1.00169e-21
HLA-DQA1	HLA-DQA1	2.29427e-22	0.740906	0.879	0.595	3.73232e-18
SON	SON	7.89955e-25	0.739687	0.914	0.617	1.2851e-20
DGKA	DGKA	1.1372e-42	0.73956	0.571	0.137	1.85e-38
JAK3	JAK3	3.20464e-29	0.7378	0.736	0.328	5.21331e-25
LCP1	LCP1	1.00051e-27	0.736391	0.743	0.335	1.62763e-23
U2AF2	U2AF2	1.8056e-28	0.736268	0.807	0.378	2.93735e-24
TSC22D3	TSC22D3	5.63727e-22	0.735958	0.786	0.464	9.17071e-18
TFRC	TFRC	6.12707e-37	0.732107	0.671	0.216	9.96752e-33
RBM25	RBM25	1.35215e-27	0.731834	0.657	0.264	2.19968e-23
ANXA6	ANXA6	7.43649e-22	0.731615	0.743	0.399	1.20977e-17
PSMB10	PSMB10	1.88731e-23	0.730779	0.836	0.518	3.07027e-19
COTL1	COTL1	1.11951e-25	0.724294	0.871	0.502	1.82121e-21
MAN2B1	MAN2B1	2.30749e-26	0.723995	0.75	0.354	3.75382e-22
OGFR	OGFR	1.53633e-25	0.723529	0.664	0.288	2.49931e-21
SNX10	SNX10	1.61197e-33	0.72292	0.593	0.186	2.62236e-29
ADAMTS9	ADAMTS9	4.86802e-34	0.722867	0.536	0.147	7.91929e-30
PDPN	PDPN	1.38054e-25	0.722416	0.664	0.29	2.24587e-21
NPEPL1	NPEPL1	1.58687e-24	0.720528	0.771	0.391	2.58151e-20
DBNL	DBNL	5.61135e-28	0.719811	0.807	0.394	9.12855e-24
IER3	IER3	1.61341e-20	0.71895	0.836	0.536	2.6247e-16
HILPDA	HILPDA	2.4124e-21	0.714346	0.821	0.508	3.92449e-17
UNC13D	UNC13D	6.75913e-32	0.714022	0.629	0.22	1.09958e-27
FXYD5	FXYD5	3.1294e-21	0.713565	0.7	0.391	5.09091e-17
TXLNA	TXLNA	1.04172e-20	0.712624	0.75	0.451	1.69466e-16
MLLT6	MLLT6	1.81195e-21	0.710737	0.757	0.423	2.94767e-17
FCGR2B	FCGR2B	2.90859e-28	0.710097	0.786	0.373	4.7317e-24
MCM7	MCM7	7.89895e-29	0.709347	0.707	0.292	1.285e-24
WDR1	WDR1	2.69611e-24	0.708896	0.85	0.522	4.38603e-20
ADD1	ADD1	9.5185e-24	0.708629	0.779	0.401	1.54847e-19
ATG4B	ATG4B	3.37942e-26	0.707694	0.764	0.355	5.49764e-22
PFKFB3	PFKFB3	4.60869e-23	0.707582	0.793	0.458	7.49742e-19
ARHGAP9	ARHGAP9	1.32176e-26	0.706209	0.729	0.335	2.15024e-22
ITGAX	ITGAX	8.10846e-24	0.70526	0.779	0.416	1.31908e-19
BPTF	BPTF	4.7876e-26	0.704611	0.686	0.306	7.78847e-22
VPS13B	VPS13B	5.33195e-33	0.703915	0.643	0.214	8.67402e-29
HLA-DOA	HLA-DOA	3.75519e-22	0.703062	0.75	0.384	6.10894e-18
CHKB	CHKB	4.52391e-31	0.702839	0.75	0.307	7.35949e-27
PSMA1	PSMA1	8.60472e-24	0.701025	0.757	0.396	1.39982e-19
OAZ1	OAZ1	7.45277e-24	0.699861	0.964	0.826	1.21242e-19
OGT	OGT	1.39595e-31	0.699848	0.65	0.229	2.27093e-27
TYK2	TYK2	4.58869e-31	0.699048	0.657	0.239	7.46487e-27
RNF213	RNF213	7.75943e-23	0.696126	0.943	0.754	1.2623e-18
VIM	VIM	2.83254e-23	0.695769	0.993	0.855	4.60797e-19
ACAP1	ACAP1	5.15339e-33	0.693914	0.607	0.196	8.38353e-29
MAPKAPK2	MAPKAPK2	8.63621e-29	0.693347	0.75	0.332	1.40494e-24
ICAM1	ICAM1	4.76735e-23	0.691202	0.993	0.935	7.75552e-19
H1FX	H1FX	4.34543e-21	0.690901	0.907	0.712	7.06914e-17
CPNE1	CPNE1	1.30044e-25	0.690211	0.75	0.362	2.11556e-21
CTSS	CTSS	8.53186e-21	0.686958	0.907	0.639	1.38796e-16
PPIB	PPIB	8.48813e-22	0.686343	0.971	0.792	1.38085e-17
SFPQ	SFPQ	9.74515e-22	0.685883	0.814	0.455	1.58534e-17
PSMA3	PSMA3	7.74161e-25	0.685782	0.579	0.225	1.2594e-20
STAG1	STAG1	3.72552e-28	0.683977	0.593	0.212	6.06068e-24
SFT2D2	SFT2D2	1.76246e-25	0.683394	0.693	0.306	2.86717e-21
XPO1	XPO1	2.99462e-31	0.682137	0.593	0.192	4.87165e-27
SNRPD1	SNRPD1	8.26038e-22	0.681958	0.793	0.444	1.3438e-17
DDX3Y	DDX3Y	1.02684e-58	0.679873	0.529	0.081	1.67046e-54
DNM2	DNM2	2.4089e-19	0.679517	0.736	0.439	3.91879e-15
SMG6	SMG6	2.49162e-28	0.678437	0.571	0.192	4.05337e-24
SUGP2	SUGP2	1.03725e-42	0.677676	0.543	0.122	1.6874e-38
CMTM6	CMTM6	1.5983e-24	0.676954	0.757	0.392	2.60012e-20
NOP56	NOP56	7.57207e-32	0.676205	0.557	0.17	1.23182e-27
TRIM22	TRIM22	1.17296e-20	0.675934	0.907	0.7	1.90817e-16
LMAN2	LMAN2	8.06498e-25	0.675728	0.943	0.589	1.31201e-20
STK10	STK10	1.13549e-25	0.675236	0.729	0.325	1.84721e-21
USF1	USF1	2.37784e-24	0.672284	0.729	0.356	3.86827e-20
CHURC1	CHURC1	9.73032e-23	0.671375	0.75	0.387	1.58293e-18
MYO15B	MYO15B	1.06299e-22	0.668521	0.736	0.371	1.72928e-18
CYBA	CYBA	2.9117e-19	0.668126	0.95	0.754	4.73675e-15
ATP6V1A	ATP6V1A	4.22439e-23	0.668015	0.736	0.367	6.87224e-19
PIK3CD	PIK3CD	4.16564e-33	0.667343	0.586	0.178	6.77666e-29
LGALS1	LGALS1	2.03235e-22	0.666072	0.957	0.754	3.30623e-18
ITGA4	ITGA4	2.5754e-28	0.663439	0.514	0.162	4.18965e-24
PIK3IP1	PIK3IP1	1.74348e-24	0.66338	0.657	0.27	2.83629e-20
IDH3G	IDH3G	3.06156e-27	0.662877	0.686	0.278	4.98055e-23
AP3D1	AP3D1	2.72844e-20	0.662578	0.771	0.442	4.43862e-16
MARK3	MARK3	3.26821e-25	0.662476	0.736	0.341	5.31673e-21
CXCL11	CXCL11	2.65967e-29	0.662055	0.586	0.192	4.32675e-25
STAT6	STAT6	1.92212e-20	0.66198	0.836	0.543	3.12691e-16
ANAPC5	ANAPC5	4.51431e-33	0.661519	0.6	0.19	7.34389e-29
HLA-DMA	HLA-DMA	2.92094e-21	0.661338	0.907	0.637	4.75178e-17
GBP5	GBP5	2.3247e-26	0.658292	0.679	0.274	3.78183e-22
RAB5IF	RAB5IF	2.22718e-17	0.656519	0.793	0.517	3.62318e-13
HLA-E	HLA-E	1.0195e-23	0.655944	0.993	0.851	1.65852e-19
LTB	LTB	3.87039e-33	0.655052	0.521	0.141	6.29635e-29
S100A8	S100A8	7.59682e-21	0.654821	0.986	0.905	1.23585e-16
ARHGAP45	ARHGAP45	2.70699e-18	0.654717	0.614	0.313	4.40374e-14
HYAL2	HYAL2	1.48012e-21	0.653374	0.579	0.246	2.40785e-17
PNN	PNN	1.18512e-16	0.651678	0.771	0.499	1.92796e-12
SPI1	SPI1	2.27238e-19	0.651361	0.886	0.609	3.6967e-15
C3AR1	C3AR1	1.61028e-50	0.651062	0.543	0.102	2.6196e-46
RASSF1	RASSF1	4.43481e-20	0.650944	0.671	0.346	7.21455e-16
TECPR1	TECPR1	1.85062e-21	0.649735	0.65	0.304	3.01059e-17
NUCKS1	NUCKS1	1.11467e-20	0.649362	0.907	0.555	1.81335e-16
IL21R	IL21R	4.08923e-41	0.647318	0.493	0.106	6.65236e-37
TRIM47	TRIM47	2.02523e-26	0.645565	0.593	0.218	3.29465e-22
PNPLA6	PNPLA6	2.34485e-23	0.644073	0.564	0.22	3.8146e-19
LEPROT	LEPROT	2.43724e-23	0.643989	0.871	0.496	3.9649e-19
CCL5	CCL5	9.472e-27	0.643536	0.557	0.192	1.54091e-22
MAPK14	MAPK14	2.94669e-17	0.642912	0.679	0.379	4.79367e-13
SSR2	SSR2	1.47809e-20	0.639246	0.821	0.483	2.40456e-16
TMBIM6	TMBIM6	3.1366e-18	0.638714	0.957	0.777	5.10261e-14
VPS16	VPS16	1.66671e-26	0.63864	0.607	0.224	2.7114e-22
FNBP1	FNBP1	4.08295e-19	0.638308	0.721	0.414	6.64215e-15
NME1	NME1	3.81625e-19	0.636982	0.621	0.305	6.20828e-15
HLA-DPA1	HLA-DPA1	6.52634e-17	0.636422	0.943	0.71	1.06171e-12
CENPT	CENPT	7.29655e-24	0.635923	0.807	0.42	1.187e-19
CDYL2	CDYL2	1.25677e-34	0.635435	0.514	0.135	2.04451e-30
MDM4	MDM4	2.43091e-22	0.635249	0.65	0.294	3.9546e-18
SUN2	SUN2	2.66052e-16	0.635176	0.764	0.492	4.32814e-12
ITPR2	ITPR2	1.50626e-24	0.635089	0.579	0.219	2.45038e-20
BAX	BAX	8.05993e-20	0.634951	0.657	0.316	1.31119e-15
ZNF276	ZNF276	1.69047e-21	0.633899	0.557	0.23	2.75005e-17
APLP2	APLP2	1.6648e-21	0.632517	0.95	0.795	2.70829e-17
ZZEF1	ZZEF1	5.75634e-26	0.632195	0.664	0.278	9.36442e-22
GHITM	GHITM	8.10167e-26	0.63132	0.621	0.24	1.31798e-21
NAPRT	NAPRT	1.75217e-28	0.629292	0.55	0.18	2.85042e-24
SH3GLB1	SH3GLB1	5.48924e-21	0.628459	0.686	0.334	8.92989e-17
ABCA1	ABCA1	1.651e-19	0.628183	0.721	0.393	2.68585e-15
WBP2	WBP2	6.7677e-21	0.627093	0.721	0.352	1.10097e-16
CD274	CD274	1.01036e-37	0.62677	0.529	0.129	1.64366e-33
DDB1	DDB1	2.3599e-16	0.625502	0.679	0.387	3.83909e-12
HSPA9	HSPA9	1.56145e-29	0.625137	0.636	0.217	2.54017e-25
NRP1	NRP1	2.14512e-17	0.624034	0.821	0.508	3.48967e-13
CCL14	CCL14	2.49466e-26	0.623322	0.45	0.127	4.05831e-22
PSMB7	PSMB7	3.50472e-19	0.6203	0.714	0.386	5.70148e-15
SF1	SF1	2.41843e-26	0.619801	0.714	0.296	3.93431e-22
CCAR1	CCAR1	2.97407e-22	0.619748	0.621	0.27	4.83822e-18
CCDC102B	CCDC102B	1.82983e-31	0.618401	0.493	0.132	2.97678e-27
EIF3I	EIF3I	4.01951e-21	0.618167	0.729	0.396	6.53894e-17
GTPBP2	GTPBP2	8.99874e-23	0.617894	0.671	0.309	1.46391e-18
TXNL1	TXNL1	8.22116e-25	0.616453	0.636	0.254	1.33742e-20
PPM1M	PPM1M	1.24102e-25	0.615853	0.593	0.219	2.0189e-21
SH3BP1	SH3BP1	1.28874e-32	0.615747	0.593	0.18	2.09652e-28
QKI	QKI	4.52526e-21	0.615677	0.993	0.855	7.36169e-17
CASP8	CASP8	3.02353e-27	0.614604	0.5	0.154	4.91868e-23
SLIRP	SLIRP	9.2444e-21	0.614264	0.786	0.429	1.50388e-16
TCOF1	TCOF1	4.7303e-25	0.614101	0.55	0.199	7.69525e-21
RBX1	RBX1	3.95598e-18	0.612306	0.829	0.522	6.43559e-14
TAF10	TAF10	1.48015e-16	0.612144	0.736	0.461	2.40791e-12
C17orf49	C17orf49	9.05709e-18	0.611957	0.693	0.402	1.47341e-13
HCLS1	HCLS1	3.52781e-18	0.611848	0.729	0.416	5.73905e-14
GNL3	GNL3	8.7098e-22	0.611288	0.607	0.254	1.41691e-17
LRCH4	LRCH4	9.45512e-20	0.610167	0.714	0.376	1.53816e-15
NOP2	NOP2	3.60971e-28	0.610124	0.55	0.176	5.87227e-24
PDGFRA	PDGFRA	1.92304e-18	0.60865	0.807	0.501	3.1284e-14
ANKHD1	ANKHD1	3.28692e-17	0.607695	0.636	0.336	5.34717e-13
ARSA	ARSA	5.42129e-26	0.606905	0.571	0.199	8.81936e-22
MFSD10	MFSD10	1.56938e-17	0.606403	0.664	0.367	2.55307e-13
PHC3	PHC3	1.25278e-28	0.606358	0.614	0.212	2.03803e-24
TIMP1	TIMP1	9.97074e-29	0.606026	1	1	1.62204e-24
SEC61G	SEC61G	5.4509e-18	0.604478	0.779	0.452	8.86752e-14
PAFAH1B2	PAFAH1B2	2.32906e-23	0.604134	0.629	0.259	3.78891e-19
CLIC4	CLIC4	6.35472e-20	0.603083	0.8	0.457	1.03379e-15
SQOR	SQOR	3.60262e-17	0.602336	0.914	0.717	5.86073e-13
KMT2D	KMT2D	3.73712e-19	0.601543	0.564	0.253	6.07955e-15
KPNA4	KPNA4	2.85597e-17	0.594012	0.707	0.4	4.6461e-13
XPO6	XPO6	6.53611e-26	0.593796	0.593	0.216	1.06329e-21
KMT2C	KMT2C	1.94012e-25	0.591568	0.629	0.244	3.15619e-21
USP4	USP4	2.03015e-15	0.591173	0.721	0.419	3.30265e-11
NADK	NADK	8.19063e-23	0.590657	0.571	0.22	1.33245e-18
GGNBP2	GGNBP2	6.60622e-17	0.589617	0.779	0.459	1.0747e-12
PRCP	PRCP	7.77659e-20	0.589136	0.65	0.308	1.2651e-15
IL7R	IL7R	2.24072e-19	0.58739	0.643	0.299	3.64521e-15
DEF6	DEF6	9.73097e-29	0.587322	0.543	0.168	1.58303e-24
FCER1G	FCER1G	2.99481e-17	0.587086	0.964	0.728	4.87196e-13
HMGB1	HMGB1	1.68538e-17	0.583913	0.707	0.366	2.74178e-13
SF3B2	SF3B2	1.9863e-18	0.583168	0.807	0.499	3.23131e-14
CCT3	CCT3	1.16484e-17	0.582322	0.85	0.55	1.89497e-13
PRDM2	PRDM2	2.82113e-17	0.582171	0.721	0.415	4.58941e-13
CHD4	CHD4	2.8003e-17	0.581734	0.65	0.334	4.55553e-13
WIPF1	WIPF1	4.75434e-17	0.579966	0.8	0.508	7.73436e-13
CTTN	CTTN	1.76801e-21	0.579916	0.579	0.239	2.8762e-17
WDR26	WDR26	2.06272e-17	0.579808	0.657	0.337	3.35563e-13
SFXN1	SFXN1	1.58572e-26	0.579398	0.486	0.149	2.57965e-22
LIMK2	LIMK2	5.05574e-22	0.578532	0.636	0.273	8.22467e-18
SP100	SP100	2.24752e-24	0.576433	0.614	0.238	3.65626e-20
AFF1	AFF1	1.55763e-21	0.576268	0.7	0.335	2.53395e-17
ANTXR2	ANTXR2	4.07519e-23	0.575917	0.614	0.243	6.62952e-19
RNF31	RNF31	3.30367e-23	0.575069	0.507	0.182	5.37441e-19
SLC25A37	SLC25A37	3.60167e-20	0.574708	0.721	0.359	5.8592e-16
SPATA13	SPATA13	2.95297e-21	0.572698	0.529	0.204	4.80389e-17
ZNF512B	ZNF512B	1.02702e-25	0.571801	0.471	0.142	1.67075e-21
UBXN4	UBXN4	1.47001e-24	0.571271	0.629	0.243	2.39141e-20
SDCCAG8	SDCCAG8	1.07921e-19	0.570068	0.593	0.265	1.75566e-15
PRPF6	PRPF6	3.02516e-19	0.569882	0.729	0.375	4.92134e-15
PUM2	PUM2	5.54642e-30	0.568589	0.5	0.141	9.02292e-26
SH3BGRL	SH3BGRL	7.15211e-16	0.568027	0.821	0.569	1.1635e-11
POLR2B	POLR2B	8.29907e-18	0.567691	0.579	0.266	1.35009e-13
TMEM50A	TMEM50A	7.36536e-17	0.566575	0.829	0.56	1.1982e-12
CD74	CD74	1.73284e-20	0.56551	1	0.991	2.81898e-16
MYL12A	MYL12A	1.04431e-19	0.565459	0.714	0.354	1.69889e-15
RTRAF	RTRAF	2.44279e-14	0.564761	0.75	0.482	3.97393e-10
PCM1	PCM1	1.05748e-19	0.564598	0.636	0.285	1.72031e-15
GZMB	GZMB	1.0473e-21	0.564493	0.543	0.207	1.70374e-17
DDX17	DDX17	1.86498e-18	0.563998	0.986	0.851	3.03394e-14
HLA-DRA	HLA-DRA	2.21624e-15	0.563849	0.964	0.774	3.60539e-11
TRAPPC1	TRAPPC1	8.3232e-19	0.56344	0.764	0.41	1.35402e-14
METTL3	METTL3	5.45357e-25	0.562806	0.607	0.235	8.87186e-21
EIF4G3	EIF4G3	1.462e-22	0.56242	0.493	0.174	2.37839e-18
ERCC3	ERCC3	3.78364e-27	0.561943	0.486	0.144	6.15522e-23
ZNF267	ZNF267	9.07186e-34	0.561381	0.486	0.12	1.47581e-29
HIST1H2BG	HIST1H2BG	2.39974e-18	0.561271	0.736	0.38	3.9039e-14
RASSF4	RASSF4	2.96457e-15	0.559282	0.75	0.465	4.82277e-11
ZNF384	ZNF384	1.93855e-26	0.559263	0.536	0.173	3.15364e-22
TMEM106A	TMEM106A	1.50059e-16	0.557995	0.536	0.238	2.44116e-12
IL2RA	IL2RA	8.21786e-49	0.557995	0.4	0.055	1.33688e-44
GLUL	GLUL	3.2237e-17	0.556865	0.986	0.833	5.24432e-13
PPP1R12A	PPP1R12A	4.82273e-22	0.556724	0.479	0.163	7.84561e-18
ACSL4	ACSL4	2.58276e-23	0.556698	0.479	0.161	4.20164e-19
PRSS23	PRSS23	4.48243e-16	0.555816	0.571	0.274	7.29202e-12
ELOVL5	ELOVL5	1.00299e-15	0.555649	0.507	0.233	1.63166e-11
ECSCR	ECSCR	1.53954e-26	0.554075	0.493	0.149	2.50453e-22
MIF	MIF	3.63198e-15	0.549922	0.907	0.67	5.90851e-11
FKBP15	FKBP15	5.32357e-26	0.549374	0.471	0.141	8.66038e-22
SELL	SELL	9.08225e-28	0.549266	0.471	0.133	1.4775e-23
DIAPH2	DIAPH2	5.35593e-17	0.547836	0.571	0.268	8.71302e-13
PRPF8	PRPF8	2.77036e-18	0.546868	0.621	0.289	4.50681e-14
MNDA	MNDA	5.49964e-24	0.546266	0.486	0.157	8.94682e-20
CELF1	CELF1	2.17646e-18	0.54554	0.757	0.438	3.54066e-14
PTPN6	PTPN6	6.00281e-16	0.545056	0.621	0.329	9.76536e-12
ENGASE	ENGASE	8.11902e-25	0.544391	0.579	0.212	1.3208e-20
SLC39A14	SLC39A14	2.00249e-17	0.544242	0.629	0.307	3.25766e-13
ALDH1A3	ALDH1A3	6.68746e-24	0.543436	0.457	0.139	1.08792e-19
H2AFY	H2AFY	8.39008e-17	0.543149	0.707	0.371	1.3649e-12
PPP4R3A	PPP4R3A	8.51602e-17	0.543125	0.679	0.381	1.38539e-12
WARS	WARS	2.36917e-14	0.542139	0.957	0.866	3.85416e-10
ATP6V1B2	ATP6V1B2	5.67889e-15	0.542124	0.857	0.59	9.23841e-11
RAB10	RAB10	9.51017e-27	0.540753	0.643	0.235	1.54711e-22
ARID1B	ARID1B	1.15553e-16	0.540603	0.6	0.298	1.87981e-12
HNRNPU	HNRNPU	6.28283e-18	0.540547	0.757	0.415	1.02209e-13
SPTLC1	SPTLC1	2.96939e-20	0.540038	0.593	0.247	4.8306e-16
STAT3	STAT3	8.05733e-17	0.539579	0.95	0.827	1.31077e-12
NAPA	NAPA	5.80342e-14	0.539483	0.85	0.625	9.441e-10
CAPN2	CAPN2	3.45707e-14	0.539003	0.807	0.58	5.62396e-10
LAT2	LAT2	7.464e-21	0.538096	0.536	0.21	1.21424e-16
RBM33	RBM33	1.96248e-20	0.538016	0.471	0.169	3.19255e-16
SLC1A3	SLC1A3	7.28578e-20	0.537459	0.607	0.259	1.18525e-15
FMNL1	FMNL1	9.47717e-24	0.537073	0.536	0.185	1.54175e-19
ALG5	ALG5	2.80971e-17	0.5363	0.671	0.353	4.57084e-13
QTRT1	QTRT1	4.9568e-18	0.535902	0.629	0.304	8.06372e-14
IL6	IL6	8.38043e-24	0.53395	0.443	0.136	1.36333e-19
JPT1	JPT1	3.39543e-15	0.533849	0.786	0.532	5.52368e-11
TBC1D2B	TBC1D2B	3.59716e-18	0.533719	0.586	0.261	5.85186e-14
HGS	HGS	1.95137e-16	0.533432	0.729	0.411	3.17449e-12
RABEP1	RABEP1	2.06695e-20	0.533005	0.493	0.185	3.36251e-16
LRBA	LRBA	9.15835e-34	0.532904	0.457	0.105	1.48988e-29
BSG	BSG	1.66383e-16	0.532769	0.971	0.823	2.70672e-12
MROH1	MROH1	6.76879e-27	0.532495	0.529	0.169	1.10115e-22
SEPTIN2	SEPTIN2	3.13754e-14	0.53246	0.921	0.694	5.10414e-10
MCM3	MCM3	4.10078e-15	0.532408	0.521	0.252	6.67114e-11
MACF1	MACF1	4.32986e-14	0.532251	0.857	0.599	7.04381e-10
APOL6	APOL6	5.14356e-16	0.531915	0.707	0.393	8.36755e-12
CSTF3	CSTF3	1.69372e-15	0.529507	0.557	0.266	2.75534e-11
YWHAG	YWHAG	7.40114e-15	0.528862	0.914	0.677	1.20402e-10
ATP11B	ATP11B	1.63898e-23	0.528404	0.55	0.198	2.66629e-19
KDM2A	KDM2A	2.48053e-17	0.527968	0.6	0.272	4.03533e-13
CCDC88C	CCDC88C	8.17662e-24	0.527749	0.443	0.133	1.33017e-19
GAK	GAK	2.45509e-19	0.527039	0.679	0.332	3.99394e-15
ECH1	ECH1	6.13665e-16	0.526877	0.793	0.462	9.9831e-12
HSP90AA1	HSP90AA1	2.10355e-16	0.526831	0.971	0.864	3.42206e-12
DLD	DLD	9.46874e-25	0.526287	0.557	0.195	1.54037e-20
DDX3X	DDX3X	7.90693e-18	0.52479	0.814	0.454	1.2863e-13
IL3RA	IL3RA	5.23116e-18	0.524456	0.579	0.256	8.51005e-14
ARPC4	ARPC4	4.88745e-15	0.524406	0.9	0.657	7.95091e-11
TRMU	TRMU	1.95907e-24	0.524094	0.5	0.163	3.18702e-20
PRKCD	PRKCD	2.36632e-17	0.523258	0.564	0.257	3.84953e-13
RNASEK	RNASEK	2.97151e-15	0.522985	0.793	0.468	4.83406e-11
ZMIZ2	ZMIZ2	4.2411e-13	0.522695	0.671	0.387	6.89943e-09
BRD2	BRD2	1.07095e-17	0.52236	0.793	0.441	1.74222e-13
PHKG2	PHKG2	1.64825e-20	0.522016	0.471	0.168	2.68137e-16
EEF2	EEF2	4.14891e-20	0.521965	0.993	0.97	6.74945e-16
NDUFB7	NDUFB7	2.55292e-15	0.520511	0.864	0.603	4.15308e-11
ILK	ILK	7.5609e-20	0.519446	0.636	0.277	1.23001e-15
RNF187	RNF187	3.16579e-14	0.519145	0.821	0.534	5.1501e-10
RENBP	RENBP	6.15723e-19	0.51876	0.571	0.245	1.00166e-14
FLT3LG	FLT3LG	3.25235e-19	0.518314	0.529	0.211	5.29093e-15
ZRANB2	ZRANB2	4.34986e-15	0.518163	0.8	0.492	7.07636e-11
INTS11	INTS11	4.657e-13	0.518019	0.729	0.463	7.57601e-09
CDC25B	CDC25B	1.45138e-10	0.518014	0.664	0.452	2.36111e-06
ATP9B	ATP9B	1.45594e-17	0.515694	0.664	0.337	2.36853e-13
SNRNP70	SNRNP70	1.36469e-15	0.515379	0.964	0.905	2.22008e-11
ATG7	ATG7	1.28574e-21	0.514816	0.557	0.21	2.09164e-17
CPT1B	CPT1B	1.18756e-25	0.514556	0.421	0.116	1.93193e-21
TRIB2	TRIB2	1.22344e-18	0.514399	0.586	0.257	1.99028e-14
VPS29	VPS29	3.3982e-18	0.513887	0.586	0.257	5.52819e-14
DENND2D	DENND2D	5.3041e-21	0.513843	0.571	0.227	8.62872e-17
LPIN1	LPIN1	2.66589e-23	0.511006	0.521	0.182	4.33686e-19
SELENOO	SELENOO	1.71578e-22	0.510125	0.55	0.204	2.79124e-18
KAT6A	KAT6A	3.79212e-20	0.509861	0.593	0.252	6.16903e-16
TRIM14	TRIM14	1.74248e-20	0.509198	0.471	0.168	2.83466e-16
MT1X	MT1X	9.65477e-12	0.508554	0.95	0.796	1.57064e-07
SLAMF8	SLAMF8	6.55365e-18	0.508087	0.529	0.226	1.06615e-13
MYO1F	MYO1F	2.35093e-21	0.508075	0.493	0.174	3.8245e-17
DAPP1	DAPP1	1.21825e-33	0.507447	0.364	0.068	1.98185e-29
CAPG	CAPG	3.10899e-12	0.506798	0.921	0.701	5.05771e-08
SEC31A	SEC31A	1.35148e-13	0.505528	0.629	0.344	2.19859e-09
CBLN3	CBLN3	4.51191e-38	0.505528	0.364	0.059	7.33997e-34
NABP1	NABP1	1.32121e-12	0.504764	0.679	0.413	2.14934e-08
SNRPA	SNRPA	3.08578e-19	0.503427	0.479	0.178	5.01994e-15
LMAN1	LMAN1	2.23513e-17	0.50286	0.743	0.39	3.63611e-13
PET100	PET100	2.61518e-13	0.502735	0.764	0.514	4.25438e-09
SH3BP2	SH3BP2	2.02632e-22	0.5025	0.586	0.224	3.29642e-18
SRP54	SRP54	3.04551e-15	0.50215	0.507	0.229	4.95444e-11
HIST1H1D	HIST1H1D	1.96223e-21	0.501852	0.543	0.199	3.19216e-17
MYH9	MYH9	8.84482e-17	0.501815	0.986	0.866	1.43888e-12
ANKRD10	ANKRD10	2.29723e-15	0.501493	0.664	0.361	3.73714e-11
SLFN11	SLFN11	4.33153e-17	0.500243	0.514	0.218	7.04653e-13
SART3	SART3	3.2837e-18	0.499859	0.529	0.216	5.34192e-14
RGS1	RGS1	2.32302e-27	0.499452	0.393	0.095	3.77909e-23
VMP1	VMP1	7.15716e-18	0.499036	0.679	0.321	1.16433e-13
IGLV9-49	IGLV9-49	4.07222e-31	0.498289	0.314	0.054	6.62469e-27
SGK1	SGK1	1.41906e-13	0.498053	0.693	0.4	2.30853e-09
SNAP23	SNAP23	3.01125e-14	0.497955	0.593	0.303	4.89871e-10
NARF	NARF	5.41617e-16	0.497754	0.557	0.26	8.81103e-12
PABPC1L	PABPC1L	7.10983e-14	0.496744	0.536	0.27	1.15663e-09
HK1	HK1	2.11244e-11	0.496692	0.7	0.478	3.43651e-07
THBS1	THBS1	6.33924e-13	0.494573	0.95	0.7	1.03127e-08
LAIR1	LAIR1	1.2569e-14	0.494502	0.836	0.536	2.04473e-10
EXOSC10	EXOSC10	6.39466e-18	0.49422	0.436	0.162	1.04028e-13
TNKS	TNKS	5.23314e-16	0.493645	0.636	0.328	8.51328e-12
ARPC5L	ARPC5L	9.44224e-17	0.493488	0.607	0.282	1.53606e-12
NPC2	NPC2	2.16432e-13	0.493358	0.957	0.744	3.52092e-09
SMC1A	SMC1A	6.928e-16	0.493044	0.543	0.248	1.12705e-11
SAMHD1	SAMHD1	9.52993e-15	0.492743	0.729	0.405	1.55033e-10
CTSA	CTSA	1.80549e-13	0.492704	0.736	0.427	2.93718e-09
TXN2	TXN2	4.51919e-15	0.492463	0.714	0.409	7.35182e-11
ANXA7	ANXA7	8.13356e-15	0.491115	0.593	0.299	1.32317e-10
PML	PML	5.18171e-13	0.490881	0.75	0.464	8.4296e-09
HAGH	HAGH	3.56918e-14	0.490652	0.6	0.316	5.80634e-10
LCP2	LCP2	1.14265e-22	0.489853	0.593	0.222	1.85886e-18
S100A13	S100A13	1.92677e-13	0.489689	0.714	0.411	3.13447e-09
SEPTIN1	SEPTIN1	1.14363e-20	0.489678	0.471	0.163	1.86046e-16
ABRACL	ABRACL	5.08654e-22	0.489516	0.507	0.176	8.27478e-18
ORMDL1	ORMDL1	1.52373e-16	0.489338	0.571	0.269	2.47881e-12
PPP2R3C	PPP2R3C	6.25574e-17	0.488082	0.586	0.277	1.01768e-12
ACOT7	ACOT7	8.79981e-18	0.487976	0.514	0.212	1.43155e-13
DCP1A	DCP1A	8.8066e-22	0.487444	0.486	0.167	1.43266e-17
GPATCH2L	GPATCH2L	4.59558e-14	0.486963	0.579	0.296	7.47609e-10
NUP43	NUP43	4.75966e-22	0.48685	0.393	0.114	7.74301e-18
BTAF1	BTAF1	1.1631e-19	0.486625	0.493	0.18	1.89214e-15
NAGA	NAGA	5.74156e-16	0.486334	0.557	0.255	9.34037e-12
GSTK1	GSTK1	1.88019e-12	0.48623	0.821	0.562	3.05869e-08
ATF7	ATF7	7.23098e-21	0.48556	0.529	0.199	1.17634e-16
PLK3	PLK3	1.48728e-26	0.485544	0.5	0.15	2.41951e-22
CRK	CRK	2.49416e-17	0.484814	0.671	0.326	4.0575e-13
TCIM	TCIM	1.56104e-12	0.484811	0.829	0.56	2.53951e-08
CLEC7A	CLEC7A	7.24528e-16	0.484762	0.671	0.339	1.17866e-11
PICALM	PICALM	5.17195e-15	0.48461	0.693	0.372	8.41373e-11
IFFO1	IFFO1	9.17146e-16	0.483475	0.557	0.266	1.49201e-11
BMP1	BMP1	1.77903e-18	0.48316	0.479	0.18	2.89412e-14
BICRA	BICRA	6.71466e-19	0.482929	0.457	0.17	1.09234e-14
LGALS8	LGALS8	5.65038e-20	0.481925	0.471	0.17	9.19203e-16
ASCC3	ASCC3	9.5056e-13	0.481307	0.586	0.317	1.54637e-08
DNAJC17	DNAJC17	6.08353e-22	0.481303	0.464	0.154	9.89668e-18
ALOX5	ALOX5	1.24556e-11	0.480771	0.621	0.362	2.02628e-07
DNAJA1	DNAJA1	8.20397e-14	0.480726	0.686	0.377	1.33462e-09
CYP27A1	CYP27A1	3.25673e-18	0.479715	0.621	0.279	5.29805e-14
GCN1	GCN1	1.7546e-15	0.478142	0.65	0.335	2.85438e-11
TELO2	TELO2	1.7559e-16	0.477926	0.55	0.259	2.85651e-12
TNK2	TNK2	1.03915e-15	0.476032	0.579	0.277	1.69049e-11
PI4KA	PI4KA	1.3857e-16	0.475972	0.579	0.27	2.25426e-12
SNTB2	SNTB2	4.63331e-20	0.475496	0.479	0.172	7.53747e-16
NOP14	NOP14	4.47827e-16	0.475113	0.429	0.167	7.28524e-12
SRP72	SRP72	1.23993e-21	0.47494	0.414	0.127	2.01712e-17
U2AF1L4	U2AF1L4	1.94081e-18	0.474602	0.486	0.188	3.1573e-14
TAB2	TAB2	5.15242e-24	0.474318	0.464	0.144	8.38196e-20
PPP1CB	PPP1CB	3.66087e-15	0.474164	0.586	0.287	5.9555e-11
CCL19	CCL19	6.03627e-11	0.473922	0.643	0.374	9.8198e-07
PXN	PXN	1.19231e-15	0.472663	0.643	0.32	1.93964e-11
RAB11A	RAB11A	5.26735e-13	0.472492	0.679	0.399	8.56892e-09
MYO1G	MYO1G	7.50418e-23	0.47218	0.6	0.226	1.22078e-18
SEMA4D	SEMA4D	3.64323e-18	0.472118	0.536	0.224	5.9268e-14
KIF5B	KIF5B	1.13802e-15	0.471975	0.521	0.233	1.85133e-11
ETHE1	ETHE1	1.08447e-15	0.471703	0.607	0.302	1.76421e-11
ARFGAP1	ARFGAP1	2.86222e-16	0.471204	0.6	0.287	4.65626e-12
CDV3	CDV3	6.44301e-14	0.470533	0.9	0.589	1.04815e-09
COLGALT1	COLGALT1	2.01726e-11	0.470533	0.736	0.474	3.28168e-07
COPE	COPE	1.25736e-12	0.469965	0.914	0.734	2.04547e-08
MDH2	MDH2	3.51928e-14	0.469921	0.643	0.348	5.72517e-10
ITPR3	ITPR3	2.57994e-14	0.469797	0.621	0.326	4.19704e-10
RASA2	RASA2	1.80154e-11	0.469654	0.65	0.424	2.93075e-07
IDH3B	IDH3B	1.90152e-20	0.469633	0.521	0.195	3.0934e-16
ECPAS	ECPAS	3.232e-17	0.469536	0.507	0.208	5.25781e-13
AHR	AHR	9.20091e-19	0.469459	0.471	0.174	1.4968e-14
CHD2	CHD2	5.74437e-16	0.469273	0.5	0.214	9.34495e-12
FAM20A	FAM20A	2.1914e-18	0.468741	0.5	0.194	3.56498e-14
VPS52	VPS52	5.79151e-23	0.468434	0.464	0.146	9.42163e-19
FIP1L1	FIP1L1	1.85044e-15	0.46838	0.564	0.267	3.01029e-11
FLOT2	FLOT2	1.36246e-11	0.468239	0.7	0.455	2.21645e-07
RAB43	RAB43	1.64708e-11	0.468204	0.514	0.269	2.67947e-07
VPS35	VPS35	3.65499e-21	0.468157	0.457	0.15	5.94593e-17
CNOT3	CNOT3	2.14796e-11	0.467643	0.464	0.236	3.49431e-07
ENTPD4	ENTPD4	8.96609e-19	0.467446	0.471	0.174	1.4586e-14
PDCD6IP	PDCD6IP	2.02098e-16	0.467393	0.607	0.29	3.28773e-12
CWF19L1	CWF19L1	1.73e-29	0.466818	0.443	0.11	2.81436e-25
YWHAH	YWHAH	6.14061e-12	0.466635	0.821	0.573	9.98954e-08
PSMA5	PSMA5	2.17273e-15	0.466625	0.643	0.334	3.53459e-11
NPLOC4	NPLOC4	5.84139e-16	0.466584	0.493	0.208	9.50277e-12
MAPK8IP3	MAPK8IP3	8.71367e-17	0.466113	0.507	0.213	1.41754e-12
TAF15	TAF15	1.68766e-13	0.465571	0.771	0.498	2.74549e-09
BCAP29	BCAP29	1.22272e-23	0.465413	0.471	0.146	1.98911e-19
ANKRD17	ANKRD17	7.51512e-17	0.465253	0.5	0.205	1.22256e-12
AKAP8L	AKAP8L	2.47705e-16	0.464509	0.479	0.195	4.02967e-12
KCTD17	KCTD17	1.7159e-18	0.464492	0.436	0.155	2.79143e-14
ATF6B	ATF6B	1.08897e-14	0.463311	0.564	0.277	1.77154e-10
DNAJA2	DNAJA2	1.37523e-17	0.462908	0.507	0.201	2.23723e-13
NOL7	NOL7	4.75935e-18	0.462624	0.479	0.178	7.74252e-14
HCFC1	HCFC1	1.59834e-14	0.461969	0.486	0.218	2.60017e-10
BCKDK	BCKDK	1.73322e-15	0.461674	0.493	0.212	2.8196e-11
SEL1L	SEL1L	2.24674e-11	0.461341	0.521	0.284	3.65499e-07
CYFIP2	CYFIP2	6.93233e-33	0.461312	0.371	0.071	1.12775e-28
LRRC40	LRRC40	4.85897e-17	0.461051	0.407	0.147	7.90458e-13
CYBC1	CYBC1	4.32387e-16	0.46053	0.729	0.381	7.03408e-12
ZNF335	ZNF335	3.61691e-21	0.46025	0.493	0.171	5.88399e-17
PGRMC2	PGRMC2	1.76002e-15	0.460093	0.671	0.336	2.86321e-11
NUP62	NUP62	1.86365e-13	0.460018	0.664	0.376	3.03178e-09
MXD1	MXD1	3.47708e-17	0.459668	0.429	0.156	5.65651e-13
IRAK1	IRAK1	2.49195e-18	0.459327	0.586	0.248	4.05391e-14
TPX2	TPX2	5.44181e-22	0.459253	0.464	0.148	8.85273e-18
SPPL2A	SPPL2A	1.19913e-18	0.458765	0.529	0.205	1.95074e-14
MKNK1	MKNK1	3.60891e-14	0.458692	0.607	0.313	5.87097e-10
DUSP2	DUSP2	6.40088e-29	0.458303	0.314	0.059	1.0413e-24
MCTP1	MCTP1	6.38101e-23	0.457558	0.443	0.134	1.03806e-18
ATP13A1	ATP13A1	1.5971e-16	0.457119	0.529	0.226	2.59816e-12
BAZ2A	BAZ2A	2.00576e-23	0.456867	0.493	0.16	3.26298e-19
SRSF7	SRSF7	2.56293e-11	0.45666	0.764	0.541	4.16938e-07
BAZ1B	BAZ1B	5.99178e-13	0.456543	0.564	0.297	9.74743e-09
DHX15	DHX15	7.60277e-13	0.455781	0.593	0.316	1.23682e-08
IKBKB	IKBKB	1.05423e-12	0.45535	0.75	0.477	1.71502e-08
MMRN1	MMRN1	1.77208e-32	0.455147	0.293	0.044	2.88282e-28
SCPEP1	SCPEP1	5.25981e-11	0.455106	0.864	0.652	8.55666e-07
SPAG7	SPAG7	7.60534e-14	0.454168	0.6	0.306	1.23724e-09
PRKCB	PRKCB	1.46203e-32	0.453959	0.414	0.089	2.37843e-28
TMEM259	TMEM259	2.7732e-11	0.453851	0.85	0.632	4.51144e-07
SEC61A1	SEC61A1	5.75873e-12	0.453391	0.736	0.48	9.3683e-08
RB1	RB1	1.03496e-12	0.453199	0.636	0.346	1.68367e-08
BNIP3L	BNIP3L	1.53375e-11	0.453041	0.786	0.509	2.49511e-07
PLCG1	PLCG1	4.81355e-13	0.452774	0.521	0.261	7.83068e-09
STK39	STK39	4.50719e-31	0.452771	0.379	0.078	7.3323e-27
EIF6	EIF6	3.22614e-11	0.452642	0.6	0.343	5.24828e-07
NSD2	NSD2	1.0871e-18	0.452585	0.493	0.187	1.76849e-14
PES1	PES1	1.61835e-11	0.452452	0.6	0.35	2.63273e-07
CD69	CD69	6.09932e-29	0.452286	0.357	0.074	9.92238e-25
SPECC1L	SPECC1L	2.4758e-20	0.452286	0.45	0.151	4.02763e-16
TBC1D10C	TBC1D10C	4.33847e-25	0.451666	0.4	0.104	7.05782e-21
MCM6	MCM6	1.67661e-19	0.451475	0.471	0.168	2.72751e-15
GIMAP8	GIMAP8	5.08424e-16	0.451036	0.564	0.254	8.27104e-12
GREM1	GREM1	1.05854e-20	0.450553	0.357	0.099	1.72204e-16
USP15	USP15	6.80017e-15	0.450531	0.514	0.233	1.10625e-10
SYMPK	SYMPK	1.04773e-12	0.450048	0.543	0.277	1.70445e-08
GNB1	GNB1	3.19548e-10	0.449488	0.893	0.767	5.19841e-06
ZMYM2	ZMYM2	2.53302e-14	0.449233	0.521	0.243	4.12071e-10
H2AFV	H2AFV	2.20801e-13	0.449222	0.564	0.289	3.59199e-09
PRPF38B	PRPF38B	2.53226e-18	0.449023	0.45	0.165	4.11948e-14
HEXD	HEXD	2.13208e-20	0.44891	0.486	0.169	3.46846e-16
CREG1	CREG1	1.7409e-11	0.448532	0.814	0.55	2.83209e-07
RRAGA	RRAGA	3.28786e-18	0.448456	0.471	0.173	5.3487e-14
CIAO2A	CIAO2A	4.31085e-18	0.446061	0.443	0.162	7.01288e-14
ATP2A3	ATP2A3	4.97768e-17	0.445767	0.429	0.16	8.09769e-13
SPG7	SPG7	2.31019e-35	0.445619	0.336	0.053	3.75821e-31
PPAN	PPAN	7.6162e-20	0.445538	0.493	0.178	1.239e-15
ARHGEF3	ARHGEF3	3.69468e-20	0.445521	0.421	0.134	6.0105e-16
TMED10	TMED10	6.36664e-11	0.444986	0.771	0.554	1.03573e-06
NUDT21	NUDT21	8.12836e-18	0.444266	0.471	0.178	1.32232e-13
UBE2B	UBE2B	9.41564e-18	0.443794	0.721	0.346	1.53174e-13
NT5C2	NT5C2	4.96582e-11	0.443785	0.521	0.28	8.07839e-07
SMARCA2	SMARCA2	1.02797e-20	0.443773	0.521	0.191	1.67231e-16
RPF1	RPF1	6.39039e-16	0.443244	0.557	0.251	1.03959e-11
RGS16	RGS16	5.56793e-15	0.443145	0.45	0.183	9.05791e-11
HMBS	HMBS	1.69568e-18	0.442864	0.35	0.105	2.75853e-14
IRF1	IRF1	6.88715e-11	0.442596	0.843	0.692	1.1204e-06
PFDN1	PFDN1	5.22103e-21	0.442197	0.493	0.17	8.49357e-17
FAM107B	FAM107B	1.76472e-19	0.441858	0.436	0.146	2.87085e-15
FOXP1	FOXP1	4.39381e-11	0.441545	0.643	0.375	7.14785e-07
YME1L1	YME1L1	1.01228e-14	0.44147	0.507	0.232	1.64678e-10
LXN	LXN	7.09809e-14	0.441453	0.471	0.216	1.15472e-09
SYNRG	SYNRG	1.38329e-19	0.441174	0.407	0.132	2.25034e-15
MED28	MED28	1.04346e-14	0.440872	0.514	0.231	1.6975e-10
DOCK9	DOCK9	2.33811e-13	0.439899	0.521	0.249	3.80363e-09
XAF1	XAF1	3.50809e-11	0.439489	0.757	0.475	5.70697e-07
MCAM	MCAM	4.8713e-11	0.439408	0.629	0.369	7.92464e-07
SETDB1	SETDB1	4.04638e-23	0.439253	0.407	0.114	6.58266e-19
PCK2	PCK2	4.35083e-19	0.43907	0.443	0.155	7.07794e-15
SPTAN1	SPTAN1	4.94337e-13	0.437854	0.65	0.351	8.04187e-09
CLEC4A	CLEC4A	3.55179e-27	0.437641	0.4	0.096	5.77806e-23
RIOK3	RIOK3	5.14149e-20	0.437583	0.4	0.125	8.36417e-16
H2AFJ	H2AFJ	9.77166e-12	0.436463	0.8	0.563	1.58965e-07
EID1	EID1	3.39096e-12	0.435369	0.929	0.698	5.51641e-08
TRA2A	TRA2A	4.04112e-10	0.435289	0.8	0.596	6.57409e-06
MAD1L1	MAD1L1	1.14421e-23	0.435008	0.5	0.16	1.8614e-19
CRKL	CRKL	1.58466e-16	0.434525	0.507	0.209	2.57793e-12
RBM12	RBM12	1.76662e-12	0.434475	0.579	0.306	2.87393e-08
PCLAF	PCLAF	2.74603e-21	0.43447	0.421	0.128	4.46723e-17
COX5A	COX5A	1.73477e-11	0.434413	0.921	0.659	2.82213e-07
NDEL1	NDEL1	1.2718e-07	0.434408	0.521	0.341	0.00206896
DPYSL3	DPYSL3	1.68316e-13	0.434352	0.579	0.302	2.73817e-09
DISC1	DISC1	9.32457e-22	0.434059	0.421	0.128	1.51692e-17
FNDC3B	FNDC3B	5.75343e-09	0.433195	0.829	0.64	9.35967e-05
RIPOR2	RIPOR2	6.73341e-14	0.432886	0.379	0.149	1.09539e-09
FBXW7	FBXW7	8.65993e-14	0.432785	0.521	0.25	1.4088e-09
CHCHD7	CHCHD7	3.89292e-13	0.432575	0.479	0.22	6.333e-09
CYTH4	CYTH4	2.22359e-17	0.432571	0.579	0.254	3.61733e-13
SNX13	SNX13	1.47573e-20	0.432122	0.514	0.183	2.40072e-16
CRYZL1	CRYZL1	2.17708e-30	0.431679	0.357	0.071	3.54168e-26
PLEKHB2	PLEKHB2	1.50664e-13	0.431648	0.629	0.343	2.451e-09
ALG13	ALG13	1.54706e-13	0.431644	0.5	0.232	2.51676e-09
FPR2	FPR2	2.18027e-32	0.431553	0.379	0.074	3.54687e-28
CCDC93	CCDC93	4.19702e-14	0.431303	0.429	0.174	6.82771e-10
BLVRA	BLVRA	1.19579e-12	0.431062	0.45	0.203	1.94531e-08
SF3B3	SF3B3	4.80963e-11	0.430975	0.407	0.19	7.82431e-07
ORMDL3	ORMDL3	1.09702e-10	0.430801	0.664	0.425	1.78463e-06
STXBP5	STXBP5	2.02287e-17	0.430456	0.436	0.157	3.29081e-13
COQ9	COQ9	9.75212e-17	0.430456	0.443	0.167	1.58647e-12
NUCB2	NUCB2	2.82596e-17	0.430136	0.479	0.183	4.59728e-13
ZNF544	ZNF544	1.89862e-19	0.429687	0.429	0.143	3.08867e-15
PHRF1	PHRF1	1.36458e-12	0.428781	0.593	0.314	2.2199e-08
GTF2I	GTF2I	1.9898e-10	0.428637	0.743	0.514	3.23701e-06
SENP5	SENP5	3.16257e-22	0.428519	0.4	0.114	5.14487e-18
VPS53	VPS53	1.86953e-13	0.428269	0.529	0.252	3.04136e-09
PSMA2	PSMA2	2.22633e-11	0.428151	0.557	0.297	3.6218e-07
SFSWAP	SFSWAP	4.97534e-21	0.427998	0.421	0.128	8.09388e-17
GTF2F2	GTF2F2	1.07251e-12	0.427483	0.55	0.282	1.74476e-08
IFI35	IFI35	2.26217e-12	0.426948	0.707	0.406	3.6801e-08
NIN	NIN	1.24767e-18	0.426294	0.479	0.175	2.02972e-14
GLS	GLS	8.38848e-13	0.426237	0.486	0.225	1.36464e-08
HUWE1	HUWE1	3.37483e-13	0.425858	0.443	0.194	5.49017e-09
CUL9	CUL9	3.38053e-17	0.42583	0.457	0.173	5.49944e-13
GLG1	GLG1	2.32625e-13	0.425263	0.707	0.412	3.78435e-09
PSMD1	PSMD1	3.31102e-15	0.424882	0.529	0.236	5.38636e-11
SEPTIN11	SEPTIN11	2.01381e-11	0.424845	0.586	0.32	3.27607e-07
MCM5	MCM5	6.14564e-16	0.424805	0.543	0.242	9.99772e-12
NCL	NCL	3.92189e-12	0.42434	0.936	0.784	6.38013e-08
CLN3	CLN3	5.00697e-14	0.424209	0.571	0.277	8.14533e-10
APH1B	APH1B	3.41742e-19	0.42389	0.421	0.14	5.55946e-15
BRD1	BRD1	1.63234e-14	0.423663	0.443	0.182	2.65548e-10
CEP128	CEP128	7.32383e-14	0.423313	0.5	0.229	1.19144e-09
UQCR11	UQCR11	1.05956e-10	0.423087	0.807	0.538	1.72369e-06
LIMD2	LIMD2	4.76737e-13	0.422854	0.643	0.354	7.75556e-09
UNC50	UNC50	4.07064e-19	0.422593	0.521	0.196	6.62212e-15
PPP1R10	PPP1R10	1.67185e-10	0.421735	0.529	0.294	2.71977e-06
TMX3	TMX3	4.80329e-18	0.421603	0.436	0.155	7.81399e-14
ZNF586	ZNF586	1.60551e-10	0.421533	0.6	0.356	2.61184e-06
HIST1H2BB	HIST1H2BB	2.28189e-12	0.421355	0.714	0.397	3.71218e-08
TRAF1	TRAF1	1.55486e-21	0.420971	0.4	0.117	2.52945e-17
PFKL	PFKL	1.89797e-13	0.420937	0.564	0.285	3.08762e-09
UBXN6	UBXN6	3.25459e-10	0.420768	0.843	0.626	5.29457e-06
TNFRSF10B	TNFRSF10B	3.21325e-17	0.42062	0.464	0.178	5.22732e-13
CD46	CD46	1.59708e-10	0.420605	0.5	0.268	2.59814e-06
ATP2A2	ATP2A2	2.12218e-10	0.420449	0.729	0.471	3.45237e-06
ABI3BP	ABI3BP	3.34972e-11	0.420057	0.536	0.286	5.44933e-07
IKBIP	IKBIP	1.00944e-13	0.419901	0.629	0.326	1.64215e-09
CSNK1G2	CSNK1G2	4.13641e-10	0.419751	0.643	0.399	6.72911e-06
THBS3	THBS3	2.17584e-20	0.419296	0.336	0.089	3.53966e-16
PFDN6	PFDN6	3.29746e-13	0.419278	0.486	0.222	5.3643e-09
CBLB	CBLB	4.77381e-16	0.418703	0.457	0.177	7.76604e-12
ANGPT2	ANGPT2	4.33687e-51	0.41869	0.321	0.031	7.05522e-47
CYLD	CYLD	2.07169e-14	0.418015	0.5	0.219	3.37022e-10
CTNNA1	CTNNA1	8.14167e-13	0.417836	0.714	0.409	1.32449e-08
WAPL	WAPL	1.09786e-24	0.417719	0.407	0.108	1.786e-20
WAS	WAS	6.04683e-18	0.417632	0.443	0.158	9.83698e-14
FGR	FGR	2.63331e-12	0.417427	0.693	0.414	4.28387e-08
CTSD	CTSD	4.12673e-10	0.417366	0.993	0.884	6.71336e-06
WDR43	WDR43	4.81083e-12	0.416999	0.521	0.266	7.82625e-08
TACC3	TACC3	1.7857e-18	0.416974	0.357	0.109	2.90498e-14
APBB1IP	APBB1IP	4.7805e-16	0.416899	0.507	0.214	7.77692e-12
SF3B5	SF3B5	7.08279e-12	0.416874	0.75	0.449	1.15223e-07
CLK1	CLK1	4.61124e-12	0.416719	0.471	0.229	7.50157e-08
GNAI2	GNAI2	6.56959e-11	0.41639	0.907	0.737	1.06874e-06
RAF1	RAF1	1.32858e-18	0.416242	0.471	0.172	2.16133e-14
CDK17	CDK17	7.2223e-31	0.416026	0.357	0.07	1.17492e-26
NDUFV1	NDUFV1	2.69783e-10	0.415672	0.7	0.439	4.38884e-06
CHI3L1	CHI3L1	1.34498e-12	0.415218	0.5	0.237	2.18801e-08
C20orf194	C20orf194	8.95856e-19	0.415037	0.343	0.1	1.45738e-14
HIST2H2AB	HIST2H2AB	2.35934e-09	0.414852	0.707	0.458	3.83817e-05
DCAF12	DCAF12	1.97456e-22	0.41426	0.393	0.109	3.21221e-18
DHPS	DHPS	2.13739e-10	0.414182	0.536	0.302	3.4771e-06
LAMP2	LAMP2	2.64928e-10	0.413069	0.693	0.436	4.30985e-06
DAZAP1	DAZAP1	1.54757e-13	0.413047	0.507	0.238	2.51758e-09
WDR27	WDR27	2.4286e-17	0.412687	0.393	0.134	3.95085e-13
TCF25	TCF25	3.20071e-08	0.412565	0.786	0.642	0.000520691
POLR3E	POLR3E	2.16028e-12	0.412447	0.393	0.168	3.51434e-08
SUFU	SUFU	3.19617e-15	0.412067	0.507	0.219	5.19952e-11
QARS	QARS	1.53047e-11	0.411893	0.486	0.239	2.48978e-07
NUSAP1	NUSAP1	2.26623e-13	0.411108	0.407	0.167	3.68671e-09
EIF2B5	EIF2B5	7.17818e-10	0.410891	0.657	0.409	1.16775e-05
MRC1	MRC1	6.90596e-10	0.410796	0.743	0.47	1.12346e-05
TANK	TANK	2.15454e-17	0.410764	0.379	0.125	3.50501e-13
SKIV2L	SKIV2L	8.0108e-13	0.410569	0.364	0.144	1.3032e-08
INPP4A	INPP4A	1.71545e-20	0.410005	0.421	0.132	2.7907e-16
ARID4A	ARID4A	1.97775e-14	0.409777	0.45	0.189	3.21741e-10
GRIPAP1	GRIPAP1	5.13789e-08	0.409643	0.55	0.36	0.000835832
TNIK	TNIK	4.54483e-12	0.408964	0.5	0.242	7.39353e-08
GLYCTK	GLYCTK	1.32589e-16	0.408594	0.429	0.16	2.15696e-12
NUFIP2	NUFIP2	1.51667e-14	0.408515	0.436	0.178	2.46732e-10
SSRP1	SSRP1	3.70572e-14	0.408515	0.443	0.187	6.02846e-10
ARAP1	ARAP1	2.16398e-09	0.408187	0.693	0.474	3.52037e-05
ST6GALNAC6	ST6GALNAC6	1.80558e-10	0.408047	0.6	0.362	2.93732e-06
FAM122B	FAM122B	1.80853e-17	0.407988	0.407	0.142	2.94211e-13
PTPRC	PTPRC	3.00071e-16	0.407835	0.507	0.211	4.88156e-12
METTL22	METTL22	1.92564e-20	0.407354	0.4	0.122	3.13263e-16
SMC3	SMC3	2.36293e-17	0.407335	0.393	0.134	3.84401e-13
YARS	YARS	6.27616e-18	0.407281	0.464	0.173	1.02101e-13
RCC1L	RCC1L	1.13183e-19	0.406667	0.407	0.129	1.84127e-15
PRDM1	PRDM1	1.6996e-14	0.406634	0.429	0.173	2.76492e-10
TCEAL8	TCEAL8	4.83251e-12	0.406492	0.664	0.385	7.86153e-08
SYK	SYK	7.98915e-15	0.405992	0.421	0.164	1.29968e-10
C2orf68	C2orf68	1.2628e-14	0.405422	0.586	0.275	2.05433e-10
IFI16	IFI16	8.1302e-11	0.405231	0.807	0.527	1.32262e-06
ARF4	ARF4	2.50738e-11	0.404516	0.643	0.358	4.079e-07
RABGGTB	RABGGTB	4.12865e-15	0.404095	0.45	0.182	6.71648e-11
AP1G2	AP1G2	1.37711e-19	0.403999	0.429	0.14	2.24028e-15
UNKL	UNKL	5.53323e-16	0.403981	0.386	0.137	9.00146e-12
CCT2	CCT2	1.47479e-13	0.403629	0.521	0.242	2.39918e-09
FUBP1	FUBP1	7.75764e-13	0.403166	0.557	0.28	1.26201e-08
ANKRD11	ANKRD11	1.0828e-11	0.402592	0.807	0.516	1.76149e-07
FGF7	FGF7	8.41392e-14	0.402575	0.55	0.262	1.36878e-09
MILR1	MILR1	6.80364e-29	0.402478	0.393	0.087	1.10682e-24
IGLV6-57	IGLV6-57	2.77757e-16	0.402167	0.4	0.141	4.51855e-12
SLA	SLA	1.26891e-10	0.40191	0.479	0.253	2.06427e-06
RASSF2	RASSF2	5.89021e-22	0.401857	0.393	0.11	9.5822e-18
BMP2K	BMP2K	2.7904e-12	0.401808	0.486	0.23	4.53942e-08
GSK3B	GSK3B	2.80398e-12	0.401683	0.457	0.211	4.56152e-08
TGFB1	TGFB1	2.13636e-10	0.401239	0.664	0.406	3.47543e-06
STRADA	STRADA	7.36874e-20	0.401191	0.386	0.116	1.19875e-15
ACAA1	ACAA1	1.17146e-10	0.400867	0.607	0.363	1.90573e-06
HNRNPUL2	HNRNPUL2	1.28512e-09	0.400866	0.664	0.426	2.09063e-05
PPID	PPID	1.82029e-17	0.400732	0.436	0.158	2.96126e-13
DLG4	DLG4	1.45667e-15	0.400634	0.379	0.135	2.3697e-11
GCA	GCA	1.20229e-14	0.400407	0.464	0.194	1.95588e-10
EIF4A3	EIF4A3	1.35551e-12	0.400155	0.4	0.169	2.20514e-08
GZMA	GZMA	3.34604e-21	0.399881	0.414	0.124	5.44334e-17
DDX1	DDX1	3.21742e-15	0.399706	0.471	0.193	5.2341e-11
PTAFR	PTAFR	8.04602e-14	0.399595	0.421	0.175	1.30893e-09
ATP6V1D	ATP6V1D	8.22363e-16	0.399479	0.421	0.158	1.33782e-11
ISCU	ISCU	9.6089e-13	0.399272	0.564	0.282	1.56318e-08
ROCK1	ROCK1	1.00801e-14	0.398856	0.529	0.239	1.63983e-10
GART	GART	1.11306e-12	0.398731	0.379	0.153	1.81072e-08
SEC24C	SEC24C	3.10382e-09	0.398713	0.507	0.294	5.04929e-05
TBC1D22A	TBC1D22A	3.54256e-12	0.398559	0.629	0.343	5.76303e-08
METTL17	METTL17	1.02827e-17	0.398455	0.364	0.114	1.6728e-13
UBLCP1	UBLCP1	5.50035e-09	0.398452	0.386	0.197	8.94798e-05
NANS	NANS	9.67985e-15	0.398231	0.514	0.227	1.57472e-10
PYCR2	PYCR2	6.1214e-12	0.398055	0.679	0.399	9.9583e-08
BIRC3	BIRC3	1.95256e-14	0.397962	0.364	0.132	3.17643e-10
SEPTIN6	SEPTIN6	3.6734e-19	0.397569	0.471	0.166	5.97588e-15
RHBDF2	RHBDF2	4.8203e-10	0.397531	0.514	0.274	7.84166e-06
IFI30	IFI30	7.7756e-10	0.397393	0.957	0.783	1.26493e-05
SPAG5	SPAG5	1.98505e-32	0.397141	0.321	0.054	3.22928e-28
NAGK	NAGK	1.47192e-13	0.397101	0.65	0.326	2.39453e-09
STX4	STX4	2.19356e-15	0.396928	0.521	0.227	3.56848e-11
SGSH	SGSH	8.35687e-10	0.396825	0.507	0.284	1.3595e-05
MAST3	MAST3	1.98999e-17	0.396496	0.393	0.132	3.23731e-13
RSRC1	RSRC1	6.65328e-13	0.396449	0.414	0.174	1.08236e-08
VPS45	VPS45	7.08933e-16	0.396244	0.521	0.218	1.15329e-11
MVP	MVP	4.50918e-10	0.396015	0.714	0.465	7.33553e-06
PLEK	PLEK	6.75467e-11	0.395762	0.564	0.304	1.09885e-06
ANKRD13A	ANKRD13A	5.87821e-14	0.395549	0.493	0.22	9.56267e-10
EGLN3	EGLN3	8.61073e-10	0.395423	0.564	0.336	1.40079e-05
CDK6	CDK6	4.50199e-10	0.394712	0.65	0.402	7.32384e-06
ACSF3	ACSF3	1.60918e-19	0.394524	0.421	0.136	2.61781e-15
UBR2	UBR2	7.74122e-13	0.394497	0.421	0.183	1.25934e-08
MTHFD1	MTHFD1	1.26177e-15	0.394394	0.436	0.167	2.05266e-11
MAPK1	MAPK1	2.54668e-14	0.394394	0.421	0.169	4.14294e-10
POLA2	POLA2	8.10613e-15	0.393914	0.45	0.182	1.3187e-10
ANKLE2	ANKLE2	7.44683e-11	0.39355	0.536	0.293	1.21145e-06
XPNPEP1	XPNPEP1	2.50019e-11	0.393476	0.486	0.242	4.06731e-07
ANKRD13D	ANKRD13D	3.61939e-10	0.393319	0.6	0.343	5.88803e-06
PSENEN	PSENEN	3.04526e-08	0.393319	0.536	0.335	0.000495402
ZNF692	ZNF692	4.28744e-15	0.393225	0.457	0.185	6.97481e-11
YIF1B	YIF1B	1.0705e-07	0.393123	0.543	0.352	0.00174149
IFITM2	IFITM2	6.43855e-11	0.392957	0.979	0.86	1.04742e-06
DDX27	DDX27	2.2108e-15	0.392936	0.429	0.165	3.59652e-11
URM1	URM1	3.32399e-22	0.392936	0.4	0.112	5.40747e-18
CAMTA2	CAMTA2	4.3011e-12	0.392823	0.443	0.202	6.99704e-08
ZMAT2	ZMAT2	3.20505e-10	0.392514	0.6	0.35	5.21397e-06
ZNF101	ZNF101	3.16349e-17	0.392252	0.371	0.12	5.14637e-13
THOC7	THOC7	1.05766e-12	0.392209	0.536	0.265	1.7206e-08
CTNNB1	CTNNB1	1.69538e-10	0.392119	0.9	0.635	2.75804e-06
HIST1H4C	HIST1H4C	5.33392e-08	0.392098	0.671	0.46	0.000867722
WAC	WAC	5.38678e-13	0.39169	0.621	0.319	8.76321e-09
PPP6R1	PPP6R1	1.07529e-10	0.391637	0.464	0.237	1.74928e-06
DNAJC7	DNAJC7	7.49977e-09	0.391544	0.657	0.444	0.000122006
RC3H2	RC3H2	2.81473e-17	0.391506	0.436	0.159	4.57901e-13
JMJD6	JMJD6	8.67024e-14	0.39132	0.443	0.19	1.41047e-09
AHI1	AHI1	2.46078e-21	0.391289	0.371	0.102	4.0032e-17
SMAD6	SMAD6	1.72051e-08	0.391191	0.65	0.421	0.000279892
RUVBL2	RUVBL2	1.58615e-10	0.390942	0.571	0.316	2.58035e-06
SETX	SETX	6.57959e-12	0.390885	0.421	0.189	1.07037e-07
ACOX3	ACOX3	1.63858e-12	0.390259	0.443	0.199	2.66564e-08
CD96	CD96	1.72472e-25	0.38997	0.3	0.059	2.80577e-21
PHF11	PHF11	6.31499e-14	0.389914	0.464	0.197	1.02732e-09
MMP9	MMP9	3.84659e-10	0.389421	0.571	0.321	6.25763e-06
ADA2	ADA2	2.08039e-11	0.389362	0.607	0.326	3.38439e-07
SNAI2	SNAI2	2.40124e-12	0.389119	0.486	0.229	3.90634e-08
KMT2B	KMT2B	1.76713e-11	0.388832	0.464	0.225	2.87476e-07
NLRC5	NLRC5	4.68885e-16	0.388809	0.421	0.158	7.62782e-12
ATF2	ATF2	4.08932e-13	0.388552	0.414	0.175	6.65251e-09
MFGE8	MFGE8	1.73751e-09	0.388277	0.893	0.747	2.82658e-05
BNIP2	BNIP2	1.33297e-11	0.387737	0.586	0.309	2.16847e-07
PPP2R2D	PPP2R2D	2.34569e-13	0.38758	0.393	0.161	3.81597e-09
GANAB	GANAB	2.50024e-10	0.387311	0.836	0.573	4.0674e-06
CD3E	CD3E	3.04893e-25	0.38698	0.3	0.06	4.96e-21
TMCO1	TMCO1	1.58049e-11	0.38648	0.464	0.218	2.57114e-07
GADD45A	GADD45A	9.93079e-14	0.38648	0.493	0.222	1.61554e-09
COX6C	COX6C	4.89285e-09	0.386469	0.793	0.591	7.95969e-05
DYNLL2	DYNLL2	6.53433e-11	0.38599	0.707	0.438	1.063e-06
MRTFA	MRTFA	3.77379e-09	0.385591	0.714	0.476	6.1392e-05
PSD4	PSD4	8.99279e-15	0.385339	0.4	0.153	1.46295e-10
THOC5	THOC5	2.70401e-14	0.385252	0.421	0.168	4.39888e-10
CCNDBP1	CCNDBP1	4.65519e-13	0.384931	0.636	0.325	7.57306e-09
FERMT3	FERMT3	1.20778e-15	0.384751	0.357	0.12	1.96481e-11
TGOLN2	TGOLN2	1.42811e-09	0.384686	0.857	0.586	2.32324e-05
PRC1	PRC1	1.39533e-19	0.384379	0.421	0.136	2.26993e-15
LRPAP1	LRPAP1	6.21024e-10	0.383864	0.929	0.776	1.01028e-05
CHIC2	CHIC2	1.23245e-14	0.383251	0.386	0.146	2.00495e-10
DYNC1LI1	DYNC1LI1	1.86223e-16	0.383064	0.336	0.105	3.02948e-12
SELENOF	SELENOF	3.53962e-09	0.382585	0.571	0.33	5.75825e-05
ZMPSTE24	ZMPSTE24	3.89988e-12	0.382445	0.493	0.239	6.34433e-08
BCLAF1	BCLAF1	1.6247e-12	0.382424	0.571	0.285	2.64306e-08
NCOR1	NCOR1	5.40853e-12	0.382146	0.464	0.216	8.79859e-08
LTA4H	LTA4H	8.79737e-10	0.381956	0.493	0.268	1.43116e-05
STX8	STX8	2.59598e-09	0.381291	0.5	0.284	4.22315e-05
ESYT2	ESYT2	6.90984e-11	0.381164	0.579	0.314	1.12409e-06
CLASRP	CLASRP	3.88023e-09	0.381164	0.543	0.323	6.31236e-05
BAG6	BAG6	7.02202e-11	0.380964	0.614	0.347	1.14234e-06
NELFCD	NELFCD	1.26623e-16	0.380362	0.4	0.14	2.0599e-12
PSMD6	PSMD6	1.97685e-14	0.380362	0.379	0.141	3.21594e-10
DYNC1H1	DYNC1H1	1.2031e-10	0.380315	0.629	0.367	1.9572e-06
FBXO7	FBXO7	4.89917e-12	0.37984	0.529	0.266	7.96997e-08
SENP3	SENP3	1.60397e-12	0.379833	0.471	0.219	2.60933e-08
SYNPO	SYNPO	1.64161e-10	0.379701	0.557	0.314	2.67058e-06
GPS1	GPS1	2.23049e-11	0.3795	0.571	0.306	3.62857e-07
XRN1	XRN1	1.14449e-18	0.379495	0.357	0.106	1.86186e-14
GNAI3	GNAI3	4.12076e-13	0.379361	0.607	0.309	6.70365e-09
TRPS1	TRPS1	4.66895e-18	0.378935	0.364	0.113	7.59544e-14
PTPN23	PTPN23	1.57048e-11	0.37871	0.393	0.176	2.55485e-07
ODC1	ODC1	4.70929e-17	0.378512	0.371	0.122	7.66107e-13
PPP1R15B	PPP1R15B	3.76889e-10	0.378143	0.464	0.243	6.13123e-06
COG4	COG4	1.88421e-13	0.37794	0.407	0.165	3.06523e-09
NAIP	NAIP	4.27617e-11	0.377844	0.6	0.326	6.95647e-07
SH3KBP1	SH3KBP1	5.62003e-14	0.377548	0.457	0.195	9.14267e-10
RBM5	RBM5	8.38965e-10	0.37732	0.586	0.337	1.36483e-05
NMT1	NMT1	4.12821e-11	0.377314	0.55	0.286	6.71577e-07
JAK1	JAK1	1.29684e-11	0.376944	0.479	0.231	2.10969e-07
ABCA2	ABCA2	1.74406e-18	0.376733	0.371	0.115	2.83723e-14
CEBPD	CEBPD	5.96009e-10	0.376689	0.971	0.838	9.69587e-06
TCP1	TCP1	4.66715e-08	0.376404	0.693	0.477	0.000759253
HM13	HM13	1.24957e-12	0.376314	0.586	0.287	2.0328e-08
TIA1	TIA1	2.5985e-10	0.37618	0.586	0.329	4.22724e-06
LEPROTL1	LEPROTL1	1.12903e-13	0.375839	0.486	0.217	1.8367e-09
LCK	LCK	2.78884e-22	0.37582	0.286	0.062	4.53688e-18
MICAL3	MICAL3	2.17265e-20	0.375792	0.393	0.115	3.53446e-16
NLGN2	NLGN2	8.49564e-17	0.37569	0.4	0.139	1.38207e-12
SLC43A2	SLC43A2	1.42622e-11	0.374894	0.571	0.3	2.32017e-07
MKLN1	MKLN1	2.29774e-14	0.374854	0.414	0.163	3.73797e-10
PSMD7	PSMD7	2.06334e-10	0.374696	0.421	0.204	3.35664e-06
DGLUCY	DGLUCY	5.90206e-15	0.374354	0.443	0.173	9.60147e-11
VPS4A	VPS4A	2.65541e-09	0.37423	0.657	0.416	4.31983e-05
ANKRD44	ANKRD44	7.71413e-18	0.374131	0.364	0.114	1.25493e-13
SLC20A1	SLC20A1	1.09203e-16	0.37399	0.407	0.139	1.77652e-12
SPTBN1	SPTBN1	1.42613e-08	0.373943	0.564	0.342	0.000232003
ZNF638	ZNF638	5.57566e-13	0.373892	0.536	0.256	9.07048e-09
AFF4	AFF4	2.17906e-14	0.373571	0.436	0.175	3.5449e-10
WIPI1	WIPI1	7.52705e-14	0.37349	0.536	0.249	1.2245e-09
S100A6	S100A6	6.3435e-12	0.373245	1	0.994	1.03196e-07
FOXK1	FOXK1	1.33953e-15	0.373174	0.486	0.198	2.17915e-11
NISCH	NISCH	8.33489e-08	0.37311	0.7	0.507	0.00135592
ENAH	ENAH	1.67915e-12	0.373078	0.407	0.173	2.73165e-08
DNMT1	DNMT1	2.28699e-11	0.372904	0.543	0.283	3.72047e-07
PPP1R15A	PPP1R15A	4.76811e-08	0.372846	0.843	0.695	0.000775676
ALG11	ALG11	3.30615e-12	0.372579	0.521	0.252	5.37845e-08
TRPV2	TRPV2	7.73111e-10	0.372512	0.421	0.212	1.2577e-05
NOL12	NOL12	1.85923e-11	0.37219	0.471	0.227	3.02459e-07
UBE2A	UBE2A	2.1171e-09	0.371974	0.636	0.378	3.4441e-05
NDUFA6	NDUFA6	1.27901e-13	0.371829	0.407	0.163	2.08069e-09
CASP4	CASP4	1.30953e-10	0.371614	0.729	0.425	2.13034e-06
AP1M1	AP1M1	8.99625e-08	0.371582	0.514	0.327	0.00146351
NUP188	NUP188	1.20784e-15	0.371559	0.364	0.125	1.96491e-11
REXO1	REXO1	4.35447e-17	0.371515	0.436	0.157	7.08386e-13
CCDC167	CCDC167	9.34526e-13	0.371374	0.35	0.135	1.52029e-08
ZNF800	ZNF800	1.13365e-12	0.371355	0.364	0.142	1.84422e-08
CD52	CD52	1.36814e-13	0.370851	0.421	0.17	2.2257e-09
PLSCR3	PLSCR3	7.36659e-09	0.370712	0.707	0.46	0.00011984
AAAS	AAAS	8.93099e-13	0.370691	0.4	0.167	1.45289e-08
COPS6	COPS6	1.62441e-08	0.370641	0.521	0.302	0.000264259
HLA-DMB	HLA-DMB	3.60317e-08	0.370587	0.664	0.441	0.000586163
UGP2	UGP2	2.71404e-11	0.370508	0.55	0.281	4.41521e-07
GNL1	GNL1	3.9208e-09	0.369594	0.4	0.201	6.37835e-05
MFAP3	MFAP3	2.64244e-10	0.369274	0.407	0.193	4.29872e-06
UBE3C	UBE3C	2.04533e-10	0.369087	0.521	0.275	3.32734e-06
PSME4	PSME4	7.58708e-23	0.368933	0.329	0.078	1.23427e-18
HDAC8	HDAC8	1.21297e-18	0.368809	0.364	0.11	1.97326e-14
CIRBP	CIRBP	2.00095e-09	0.36822	0.971	0.854	3.25515e-05
TRIP10	TRIP10	2.93851e-10	0.368216	0.5	0.265	4.78037e-06
REL	REL	4.22938e-25	0.368216	0.343	0.077	6.88035e-21
NELFE	NELFE	1.37845e-08	0.368171	0.521	0.319	0.000224246
RNF10	RNF10	1.79925e-23	0.368025	0.3	0.063	2.92702e-19
ST6GAL1	ST6GAL1	6.06579e-14	0.367233	0.386	0.148	9.86782e-10
UBE2D2	UBE2D2	1.48175e-10	0.367173	0.5	0.255	2.41052e-06
TAPBP	TAPBP	2.14987e-09	0.367092	0.95	0.852	3.4974e-05
TRMT11	TRMT11	7.10006e-12	0.367059	0.429	0.19	1.15504e-07
TM6SF1	TM6SF1	1.2809e-13	0.367053	0.379	0.148	2.08377e-09
COG7	COG7	2.295e-21	0.36666	0.343	0.088	3.73351e-17
VPS8	VPS8	2.98851e-12	0.366226	0.471	0.217	4.8617e-08
TMBIM4	TMBIM4	5.95916e-16	0.365934	0.357	0.12	9.69436e-12
CARHSP1	CARHSP1	1.07872e-10	0.365605	0.479	0.244	1.75486e-06
ADAM19	ADAM19	6.27825e-11	0.365262	0.436	0.208	1.02134e-06
SOS2	SOS2	5.00029e-17	0.364891	0.45	0.163	8.13447e-13
CLEC2D	CLEC2D	4.83063e-11	0.364789	0.357	0.15	7.85848e-07
ACTR3	ACTR3	1.69644e-09	0.36477	0.857	0.641	2.75977e-05
MS4A4A	MS4A4A	5.9347e-10	0.364583	0.536	0.292	9.65457e-06
TPM2	TPM2	2.70888e-09	0.364444	0.971	0.904	4.4068e-05
KCTD10	KCTD10	1.98867e-10	0.364274	0.493	0.257	3.23516e-06
MT1E	MT1E	4.54227e-08	0.364232	0.793	0.612	0.000738936
BCL2L11	BCL2L11	1.74633e-12	0.363867	0.4	0.168	2.84093e-08
SMARCA4	SMARCA4	1.22776e-14	0.363605	0.436	0.173	1.99733e-10
POLR1D	POLR1D	1.2777e-11	0.363594	0.671	0.373	2.07857e-07
MAP3K2	MAP3K2	5.64742e-19	0.363557	0.35	0.101	9.18722e-15
SLC30A1	SLC30A1	2.31875e-12	0.36353	0.486	0.223	3.77214e-08
COMMD10	COMMD10	8.54892e-16	0.363147	0.386	0.135	1.39074e-11
ATP5F1D	ATP5F1D	1.93711e-09	0.363133	0.736	0.484	3.1513e-05
ARHGAP4	ARHGAP4	4.09111e-15	0.363022	0.421	0.162	6.65542e-11
ZNF394	ZNF394	1.56472e-13	0.361807	0.371	0.141	2.54548e-09
TMEM181	TMEM181	1.64765e-17	0.36173	0.321	0.093	2.68039e-13
ARFRP1	ARFRP1	1.18657e-10	0.361598	0.421	0.194	1.93031e-06
MPP1	MPP1	5.17426e-10	0.361024	0.543	0.298	8.41749e-06
ATG2B	ATG2B	1.50133e-10	0.360863	0.357	0.158	2.44236e-06
RRM2	RRM2	5.20241e-10	0.360863	0.343	0.149	8.46328e-06
GOLGA1	GOLGA1	1.24329e-14	0.360395	0.443	0.179	2.02259e-10
GABBR1	GABBR1	5.87534e-11	0.360148	0.421	0.194	9.55801e-07
ASPSCR1	ASPSCR1	4.44926e-13	0.359962	0.421	0.176	7.23805e-09
TNC	TNC	2.13648e-07	0.359795	0.743	0.549	0.00347563
ZKSCAN1	ZKSCAN1	2.02351e-09	0.359661	0.479	0.258	3.29185e-05
EZH2	EZH2	2.40676e-14	0.359608	0.314	0.103	3.91531e-10
MOB3A	MOB3A	3.13892e-09	0.359431	0.521	0.293	5.1064e-05
CLCN7	CLCN7	1.33537e-09	0.359397	0.579	0.336	2.17238e-05
MAT2A	MAT2A	7.28345e-11	0.359287	0.721	0.427	1.18487e-06
POLR2A	POLR2A	1.92749e-09	0.358875	0.507	0.279	3.13564e-05
SPARC	SPARC	9.45295e-11	0.358628	0.993	0.995	1.53781e-06
SLK	SLK	6.6001e-12	0.358473	0.393	0.164	1.0737e-07
CHMP2B	CHMP2B	3.62163e-21	0.358443	0.271	0.058	5.89167e-17
ACP1	ACP1	2.23008e-11	0.358291	0.486	0.233	3.6279e-07
SOCS1	SOCS1	3.47688e-13	0.358264	0.436	0.183	5.65619e-09
SZT2	SZT2	2.48231e-11	0.358264	0.407	0.183	4.03821e-07
KHDRBS1	KHDRBS1	8.41757e-09	0.357924	0.771	0.529	0.000136937
NDUFAB1	NDUFAB1	2.34418e-11	0.357684	0.479	0.227	3.81352e-07
INO80B	INO80B	6.73057e-10	0.357579	0.536	0.295	1.09493e-05
CBX5	CBX5	4.27126e-09	0.357476	0.6	0.365	6.94849e-05
KLHDC2	KLHDC2	2.7101e-15	0.357358	0.386	0.136	4.4088e-11
PHYKPL	PHYKPL	3.49788e-08	0.357313	0.579	0.376	0.000569035
DNAJC10	DNAJC10	8.66924e-12	0.357213	0.429	0.189	1.41031e-07
FAM53B	FAM53B	1.80304e-14	0.357151	0.4	0.151	2.93319e-10
LARP1	LARP1	1.08145e-11	0.357083	0.479	0.227	1.75931e-07
UPP1	UPP1	9.12919e-11	0.357006	0.543	0.287	1.48514e-06
CLK3	CLK3	9.71212e-11	0.356995	0.407	0.187	1.57997e-06
KLC1	KLC1	6.03414e-09	0.356749	0.614	0.376	9.81633e-05
SLFN5	SLFN5	2.767e-10	0.356439	0.621	0.353	4.50136e-06
PSTPIP1	PSTPIP1	1.561e-16	0.356326	0.3	0.087	2.53943e-12
HMG20B	HMG20B	1.38492e-07	0.356239	0.607	0.404	0.00225299
CDC123	CDC123	2.49885e-09	0.356083	0.5	0.277	4.06513e-05
PYGB	PYGB	9.94707e-09	0.356024	0.4	0.203	0.000161819
DESI1	DESI1	1.90148e-18	0.355911	0.357	0.106	3.09332e-14
UTP3	UTP3	9.59483e-11	0.355881	0.45	0.22	1.56089e-06
OSTF1	OSTF1	3.11444e-10	0.355453	0.443	0.223	5.06657e-06
NAPG	NAPG	5.93818e-12	0.355318	0.343	0.135	9.66023e-08
ISY1	ISY1	1.43676e-09	0.355045	0.364	0.172	2.33732e-05
NXF1	NXF1	1.27578e-08	0.354968	0.486	0.281	0.000207544
OST4	OST4	1.05718e-09	0.354886	0.579	0.333	1.71983e-05
STK4	STK4	1.00832e-11	0.354859	0.571	0.289	1.64033e-07
EVI2A	EVI2A	3.89721e-14	0.354703	0.379	0.14	6.33999e-10
RBM42	RBM42	4.22854e-09	0.354672	0.671	0.433	6.87899e-05
OCIAD1	OCIAD1	6.60331e-08	0.354586	0.657	0.456	0.00107423
PIEZO1	PIEZO1	2.4559e-07	0.353637	0.593	0.391	0.00399525
GRHPR	GRHPR	4.16514e-10	0.353545	0.579	0.328	6.77585e-06
HNRNPUL1	HNRNPUL1	2.78465e-09	0.353517	0.943	0.866	4.53007e-05
CXCL13	CXCL13	8.99573e-28	0.353442	0.236	0.033	1.46343e-23
BRD4	BRD4	9.66025e-10	0.353205	0.771	0.495	1.57153e-05
ZFYVE26	ZFYVE26	2.12823e-17	0.353057	0.329	0.097	3.46221e-13
PPP1CA	PPP1CA	1.96684e-09	0.352881	0.636	0.373	3.19966e-05
PDCD5	PDCD5	1.28663e-07	0.352635	0.757	0.565	0.00209309
DNAJB14	DNAJB14	4.39482e-15	0.352147	0.421	0.161	7.14949e-11
RHOT2	RHOT2	4.43661e-08	0.351815	0.593	0.378	0.000721748
SIN3B	SIN3B	1.83762e-13	0.3518	0.371	0.14	2.98943e-09
CINP	CINP	1.69651e-13	0.3517	0.35	0.128	2.75989e-09
NAA20	NAA20	6.95589e-10	0.351675	0.507	0.27	1.13158e-05
OGDH	OGDH	3.42616e-10	0.351367	0.5	0.262	5.57368e-06
NEMF	NEMF	1.12423e-10	0.351302	0.407	0.189	1.8289e-06
RAD54L2	RAD54L2	1.88949e-14	0.351222	0.307	0.1	3.07382e-10
COPB1	COPB1	5.13896e-13	0.350778	0.457	0.197	8.36006e-09
LONP1	LONP1	2.57643e-08	0.350319	0.486	0.274	0.000419134
DPAGT1	DPAGT1	1.59472e-13	0.349945	0.357	0.132	2.59429e-09
RBM14	RBM14	1.56393e-07	0.349932	0.557	0.361	0.0025442
NOP58	NOP58	1.23166e-13	0.349639	0.564	0.258	2.00366e-09
FCHO2	FCHO2	3.91349e-13	0.349409	0.521	0.234	6.36646e-09
WDFY4	WDFY4	5.59749e-14	0.349137	0.343	0.121	9.106e-10
PLEKHM2	PLEKHM2	5.78128e-10	0.349071	0.514	0.272	9.40499e-06
IL1R1	IL1R1	1.13896e-10	0.348969	0.714	0.431	1.85286e-06
ACAP2	ACAP2	7.53785e-14	0.348764	0.414	0.166	1.22626e-09
ARRDC3	ARRDC3	1.17509e-07	0.348564	0.779	0.595	0.00191163
POLR2H	POLR2H	9.8839e-10	0.348488	0.493	0.267	1.60791e-05
PITPNM2	PITPNM2	2.56277e-08	0.348469	0.457	0.258	0.000416912
CD58	CD58	1.66463e-16	0.348433	0.329	0.1	2.70802e-12
NARS	NARS	4.60276e-09	0.348287	0.586	0.341	7.48777e-05
NUB1	NUB1	1.34945e-09	0.348229	0.457	0.237	2.19528e-05
PRKRIP1	PRKRIP1	9.47249e-11	0.348065	0.457	0.227	1.54099e-06
ATP6V0A1	ATP6V0A1	1.62121e-11	0.348016	0.514	0.255	2.63739e-07
ZC3H15	ZC3H15	1.17687e-11	0.347207	0.393	0.168	1.91453e-07
RUFY2	RUFY2	6.92032e-11	0.347201	0.45	0.217	1.1258e-06
USP14	USP14	2.02548e-12	0.346987	0.343	0.13	3.29505e-08
ADCY4	ADCY4	5.55319e-12	0.346844	0.471	0.219	9.03393e-08
TEPSIN	TEPSIN	1.73616e-14	0.346814	0.343	0.118	2.82438e-10
TRBJ2-2	TRBJ2-2	1.23098e-33	0.346726	0.279	0.038	2.00256e-29
TMEM173	TMEM173	1.42195e-10	0.346711	0.721	0.436	2.31322e-06
MYOF	MYOF	8.76213e-10	0.346658	0.564	0.315	1.42542e-05
SLAMF1	SLAMF1	2.37804e-30	0.346608	0.3	0.049	3.86859e-26
ERCC5	ERCC5	2.84252e-12	0.346588	0.464	0.21	4.62421e-08
HRH2	HRH2	8.7049e-24	0.346491	0.3	0.063	1.41611e-19
DHDDS	DHDDS	4.50882e-17	0.346454	0.321	0.094	7.33495e-13
CAD	CAD	6.56932e-15	0.34642	0.364	0.127	1.0687e-10
ARHGAP25	ARHGAP25	1.73011e-09	0.346396	0.443	0.23	2.81454e-05
ZNF280D	ZNF280D	2.89599e-12	0.346315	0.343	0.132	4.7112e-08
DHX8	DHX8	1.85705e-13	0.345829	0.379	0.146	3.02105e-09
COPS7B	COPS7B	7.6519e-12	0.345723	0.429	0.189	1.24481e-07
PSMB8	PSMB8	6.32892e-10	0.345451	0.643	0.369	1.02959e-05
SMC5	SMC5	2.98899e-09	0.345451	0.421	0.215	4.86249e-05
ADGRL2	ADGRL2	2.51287e-08	0.345093	0.6	0.373	0.000408794
COMMD3	COMMD3	2.30414e-12	0.344971	0.343	0.132	3.74837e-08
FBXO9	FBXO9	1.71968e-15	0.3443	0.386	0.136	2.79757e-11
STK3	STK3	2.69051e-18	0.343871	0.357	0.106	4.37693e-14
APEH	APEH	2.28492e-12	0.343614	0.414	0.177	3.71711e-08
ACBD6	ACBD6	2.47305e-10	0.343599	0.429	0.209	4.02316e-06
PTPRE	PTPRE	1.14812e-09	0.343431	0.586	0.34	1.86777e-05
GET1	GET1	3.58662e-17	0.343335	0.321	0.094	5.83471e-13
CA1	CA1	4.52089e-29	0.343009	0.221	0.027	7.35459e-25
ZNF675	ZNF675	1.70519e-21	0.342853	0.286	0.063	2.774e-17
PITRM1	PITRM1	2.24329e-11	0.342836	0.429	0.196	3.64938e-07
CHMP4A	CHMP4A	3.97009e-12	0.342706	0.464	0.212	6.45855e-08
EIF4G2	EIF4G2	2.71448e-07	0.34263	0.771	0.56	0.00441591
ALCAM	ALCAM	5.10346e-09	0.342414	0.593	0.344	8.30232e-05
XRCC1	XRCC1	7.11962e-18	0.342047	0.386	0.123	1.15822e-13
SGSM3	SGSM3	2.95096e-10	0.34192	0.407	0.19	4.80062e-06
SEH1L	SEH1L	1.58476e-16	0.341368	0.371	0.122	2.57808e-12
WASHC4	WASHC4	7.14753e-08	0.341184	0.379	0.199	0.00116276
ATP5PF	ATP5PF	1.32756e-07	0.341119	0.607	0.402	0.00215968
ELMO2	ELMO2	1.88894e-09	0.34099	0.457	0.245	3.07293e-05
AGAP3	AGAP3	1.68292e-09	0.340731	0.579	0.336	2.73777e-05
SPN	SPN	9.01565e-16	0.340569	0.286	0.082	1.46667e-11
CRBN	CRBN	3.13534e-15	0.340469	0.321	0.102	5.10057e-11
MYO5A	MYO5A	3.84261e-13	0.339924	0.371	0.144	6.25116e-09
SNX2	SNX2	3.29929e-11	0.339781	0.536	0.269	5.36728e-07
XRN2	XRN2	5.86835e-10	0.339755	0.471	0.24	9.54664e-06
MINK1	MINK1	3.85323e-08	0.33971	0.6	0.369	0.000626844
EXOC6B	EXOC6B	7.72966e-12	0.339425	0.414	0.18	1.25746e-07
VAMP3	VAMP3	1.8343e-09	0.339283	0.5	0.274	2.98404e-05
SNX3	SNX3	3.74675e-08	0.339152	0.829	0.595	0.000609521
MED6	MED6	5.09212e-13	0.338975	0.35	0.13	8.28386e-09
UBQLN1	UBQLN1	1.57507e-11	0.338907	0.479	0.229	2.56233e-07
IL33	IL33	1.6132e-08	0.338822	0.443	0.233	0.000262435
GMPPB	GMPPB	3.51431e-10	0.338701	0.436	0.212	5.71708e-06
DAXX	DAXX	5.5044e-11	0.338354	0.457	0.222	8.95456e-07
PDIA6	PDIA6	1.09244e-08	0.33815	0.914	0.66	0.000177717
C11orf58	C11orf58	8.01766e-09	0.338133	0.671	0.414	0.000130431
AP5B1	AP5B1	2.77764e-07	0.338108	0.493	0.305	0.00451867
MKI67	MKI67	8.09842e-19	0.338071	0.329	0.09	1.31745e-14
TPP2	TPP2	6.79473e-13	0.338059	0.464	0.202	1.10537e-08
SLC43A3	SLC43A3	7.59863e-08	0.337475	0.521	0.318	0.00123615
HS2ST1	HS2ST1	1.28388e-10	0.33728	0.336	0.14	2.08862e-06
CLSTN1	CLSTN1	3.81601e-09	0.336652	0.564	0.327	6.20788e-05
AGFG1	AGFG1	6.26009e-15	0.336297	0.314	0.099	1.01839e-10
DMXL2	DMXL2	3.16319e-12	0.335603	0.371	0.15	5.14587e-08
PSMF1	PSMF1	5.28212e-08	0.335603	0.607	0.392	0.000859295
SLC31A2	SLC31A2	3.05596e-09	0.335316	0.479	0.256	4.97144e-05
ZBTB11	ZBTB11	2.94449e-17	0.335258	0.35	0.107	4.7901e-13
GIGYF2	GIGYF2	1.46306e-09	0.335006	0.457	0.237	2.38011e-05
CENPX	CENPX	1.23375e-09	0.334726	0.493	0.266	2.00706e-05
SPATS2	SPATS2	1.72973e-09	0.334671	0.407	0.199	2.81393e-05
UNC93B1	UNC93B1	2.72047e-08	0.334172	0.636	0.401	0.000442566
ANPEP	ANPEP	3.70487e-10	0.334167	0.5	0.253	6.02708e-06
NDUFA10	NDUFA10	1.10959e-08	0.333928	0.5	0.286	0.000180508
CNTRL	CNTRL	3.19038e-16	0.333878	0.343	0.108	5.19012e-12
EIF2AK2	EIF2AK2	3.90469e-08	0.333733	0.536	0.309	0.000635215
EVI5	EVI5	1.97452e-22	0.333458	0.329	0.078	3.21215e-18
PPP6R2	PPP6R2	1.52279e-07	0.333345	0.671	0.471	0.00247727
PPIG	PPIG	1.76657e-13	0.333259	0.371	0.14	2.87386e-09
SRSF11	SRSF11	6.79264e-09	0.332963	0.814	0.56	0.000110503
SNAPC3	SNAPC3	2.56262e-12	0.33267	0.514	0.241	4.16887e-08
EPS15	EPS15	6.31352e-14	0.33253	0.343	0.12	1.02708e-09
PRMT7	PRMT7	4.19466e-13	0.332304	0.4	0.161	6.82388e-09
PRR13	PRR13	1.97162e-08	0.332287	0.579	0.347	0.000320742
FAM50A	FAM50A	1.03162e-07	0.332276	0.729	0.508	0.00167824
PISD	PISD	2.42217e-10	0.332114	0.507	0.26	3.94038e-06
UFD1	UFD1	5.54441e-13	0.331927	0.471	0.201	9.01965e-09
PKN2	PKN2	1.54338e-12	0.331885	0.336	0.125	2.51077e-08
STIM1	STIM1	3.62128e-13	0.331683	0.393	0.154	5.89109e-09
ZNF740	ZNF740	2.0241e-10	0.331531	0.421	0.198	3.29281e-06
CXCL8	CXCL8	2.71412e-08	0.330913	0.421	0.219	0.000441533
CRLS1	CRLS1	1.20595e-09	0.330873	0.471	0.239	1.96185e-05
TCF4	TCF4	4.13299e-10	0.330704	0.443	0.217	6.72354e-06
ZC3HAV1	ZC3HAV1	2.2535e-10	0.330556	0.479	0.239	3.666e-06
GOLGB1	GOLGB1	1.63909e-08	0.330412	0.521	0.295	0.000266647
ZNF451	ZNF451	8.77416e-11	0.33019	0.471	0.229	1.42738e-06
EDC4	EDC4	3.45244e-11	0.32967	0.364	0.153	5.61643e-07
TARS	TARS	1.13813e-07	0.329499	0.65	0.44	0.0018515
UBE2Z	UBE2Z	4.60833e-11	0.329482	0.457	0.212	7.49683e-07
FIBP	FIBP	2.04179e-12	0.329371	0.464	0.208	3.32158e-08
IGBP1	IGBP1	1.91192e-10	0.329061	0.529	0.276	3.11032e-06
COQ10B	COQ10B	3.04861e-14	0.328925	0.3	0.095	4.95947e-10
FGD3	FGD3	1.12122e-14	0.328817	0.357	0.123	1.82401e-10
CDK5RAP2	CDK5RAP2	4.91381e-14	0.328817	0.35	0.124	7.99379e-10
NFATC3	NFATC3	3.35695e-10	0.32861	0.543	0.292	5.46109e-06
TCERG1	TCERG1	3.64458e-09	0.328532	0.543	0.311	5.92901e-05
LPP	LPP	1.70432e-13	0.328424	0.407	0.161	2.77258e-09
ADPGK	ADPGK	2.01357e-12	0.327847	0.4	0.162	3.27567e-08
FGD2	FGD2	5.55877e-09	0.327731	0.471	0.252	9.043e-05
PDLIM3	PDLIM3	6.04474e-08	0.327624	0.514	0.305	0.000983359
BRD3	BRD3	5.76721e-14	0.327464	0.364	0.133	9.38209e-10
LUC7L2	LUC7L2	4.78453e-08	0.327191	0.636	0.416	0.000778347
ARFGAP3	ARFGAP3	2.74905e-08	0.32715	0.464	0.25	0.000447216
HSP90B1	HSP90B1	1.1769e-09	0.327041	0.564	0.306	1.91458e-05
TLR2	TLR2	7.55051e-09	0.327041	0.536	0.304	0.000122832
PCNA	PCNA	1.41046e-10	0.326806	0.421	0.197	2.29453e-06
SPTLC2	SPTLC2	6.17105e-09	0.326647	0.579	0.333	0.000100391
INTS4	INTS4	1.57457e-11	0.326333	0.486	0.231	2.56152e-07
GLRX	GLRX	1.38976e-13	0.326192	0.414	0.163	2.26086e-09
ASCC2	ASCC2	1.89378e-14	0.326017	0.357	0.125	3.08081e-10
PFDN2	PFDN2	5.31359e-09	0.325472	0.414	0.206	8.64415e-05
ENTPD1	ENTPD1	4.4613e-14	0.325449	0.4	0.15	7.25764e-10
CSNK1D	CSNK1D	4.57153e-09	0.325215	0.55	0.313	7.43697e-05
TMEM165	TMEM165	1.13168e-07	0.325161	0.643	0.403	0.00184102
CD84	CD84	2.51821e-15	0.32515	0.371	0.127	4.09663e-11
MOB1B	MOB1B	3.38329e-11	0.324971	0.357	0.148	5.50393e-07
CYP27B1	CYP27B1	5.39125e-35	0.324956	0.229	0.023	8.77049e-31
POLDIP3	POLDIP3	1.70072e-07	0.324743	0.571	0.373	0.00276673
RTF2	RTF2	1.28862e-08	0.324699	0.657	0.412	0.000209633
TATDN3	TATDN3	8.27332e-10	0.324692	0.343	0.149	1.3459e-05
SCFD1	SCFD1	1.05094e-14	0.324086	0.364	0.127	1.70966e-10
G6PD	G6PD	4.73252e-10	0.324043	0.421	0.199	7.69887e-06
RPN2	RPN2	2.67355e-07	0.324041	0.779	0.539	0.00434933
WDR75	WDR75	3.76488e-11	0.323411	0.329	0.13	6.12471e-07
OSGEP	OSGEP	1.25134e-11	0.323341	0.407	0.178	2.03569e-07
TIMM10	TIMM10	3.02659e-10	0.323341	0.393	0.18	4.92366e-06
IFT20	IFT20	5.05889e-11	0.323027	0.464	0.221	8.22981e-07
FAM118A	FAM118A	3.80521e-12	0.322862	0.357	0.14	6.19032e-08
TNPO3	TNPO3	9.91823e-24	0.322224	0.257	0.047	1.6135e-19
NFKBID	NFKBID	6.19123e-13	0.322202	0.329	0.119	1.00719e-08
APEX1	APEX1	1.82987e-09	0.322166	0.45	0.231	2.97684e-05
ZDHHC8	ZDHHC8	7.77186e-08	0.321438	0.4	0.215	0.00126433
GFM1	GFM1	1.72174e-15	0.321248	0.357	0.118	2.80093e-11
TCEAL9	TCEAL9	1.02049e-10	0.320956	0.45	0.212	1.66014e-06
DOCK2	DOCK2	1.96996e-11	0.320861	0.35	0.141	3.20473e-07
PSMC4	PSMC4	8.64644e-09	0.320154	0.457	0.239	0.00014066
SENP6	SENP6	1.23399e-12	0.320088	0.379	0.149	2.00745e-08
GIT2	GIT2	1.77716e-11	0.320088	0.371	0.154	2.89109e-07
ELAVL1	ELAVL1	1.45254e-09	0.319572	0.664	0.395	2.36299e-05
E2F4	E2F4	1.42166e-08	0.319308	0.4	0.203	0.000231276
NFX1	NFX1	9.58212e-11	0.319182	0.371	0.161	1.55882e-06
PCNT	PCNT	3.93712e-11	0.31885	0.4	0.175	6.4049e-07
GPR171	GPR171	3.42111e-30	0.318152	0.229	0.028	5.56546e-26
ANXA11	ANXA11	5.76041e-08	0.317822	0.814	0.62	0.000937104
C16orf70	C16orf70	3.24595e-15	0.317636	0.279	0.08	5.28052e-11
SERPINA1	SERPINA1	1.6085e-07	0.317612	0.629	0.402	0.0026167
SLC9A3R1	SLC9A3R1	6.02724e-12	0.317504	0.436	0.189	9.80512e-08
NBAS	NBAS	6.27718e-13	0.317305	0.3	0.102	1.02117e-08
LIME1	LIME1	1.43264e-07	0.317044	0.371	0.198	0.00233063
IRF4	IRF4	5.00673e-09	0.316888	0.536	0.289	8.14494e-05
SETD5	SETD5	1.24955e-09	0.316753	0.371	0.17	2.03277e-05
PRNP	PRNP	9.5063e-09	0.316562	0.729	0.446	0.000154648
ENC1	ENC1	5.32732e-09	0.316543	0.429	0.219	8.66649e-05
SNX14	SNX14	2.13824e-10	0.316339	0.371	0.164	3.47848e-06
FOXN2	FOXN2	1.66047e-13	0.316251	0.357	0.13	2.70126e-09
IGHD	IGHD	3.14642e-15	0.316234	0.364	0.124	5.11859e-11
RICTOR	RICTOR	5.84554e-17	0.316004	0.279	0.073	9.50952e-13
FER	FER	1.52333e-09	0.315932	0.436	0.212	2.47816e-05
DCTN2	DCTN2	2.14774e-08	0.315845	0.571	0.341	0.000349394
PYURF	PYURF	2.61871e-08	0.31583	0.514	0.29	0.000426012
PCDH17	PCDH17	1.15028e-11	0.315795	0.443	0.201	1.87127e-07
STARD7	STARD7	3.62488e-11	0.315731	0.364	0.152	5.89696e-07
CNTROB	CNTROB	3.07657e-10	0.31565	0.4	0.183	5.00497e-06
MON2	MON2	7.20747e-12	0.315577	0.343	0.132	1.17251e-07
RGS19	RGS19	2.34367e-09	0.315537	0.429	0.216	3.81268e-05
ZNF598	ZNF598	7.35444e-10	0.315499	0.357	0.16	1.19642e-05
UBA7	UBA7	1.61076e-10	0.315355	0.443	0.209	2.62038e-06
CDK5RAP1	CDK5RAP1	2.08549e-16	0.315245	0.3	0.085	3.39268e-12
PPP3R1	PPP3R1	1.53569e-12	0.315106	0.357	0.136	2.49826e-08
IFNAR2	IFNAR2	1.51284e-08	0.31505	0.443	0.235	0.000246108
APBB3	APBB3	2.15207e-13	0.314873	0.379	0.144	3.50099e-09
TMED3	TMED3	2.1706e-13	0.314618	0.407	0.161	3.53113e-09
PDS5B	PDS5B	1.28345e-16	0.314511	0.329	0.098	2.08792e-12
RAB1A	RAB1A	2.31153e-07	0.314438	0.621	0.403	0.00376039
PTMA	PTMA	6.67422e-16	0.313813	0.321	0.097	1.08576e-11
RNF168	RNF168	5.80054e-10	0.313746	0.364	0.161	9.43632e-06
STAT4	STAT4	9.18832e-31	0.313635	0.243	0.031	1.49476e-26
COG1	COG1	8.19772e-11	0.313536	0.379	0.165	1.3336e-06
SMIM26	SMIM26	8.4889e-11	0.313527	0.386	0.168	1.38097e-06
CCPG1	CCPG1	1.02583e-08	0.313469	0.464	0.245	0.000166882
DENND4C	DENND4C	5.97992e-12	0.31331	0.407	0.172	9.72814e-08
C4orf48	C4orf48	3.46436e-11	0.313293	0.464	0.216	5.63582e-07
THOP1	THOP1	1.23948e-17	0.313119	0.314	0.087	2.01639e-13
C18orf32	C18orf32	1.14708e-10	0.313102	0.35	0.147	1.86606e-06
MLKL	MLKL	1.59913e-13	0.313099	0.421	0.168	2.60147e-09
HECTD1	HECTD1	7.85954e-11	0.313079	0.493	0.239	1.27859e-06
RABGEF1	RABGEF1	1.60206e-14	0.312883	0.3	0.093	2.60623e-10
GRB2	GRB2	7.42724e-09	0.312715	0.6	0.351	0.000120826
PMF1	PMF1	7.27585e-08	0.312686	0.443	0.246	0.00118364
NSF	NSF	7.38826e-08	0.312678	0.414	0.224	0.00120192
GTF2H4	GTF2H4	2.47502e-11	0.31266	0.35	0.142	4.02636e-07
SLC50A1	SLC50A1	2.29509e-13	0.312418	0.307	0.104	3.73365e-09
SUPT4H1	SUPT4H1	1.21824e-10	0.311805	0.386	0.171	1.98183e-06
COX15	COX15	1.27094e-08	0.311595	0.357	0.175	0.000206757
PCNX3	PCNX3	1.27176e-12	0.311517	0.329	0.118	2.06889e-08
ENPP4	ENPP4	3.3706e-11	0.311344	0.364	0.15	5.48328e-07
CCND3	CCND3	1.76967e-08	0.311311	0.593	0.351	0.00028789
VPS13C	VPS13C	6.43419e-09	0.311252	0.429	0.217	0.000104671
CDC5L	CDC5L	1.40481e-11	0.310309	0.407	0.176	2.28534e-07
PGPEP1	PGPEP1	3.42219e-10	0.310147	0.407	0.188	5.56721e-06
FEZ2	FEZ2	3.57144e-10	0.309419	0.443	0.212	5.81002e-06
TNFRSF4	TNFRSF4	5.0879e-15	0.309309	0.279	0.08	8.277e-11
RNF207	RNF207	8.13149e-15	0.30915	0.307	0.095	1.32283e-10
RBM22	RBM22	1.20814e-10	0.309056	0.329	0.133	1.96541e-06
HIST3H2BB	HIST3H2BB	8.65666e-19	0.309031	0.279	0.067	1.40827e-14
CD81	CD81	2.29562e-09	0.30887	0.993	0.967	3.73452e-05
INPP5B	INPP5B	2.85344e-11	0.307665	0.386	0.164	4.64198e-07
NDUFV3	NDUFV3	8.37595e-09	0.30749	0.507	0.28	0.00013626
CNTNAP1	CNTNAP1	9.57249e-09	0.307474	0.357	0.17	0.000155725
MNAT1	MNAT1	4.62341e-14	0.307429	0.357	0.126	7.52136e-10
ZNF195	ZNF195	1.23565e-09	0.307364	0.4	0.192	2.01015e-05
MECP2	MECP2	2.8976e-11	0.30712	0.357	0.146	4.71382e-07
KDM3B	KDM3B	2.28708e-08	0.307077	0.393	0.197	0.000372062
UCHL3	UCHL3	3.89036e-17	0.306868	0.279	0.073	6.32884e-13
EIF3L	EIF3L	3.59366e-13	0.30655	0.407	0.162	5.84616e-09
VARS	VARS	5.63463e-08	0.306457	0.393	0.206	0.000916641
SEC24D	SEC24D	4.67132e-09	0.30637	0.429	0.215	7.5993e-05
CFI	CFI	2.29342e-11	0.30617	0.343	0.136	3.73093e-07
DCAF8	DCAF8	4.84833e-08	0.306126	0.479	0.264	0.000788726
MARCH7	MARCH7	4.43721e-12	0.306068	0.329	0.123	7.21845e-08
CASP2	CASP2	9.41795e-15	0.305964	0.336	0.111	1.53211e-10
CPM	CPM	4.59022e-09	0.305952	0.7	0.424	7.46736e-05
EEF1E1	EEF1E1	1.16955e-12	0.30566	0.293	0.099	1.90263e-08
CCNK	CCNK	6.2825e-10	0.305562	0.407	0.191	1.02204e-05
INVS	INVS	8.87196e-09	0.305425	0.343	0.16	0.000144329
TNRC6B	TNRC6B	3.89044e-09	0.305283	0.393	0.19	6.32897e-05
DNTTIP2	DNTTIP2	4.29229e-13	0.305273	0.321	0.112	6.9827e-09
RELB	RELB	1.59707e-11	0.305201	0.329	0.126	2.59811e-07
SNCA	SNCA	1.34385e-17	0.304514	0.293	0.077	2.18617e-13
RTCB	RTCB	1.28636e-08	0.30433	0.457	0.245	0.000209264
PAGR1	PAGR1	4.58158e-11	0.304162	0.343	0.139	7.45331e-07
CNOT6L	CNOT6L	1.47252e-13	0.304079	0.314	0.106	2.39549e-09
TBC1D1	TBC1D1	1.54073e-07	0.303935	0.414	0.228	0.00250646
FANCI	FANCI	5.48739e-20	0.303845	0.264	0.058	8.92689e-16
RNF216	RNF216	1.10747e-10	0.303736	0.486	0.236	1.80164e-06
RBM38	RBM38	1.67415e-10	0.30367	0.329	0.134	2.72351e-06
CARM1	CARM1	1.41282e-11	0.303593	0.4	0.17	2.29838e-07
SAFB2	SAFB2	3.45698e-09	0.303536	0.571	0.324	5.62381e-05
NDST2	NDST2	1.31023e-07	0.303357	0.386	0.204	0.00213148
ZFYVE27	ZFYVE27	9.81579e-12	0.303174	0.329	0.125	1.59683e-07
RBM19	RBM19	3.88311e-11	0.302802	0.379	0.161	6.31704e-07
WDR37	WDR37	4.99632e-14	0.302694	0.329	0.112	8.12802e-10
UHRF1BP1	UHRF1BP1	1.33934e-13	0.30237	0.264	0.08	2.17884e-09
TUBA1B	TUBA1B	1.02746e-15	0.302355	0.321	0.098	1.67148e-11
FAM160B2	FAM160B2	7.78537e-08	0.302244	0.457	0.256	0.00126652
C16orf72	C16orf72	9.78353e-10	0.302111	0.443	0.215	1.59159e-05
GPX8	GPX8	5.72565e-10	0.301656	0.371	0.164	9.31448e-06
TRAF3IP3	TRAF3IP3	1.44797e-18	0.301118	0.3	0.077	2.35556e-14
MXD4	MXD4	1.58865e-07	0.300993	0.55	0.337	0.00258441
CLASP1	CLASP1	3.9541e-10	0.300476	0.321	0.13	6.43253e-06
PRPF40A	PRPF40A	1.62028e-12	0.300436	0.479	0.207	2.63587e-08
USP32	USP32	9.96738e-08	0.300436	0.414	0.224	0.00162149
PICK1	PICK1	5.40772e-12	0.300287	0.321	0.119	8.79728e-08
ATXN7	ATXN7	1.20086e-08	0.300198	0.486	0.266	0.000195357
ATM	ATM	1.56649e-11	0.300154	0.35	0.139	2.54837e-07
ACCS	ACCS	8.13478e-13	0.300092	0.3	0.101	1.32337e-08
ZMYND8	ZMYND8	2.52031e-10	0.299758	0.407	0.187	4.10005e-06
PIGO	PIGO	3.64098e-16	0.299398	0.336	0.102	5.92315e-12
CFAP298	CFAP298	1.81978e-10	0.299377	0.371	0.16	2.96041e-06
NEPRO	NEPRO	1.0723e-17	0.2993	0.271	0.067	1.74442e-13
TCF20	TCF20	2.20674e-12	0.299129	0.343	0.128	3.58993e-08
CPNE3	CPNE3	6.10006e-09	0.299027	0.343	0.158	9.92358e-05
JKAMP	JKAMP	2.40181e-14	0.299023	0.307	0.097	3.90726e-10
HIST1H2AI	HIST1H2AI	6.72892e-13	0.298763	0.336	0.121	1.09466e-08
WDR3	WDR3	7.07813e-13	0.298481	0.279	0.09	1.15147e-08
SYNGAP1	SYNGAP1	3.82584e-08	0.298065	0.45	0.25	0.000622388
ZNRD2	ZNRD2	5.17468e-08	0.297933	0.35	0.175	0.000841816
DENND3	DENND3	1.45682e-07	0.297806	0.471	0.267	0.00236995
CAB39	CAB39	7.54782e-09	0.29779	0.371	0.178	0.000122788
POGK	POGK	6.80036e-15	0.297776	0.307	0.095	1.10628e-10
LILRB2	LILRB2	2.59328e-08	0.297413	0.471	0.254	0.000421874
SDR39U1	SDR39U1	6.15473e-09	0.297369	0.393	0.193	0.000100125
GMPS	GMPS	9.07276e-08	0.297369	0.364	0.187	0.00147596
CLINT1	CLINT1	1.46149e-13	0.297344	0.386	0.143	2.37755e-09
EIF5	EIF5	1.91372e-07	0.297262	0.507	0.299	0.00311324
SLC39A11	SLC39A11	1.82787e-08	0.297189	0.493	0.268	0.000297358
TRAF4	TRAF4	2.51177e-08	0.297095	0.393	0.203	0.000408615
TNFAIP8	TNFAIP8	6.86609e-11	0.296871	0.314	0.122	1.11698e-06
IGFLR1	IGFLR1	1.37487e-07	0.296503	0.343	0.17	0.00223664
RSL1D1	RSL1D1	1.52418e-07	0.29634	0.529	0.314	0.00247953
NAA60	NAA60	4.33112e-10	0.296075	0.436	0.207	7.04587e-06
PITPNM1	PITPNM1	1.30016e-10	0.295883	0.357	0.151	2.1151e-06
CEP120	CEP120	9.54106e-20	0.295536	0.307	0.076	1.55214e-15
IGHMBP2	IGHMBP2	5.27291e-10	0.29548	0.379	0.171	8.57797e-06
KMT2A	KMT2A	1.98896e-12	0.295231	0.343	0.128	3.23565e-08
PPP2R5B	PPP2R5B	2.89099e-11	0.295099	0.3	0.111	4.70306e-07
TNFRSF1B	TNFRSF1B	1.9915e-07	0.294961	0.479	0.278	0.00323977
BCL2A1	BCL2A1	2.90755e-09	0.294961	0.436	0.217	4.73001e-05
SNU13	SNU13	1.24024e-07	0.294644	0.557	0.336	0.00201762
KIFC1	KIFC1	2.16874e-21	0.294219	0.236	0.044	3.52811e-17
MCOLN1	MCOLN1	2.15907e-13	0.294143	0.343	0.122	3.51237e-09
LYVE1	LYVE1	2.30053e-07	0.293958	0.371	0.192	0.0037425
UHMK1	UHMK1	1.75265e-10	0.293934	0.4	0.178	2.85121e-06
CHMP7	CHMP7	1.17858e-08	0.293934	0.371	0.176	0.000191731
CNOT7	CNOT7	4.39751e-08	0.293914	0.571	0.336	0.000715387
HNMT	HNMT	4.97818e-10	0.293909	0.357	0.155	8.09851e-06
TRGV10	TRGV10	1.16956e-35	0.293905	0.25	0.027	1.90264e-31
ACAT1	ACAT1	1.03445e-09	0.293811	0.386	0.177	1.68284e-05
VTI1A	VTI1A	2.19623e-08	0.293714	0.593	0.346	0.000357283
PRDX3	PRDX3	2.75971e-08	0.293375	0.329	0.154	0.00044895
SUPT5H	SUPT5H	7.43105e-08	0.293259	0.571	0.349	0.00120888
JTB	JTB	2.78137e-07	0.293087	0.629	0.386	0.00452474
PXK	PXK	3.94551e-13	0.292959	0.379	0.143	6.41855e-09
TSTA3	TSTA3	7.52896e-10	0.29287	0.443	0.214	1.22481e-05
ATP5MC3	ATP5MC3	9.23224e-08	0.292712	0.607	0.367	0.0015019
NOP10	NOP10	1.3345e-07	0.292534	0.543	0.319	0.00217097
APBA2	APBA2	2.10383e-20	0.292468	0.264	0.056	3.4225e-16
POLR2K	POLR2K	1.22269e-08	0.292036	0.429	0.219	0.000198907
PACS2	PACS2	1.80519e-08	0.291754	0.486	0.261	0.000293668
ME1	ME1	3.58227e-13	0.291572	0.286	0.092	5.82763e-09
MAP3K8	MAP3K8	1.89732e-11	0.291509	0.364	0.148	3.08656e-07
PPM1G	PPM1G	4.39046e-09	0.291318	0.579	0.323	7.1424e-05
SFMBT2	SFMBT2	1.16068e-10	0.291073	0.336	0.135	1.8882e-06
ASXL1	ASXL1	3.78e-08	0.291013	0.443	0.237	0.00061493
RNF169	RNF169	8.03828e-10	0.290857	0.3	0.122	1.30767e-05
PGP	PGP	5.31534e-12	0.290184	0.379	0.152	8.647e-08
RFT1	RFT1	2.01591e-12	0.290163	0.286	0.096	3.27948e-08
ATP13A3	ATP13A3	1.41987e-10	0.289969	0.364	0.154	2.30984e-06
APOBEC3G	APOBEC3G	1.73823e-15	0.289799	0.279	0.078	2.82775e-11
INCENP	INCENP	1.74236e-08	0.289723	0.457	0.239	0.000283446
TOR1A	TOR1A	1.35285e-10	0.289383	0.314	0.123	2.20081e-06
ANO8	ANO8	1.04381e-09	0.289237	0.264	0.101	1.69807e-05
GIMAP7	GIMAP7	6.57107e-14	0.288809	0.35	0.123	1.06898e-09
DDX39A	DDX39A	1.23186e-08	0.288667	0.407	0.202	0.000200399
USP24	USP24	1.2275e-15	0.288586	0.264	0.071	1.9969e-11
FILIP1L	FILIP1L	2.89328e-11	0.287906	0.379	0.158	4.70679e-07
IDH2	IDH2	5.34837e-09	0.287348	0.457	0.235	8.70073e-05
PI4K2B	PI4K2B	6.40279e-18	0.287348	0.257	0.06	1.04161e-13
SMNDC1	SMNDC1	1.24557e-11	0.287348	0.329	0.124	2.02629e-07
KSR1	KSR1	1.96443e-08	0.287348	0.386	0.191	0.000319573
NCK1	NCK1	9.08258e-10	0.286981	0.371	0.164	1.47755e-05
FNBP4	FNBP4	3.58395e-09	0.286906	0.421	0.206	5.83036e-05
TNS3	TNS3	2.18033e-07	0.286896	0.679	0.443	0.00354696
ABCF1	ABCF1	8.66732e-08	0.286803	0.371	0.19	0.00141
KIAA0100	KIAA0100	2.89837e-09	0.286784	0.35	0.156	4.71508e-05
CAMK2D	CAMK2D	9.37312e-11	0.286568	0.464	0.216	1.52482e-06
MZF1	MZF1	2.40397e-09	0.286339	0.379	0.177	3.91078e-05
GLB1	GLB1	9.68467e-08	0.286121	0.479	0.272	0.0015755
NCOA3	NCOA3	8.54423e-08	0.286005	0.457	0.256	0.00138998
PDCD1LG2	PDCD1LG2	8.57824e-12	0.285942	0.279	0.096	1.39551e-07
LTA	LTA	1.16648e-37	0.28593	0.214	0.018	1.89763e-33
CUL1	CUL1	7.95558e-12	0.28506	0.364	0.144	1.29421e-07
TMEM126B	TMEM126B	8.72988e-10	0.284977	0.336	0.143	1.42018e-05
LPGAT1	LPGAT1	3.78332e-09	0.284977	0.329	0.144	6.1547e-05
HIPK1	HIPK1	5.8982e-14	0.284977	0.25	0.07	9.59518e-10
SS18	SS18	2.72888e-08	0.284813	0.343	0.162	0.000443935
SUSD6	SUSD6	9.22042e-10	0.284732	0.357	0.157	1.49998e-05
PRKDC	PRKDC	1.11609e-09	0.284639	0.307	0.126	1.81565e-05
VPS35L	VPS35L	3.60024e-08	0.284188	0.386	0.191	0.000585688
CWC25	CWC25	5.77186e-09	0.283637	0.536	0.292	9.38966e-05
FIS1	FIS1	1.5468e-07	0.283423	0.571	0.344	0.00251633
UBQLN2	UBQLN2	6.15661e-09	0.283402	0.45	0.228	0.000100156
ZNF621	ZNF621	3.95133e-10	0.283362	0.3	0.118	6.42803e-06
PDK1	PDK1	1.17433e-14	0.283214	0.293	0.088	1.9104e-10
CYB5R4	CYB5R4	1.92214e-16	0.282894	0.264	0.067	3.12694e-12
CCR7	CCR7	1.03375e-28	0.282882	0.193	0.02	1.6817e-24
RNF19A	RNF19A	6.84335e-12	0.282831	0.314	0.114	1.11328e-07
GPATCH2	GPATCH2	2.45036e-11	0.282703	0.393	0.166	3.98624e-07
NSMCE2	NSMCE2	3.54922e-15	0.282585	0.293	0.086	5.77387e-11
SMG9	SMG9	1.00444e-11	0.282467	0.357	0.14	1.63403e-07
DDX19A	DDX19A	2.49787e-07	0.282203	0.429	0.242	0.00406353
DIMT1	DIMT1	1.87427e-09	0.282144	0.293	0.12	3.04907e-05
RSU1	RSU1	1.0418e-08	0.282099	0.4	0.198	0.00016948
RNF141	RNF141	3.04417e-08	0.282054	0.343	0.162	0.000495226
COPS5	COPS5	1.32976e-07	0.281972	0.414	0.221	0.00216325
H1F0	H1F0	1.15648e-07	0.281871	0.557	0.33	0.00188137
TBC1D10A	TBC1D10A	5.54737e-09	0.281731	0.336	0.151	9.02446e-05
NOSIP	NOSIP	1.31964e-07	0.281664	0.436	0.239	0.00214679
ARFGAP2	ARFGAP2	1.42315e-08	0.281478	0.4	0.2	0.000231518
CEBPZOS	CEBPZOS	3.61098e-09	0.281459	0.279	0.112	5.87435e-05
SREBF2	SREBF2	5.3637e-09	0.281405	0.357	0.164	8.72567e-05
PLA2G7	PLA2G7	5.6814e-17	0.280724	0.264	0.066	9.2425e-13
SLC30A7	SLC30A7	3.54131e-11	0.280461	0.343	0.135	5.761e-07
ZNF710	ZNF710	1.1646e-08	0.280401	0.321	0.146	0.000189457
RASGRP2	RASGRP2	5.81889e-10	0.280341	0.35	0.15	9.46617e-06
ZNF281	ZNF281	2.59765e-22	0.28026	0.25	0.046	4.22585e-18
OSBP	OSBP	4.56718e-09	0.28004	0.507	0.268	7.42989e-05
ATP6V1C1	ATP6V1C1	2.09605e-10	0.280028	0.307	0.12	3.40985e-06
INTS8	INTS8	1.11441e-11	0.27991	0.336	0.128	1.81292e-07
FRYL	FRYL	1.87057e-09	0.279576	0.271	0.106	3.04304e-05
PPP2R5E	PPP2R5E	8.94614e-10	0.27946	0.371	0.167	1.45536e-05
PDSS1	PDSS1	2.83906e-13	0.279048	0.271	0.084	4.61858e-09
SIGIRR	SIGIRR	1.34469e-07	0.278926	0.471	0.266	0.00218754
ATG16L1	ATG16L1	4.23299e-13	0.27888	0.307	0.103	6.88623e-09
CELF2	CELF2	8.71818e-09	0.278762	0.364	0.17	0.000141827
NQO1	NQO1	1.3709e-07	0.278712	0.357	0.178	0.00223017
IPO5	IPO5	2.31771e-07	0.278469	0.371	0.195	0.00377046
RIPOR1	RIPOR1	1.37347e-11	0.278459	0.357	0.141	2.23436e-07
ABCD4	ABCD4	9.80359e-09	0.278459	0.321	0.144	0.000159485
SH3TC1	SH3TC1	1.47413e-07	0.278432	0.443	0.243	0.00239811
KRI1	KRI1	2.15427e-07	0.278192	0.414	0.227	0.00350457
H6PD	H6PD	3.92824e-08	0.278165	0.357	0.173	0.000639046
FANCD2	FANCD2	9.80622e-15	0.278099	0.193	0.043	1.59528e-10
TUT4	TUT4	8.92233e-13	0.277785	0.25	0.075	1.45148e-08
NRAS	NRAS	1.95838e-10	0.277653	0.357	0.149	3.18589e-06
FMNL2	FMNL2	2.97131e-09	0.277607	0.357	0.161	4.83372e-05
CLDND1	CLDND1	1.28903e-12	0.277538	0.3	0.102	2.097e-08
STXBP3	STXBP3	4.73143e-09	0.277259	0.307	0.13	7.69709e-05
SLC8B1	SLC8B1	6.65967e-11	0.277082	0.364	0.151	1.08339e-06
DCAF15	DCAF15	2.48405e-08	0.276871	0.35	0.167	0.000404106
ZNF397	ZNF397	1.32983e-15	0.276796	0.336	0.105	2.16336e-11
ZBP1	ZBP1	3.74687e-08	0.27667	0.379	0.188	0.000609541
PHC2	PHC2	3.03479e-07	0.276631	0.364	0.187	0.004937
DGAT1	DGAT1	3.95464e-09	0.276263	0.357	0.161	6.4334e-05
HBP1	HBP1	6.2707e-09	0.275897	0.421	0.206	0.000102012
ADGRL4	ADGRL4	1.27692e-12	0.275674	0.236	0.068	2.07729e-08
ARFIP2	ARFIP2	1.00625e-08	0.275578	0.364	0.173	0.000163696
ITGAM	ITGAM	2.43905e-09	0.275509	0.371	0.167	3.96784e-05
ORC6	ORC6	4.01464e-24	0.27525	0.214	0.032	6.53101e-20
MICAL1	MICAL1	2.92626e-09	0.274932	0.379	0.176	4.76043e-05
PSMG1	PSMG1	6.41135e-15	0.274883	0.279	0.08	1.043e-10
UNK	UNK	9.99028e-08	0.27423	0.371	0.191	0.00162522
GNA14	GNA14	3.07872e-10	0.274094	0.429	0.197	5.00847e-06
ZBTB48	ZBTB48	1.21111e-10	0.273964	0.307	0.119	1.97023e-06
PPP1R3E	PPP1R3E	1.23234e-11	0.273381	0.286	0.1	2.00477e-07
ALYREF	ALYREF	7.9891e-08	0.273288	0.429	0.228	0.00129967
TBC1D5	TBC1D5	2.95353e-10	0.273278	0.3	0.116	4.8048e-06
DOCK11	DOCK11	1.77567e-09	0.273181	0.329	0.14	2.88865e-05
SIRPG	SIRPG	4.97884e-22	0.272967	0.221	0.037	8.09958e-18
ATF6	ATF6	7.68608e-09	0.272687	0.457	0.234	0.000125037
PPRC1	PPRC1	1.95182e-08	0.272551	0.293	0.127	0.000317521
PYGL	PYGL	1.40588e-10	0.272371	0.371	0.156	2.28709e-06
NOM1	NOM1	2.47683e-07	0.272137	0.421	0.23	0.00402931
BRPF3	BRPF3	1.94123e-13	0.271963	0.3	0.096	3.158e-09
AQR	AQR	3.67983e-10	0.271908	0.3	0.116	5.98635e-06
SPNS2	SPNS2	2.5746e-09	0.271873	0.307	0.128	4.18836e-05
SACM1L	SACM1L	1.58348e-12	0.271856	0.357	0.134	2.576e-08
ANKZF1	ANKZF1	9.01804e-09	0.271755	0.343	0.156	0.000146705
OXCT1	OXCT1	7.13249e-19	0.271456	0.221	0.044	1.16031e-14
SLU7	SLU7	3.84501e-12	0.271327	0.264	0.086	6.25507e-08
AP3B1	AP3B1	3.27032e-11	0.271154	0.357	0.144	5.32016e-07
TP53INP1	TP53INP1	7.51959e-08	0.27105	0.35	0.173	0.00122329
TRNT1	TRNT1	2.05984e-17	0.270629	0.3	0.08	3.35095e-13
SATB1	SATB1	1.23837e-10	0.270594	0.271	0.098	2.01458e-06
TERF2	TERF2	3.76063e-12	0.2699	0.271	0.088	6.11779e-08
FBXO33	FBXO33	3.69473e-10	0.269821	0.343	0.143	6.01059e-06
LARP7	LARP7	1.09238e-08	0.269821	0.321	0.144	0.000177708
ELMOD2	ELMOD2	1.05888e-10	0.269169	0.314	0.121	1.72258e-06
RRN3	RRN3	4.04141e-09	0.269169	0.3	0.127	6.57456e-05
RAI14	RAI14	2.11472e-08	0.269141	0.343	0.158	0.000344023
HINFP	HINFP	1.22751e-08	0.268489	0.293	0.126	0.000199692
GUCD1	GUCD1	5.30452e-08	0.268489	0.329	0.156	0.00086294
FH	FH	3.28297e-13	0.268489	0.221	0.059	5.34074e-09
LIMS1	LIMS1	2.44502e-07	0.267906	0.45	0.249	0.00397757
RILP	RILP	3.80141e-08	0.267873	0.414	0.213	0.000618414
TRUB2	TRUB2	3.75608e-08	0.267833	0.343	0.162	0.00061104
DHX36	DHX36	1.11418e-10	0.267827	0.364	0.151	1.81255e-06
PIR	PIR	1.02833e-09	0.267806	0.3	0.12	1.67288e-05
SIK2	SIK2	4.42229e-08	0.267795	0.25	0.104	0.000719418
ADSS	ADSS	1.69604e-11	0.267788	0.279	0.096	2.75913e-07
RRP36	RRP36	2.58575e-08	0.267216	0.371	0.181	0.00042065
TEK	TEK	8.94505e-09	0.26721	0.379	0.179	0.000145518
ITCH	ITCH	1.20807e-08	0.267144	0.314	0.139	0.000196529
CDC23	CDC23	3.00537e-10	0.267109	0.286	0.108	4.88914e-06
PRIM2	PRIM2	2.53666e-17	0.267016	0.236	0.053	4.12664e-13
CDK16	CDK16	7.98802e-09	0.266598	0.4	0.191	0.000129949
SGPL1	SGPL1	1.17404e-09	0.266571	0.386	0.175	1.90993e-05
SLC33A1	SLC33A1	1.66906e-10	0.266483	0.343	0.141	2.71523e-06
PLEKHA7	PLEKHA7	1.37234e-10	0.26634	0.236	0.078	2.23253e-06
PTBP2	PTBP2	8.20203e-17	0.266305	0.257	0.063	1.33431e-12
PREB	PREB	1.23188e-07	0.265944	0.371	0.189	0.00200402
PRKAR2A	PRKAR2A	1.78222e-07	0.265944	0.364	0.186	0.00289932
RRM1	RRM1	4.42844e-11	0.265701	0.286	0.103	7.20418e-07
DLG1	DLG1	3.6633e-15	0.265625	0.271	0.075	5.95946e-11
BID	BID	1.28617e-07	0.265214	0.336	0.164	0.00209234
ZNF24	ZNF24	2.29256e-11	0.264967	0.279	0.097	3.72954e-07
RIOX2	RIOX2	5.78516e-12	0.264948	0.271	0.09	9.4113e-08
MAPRE2	MAPRE2	7.35862e-15	0.26491	0.271	0.076	1.1971e-10
DROSHA	DROSHA	2.55795e-08	0.264655	0.371	0.181	0.000416128
TRIM44	TRIM44	1.26517e-07	0.26456	0.329	0.157	0.00205817
AKAP9	AKAP9	7.57837e-08	0.26454	0.321	0.153	0.00123285
UBE4A	UBE4A	2.50173e-10	0.264396	0.307	0.12	4.06981e-06
CAMKMT	CAMKMT	3.18071e-13	0.264195	0.257	0.076	5.17437e-09
GMIP	GMIP	1.41049e-07	0.263951	0.343	0.169	0.00229459
GMPPA	GMPPA	8.3728e-09	0.263836	0.336	0.153	0.000136209
NFATC1	NFATC1	6.62829e-09	0.263715	0.293	0.123	0.000107829
MLST8	MLST8	7.21903e-10	0.263639	0.286	0.111	1.17439e-05
ATF3	ATF3	2.32363e-07	0.263617	0.407	0.216	0.00378007
JAG1	JAG1	1.86585e-11	0.263481	0.25	0.081	3.03537e-07
ZC3H7B	ZC3H7B	4.63554e-15	0.26334	0.229	0.057	7.5411e-11
SGMS1	SGMS1	5.92857e-11	0.263118	0.343	0.136	9.6446e-07
CASP6	CASP6	5.99289e-09	0.263118	0.321	0.14	9.74924e-05
EOGT	EOGT	5.24536e-10	0.263034	0.307	0.122	8.53315e-06
PTPN4	PTPN4	5.26731e-12	0.262157	0.286	0.097	8.56886e-08
MT2A	MT2A	1.46223e-07	0.261711	1	0.997	0.00237875
ZNF385D	ZNF385D	3.19364e-37	0.261642	0.214	0.018	5.19541e-33
SLAMF7	SLAMF7	3.70992e-10	0.261602	0.286	0.108	6.0353e-06
SLC38A2	SLC38A2	2.43196e-07	0.261542	0.457	0.26	0.00395632
COL7A1	COL7A1	5.25524e-13	0.261378	0.279	0.088	8.54922e-09
PPP2R2A	PPP2R2A	1.02447e-10	0.261184	0.357	0.146	1.6666e-06
KDM2B	KDM2B	2.20601e-10	0.260955	0.314	0.124	3.58873e-06
UPF2	UPF2	4.11162e-08	0.260835	0.257	0.106	0.000668878
SMC4	SMC4	2.9002e-12	0.260584	0.25	0.077	4.71804e-08
PROCR	PROCR	1.98114e-16	0.26054	0.264	0.067	3.22291e-12
NFAM1	NFAM1	5.74141e-11	0.260481	0.357	0.146	9.34012e-07
LAYN	LAYN	9.99189e-15	0.260452	0.229	0.057	1.62548e-10
ITGAL	ITGAL	6.89554e-16	0.260406	0.236	0.057	1.12177e-11
PHACTR4	PHACTR4	6.40757e-12	0.260357	0.343	0.129	1.04238e-07
STAG2	STAG2	1.67501e-08	0.260357	0.3	0.129	0.000272491
PLVAP	PLVAP	1.76991e-10	0.260272	0.3	0.113	2.87929e-06
ALDH1L2	ALDH1L2	6.46523e-08	0.260141	0.257	0.108	0.00105176
SERINC5	SERINC5	1.13028e-09	0.259816	0.336	0.142	1.83874e-05
HSPA4	HSPA4	7.58619e-08	0.259646	0.379	0.189	0.00123412
CD164	CD164	9.50476e-10	0.259603	0.407	0.186	1.54623e-05
STK36	STK36	2.36706e-08	0.259245	0.343	0.161	0.000385073
AAK1	AAK1	3.67838e-13	0.2591	0.25	0.073	5.984e-09
LPXN	LPXN	2.77795e-10	0.259055	0.336	0.138	4.51917e-06
TOR3A	TOR3A	2.351e-07	0.258806	0.414	0.219	0.00382461
XPO5	XPO5	2.7391e-10	0.258544	0.25	0.087	4.45597e-06
IARS2	IARS2	3.46055e-11	0.25849	0.257	0.086	5.62963e-07
DNM1L	DNM1L	7.1384e-08	0.258435	0.207	0.078	0.00116127
CLIP4	CLIP4	1.91482e-07	0.258289	0.364	0.183	0.00311503
NR5A2	NR5A2	2.56718e-16	0.25821	0.236	0.055	4.17629e-12
AKIRIN1	AKIRIN1	7.22887e-11	0.258172	0.307	0.115	1.17599e-06
DYRK1A	DYRK1A	2.14986e-09	0.258117	0.279	0.109	3.49739e-05
EBI3	EBI3	5.29224e-14	0.257778	0.271	0.079	8.60942e-10
ADAM10	ADAM10	8.34517e-08	0.257601	0.357	0.174	0.00135759
PACC1	PACC1	2.04631e-15	0.257479	0.236	0.058	3.32893e-11
ARMH1	ARMH1	7.39084e-22	0.257227	0.214	0.035	1.20234e-17
TBC1D15	TBC1D15	1.14442e-13	0.256878	0.25	0.071	1.86174e-09
TRANK1	TRANK1	3.72932e-10	0.256801	0.3	0.117	6.06686e-06
NCBP1	NCBP1	2.13656e-10	0.25674	0.3	0.115	3.47575e-06
SLC10A7	SLC10A7	1.32976e-11	0.256678	0.3	0.106	2.16325e-07
FMNL3	FMNL3	2.66583e-08	0.256555	0.329	0.15	0.000433677
DGKQ	DGKQ	3.99623e-09	0.256433	0.336	0.148	6.50106e-05
SYT11	SYT11	1.76903e-11	0.256356	0.257	0.085	2.87786e-07
ZNF318	ZNF318	9.29069e-10	0.25629	0.229	0.078	1.51141e-05
NR3C1	NR3C1	3.97447e-10	0.255986	0.286	0.108	6.46567e-06
MAPK1IP1L	MAPK1IP1L	1.20053e-08	0.255852	0.464	0.239	0.000195302
TANGO2	TANGO2	2.69814e-13	0.255646	0.279	0.086	4.38933e-09
SNX20	SNX20	6.19316e-10	0.255635	0.321	0.132	1.0075e-05
CCDC88B	CCDC88B	1.73234e-07	0.255433	0.336	0.164	0.00281816
PPP3CB	PPP3CB	6.32378e-08	0.255313	0.429	0.224	0.00102875
EIF2AK1	EIF2AK1	2.38461e-07	0.255244	0.371	0.191	0.00387928
TEFM	TEFM	5.84687e-17	0.255212	0.243	0.057	9.51169e-13
CXorf38	CXorf38	3.67879e-10	0.254891	0.321	0.129	5.98466e-06
ZNF432	ZNF432	6.08045e-13	0.254861	0.264	0.081	9.89167e-09
POGLUT1	POGLUT1	1.27609e-08	0.254127	0.421	0.21	0.000207594
TAB1	TAB1	5.81231e-09	0.254065	0.293	0.122	9.45547e-05
ITSN2	ITSN2	8.8075e-12	0.253913	0.307	0.109	1.4328e-07
DHX29	DHX29	6.59005e-14	0.253745	0.221	0.057	1.07207e-09
ASB3	ASB3	1.49235e-10	0.253597	0.257	0.089	2.42775e-06
PRKCH	PRKCH	3.09629e-08	0.253334	0.343	0.16	0.000503705
RASAL3	RASAL3	3.96517e-08	0.253302	0.279	0.12	0.000645054
SIDT2	SIDT2	6.54701e-15	0.253268	0.257	0.069	1.06507e-10
TMEM65	TMEM65	7.13986e-10	0.253141	0.279	0.106	1.16151e-05
DEPDC5	DEPDC5	1.61984e-15	0.252924	0.221	0.052	2.63515e-11
SRBD1	SRBD1	9.98517e-20	0.252001	0.221	0.042	1.62439e-15
GCLM	GCLM	3.70574e-10	0.251754	0.286	0.108	6.0285e-06
KIF21B	KIF21B	8.18718e-19	0.25145	0.236	0.049	1.33189e-14
NPC1	NPC1	5.91689e-08	0.251317	0.371	0.183	0.00096256
TMC8	TMC8	1.44903e-11	0.251297	0.257	0.084	2.35728e-07
RPIA	RPIA	2.34658e-09	0.251153	0.286	0.113	3.81742e-05
ITFG1	ITFG1	3.00066e-07	0.251107	0.457	0.254	0.00488147
BCS1L	BCS1L	1.3405e-07	0.251064	0.357	0.178	0.00218072
PDCD11	PDCD11	4.16441e-08	0.250891	0.35	0.167	0.000677466
NPM3	NPM3	2.0879e-07	0.250745	0.286	0.131	0.00339659
STK38L	STK38L	9.03382e-09	0.250682	0.243	0.093	0.000146962
CSTF1	CSTF1	2.00763e-09	0.250652	0.293	0.118	3.26602e-05
SLC35F2	SLC35F2	5.52556e-16	0.250613	0.214	0.047	8.98897e-12
TUBG2	TUBG2	1.14403e-07	0.250368	0.25	0.106	0.0018611
ARRB1	ARRB1	2.53607e-08	0.250134	0.436	0.223	0.000412567
RPRD1B	RPRD1B	1.28686e-09	0.25006	0.364	0.161	2.09346e-05
GATAD1	GATAD1	9.31385e-09	0.25006	0.336	0.149	0.000151518
LDB1	LDB1	3.25523e-08	-0.33155	0.05	0.261	0.000529562
SUSD2	SUSD2	6.40195e-08	-0.357262	0.057	0.26	0.00104147
ADAMTSL2	ADAMTSL2	2.92389e-09	-0.371694	0.071	0.307	4.75658e-05
SFTA2	SFTA2	2.61827e-07	-0.377244	0.1	0.307	0.0042594
BEX3	BEX3	2.03306e-07	-0.377337	0.75	0.833	0.00330739
AHNAK	AHNAK	1.44729e-07	-0.378776	0.3	0.54	0.00235445
PTK7	PTK7	5.85267e-09	-0.401606	0.136	0.39	9.52112e-05
PRELP	PRELP	5.71771e-08	-0.402406	0.107	0.323	0.000930158
MYO1B	MYO1B	3.8573e-10	-0.41399	0.1	0.357	6.27505e-06
TRIM8	TRIM8	1.47526e-07	-0.414343	0.336	0.531	0.00239995
PCOLCE	PCOLCE	1.50165e-07	-0.425031	0.743	0.824	0.00244289
ADIRF	ADIRF	1.70878e-09	-0.426607	0.107	0.352	2.77984e-05
SLIT3	SLIT3	5.6871e-10	-0.432632	0.107	0.373	9.25177e-06
EHD2	EHD2	2.42855e-08	-0.435552	0.493	0.685	0.000395077
GSTP1	GSTP1	1.06536e-09	-0.447819	0.871	0.923	1.73314e-05
TBX2	TBX2	3.1259e-08	-0.448216	0.307	0.538	0.000508522
HSPB6	HSPB6	4.66785e-09	-0.452365	0.229	0.481	7.59366e-05
SPARCL1	SPARCL1	6.79248e-08	-0.452407	0.336	0.569	0.001105
GRINA	GRINA	3.5773e-09	-0.461904	0.364	0.591	5.81956e-05
CNBP	CNBP	2.04804e-09	-0.467189	0.557	0.73	3.33175e-05
NAPSA	NAPSA	1.79563e-10	-0.471235	0.114	0.402	2.92113e-06
PMP22	PMP22	1.18576e-10	-0.472441	0.2	0.486	1.929e-06
LAMA2	LAMA2	5.31185e-09	-0.473443	0.214	0.45	8.64133e-05
GPC3	GPC3	3.74011e-09	-0.473713	0.171	0.416	6.0844e-05
PDGFRB	PDGFRB	2.19882e-08	-0.480666	0.536	0.7	0.000357703
P4HB	P4HB	5.76833e-09	-0.48182	0.593	0.742	9.38392e-05
TIMP2	TIMP2	3.20571e-09	-0.483602	0.307	0.558	5.21505e-05
AEBP1	AEBP1	3.29293e-08	-0.486412	0.764	0.836	0.000535695
TPM1	TPM1	1.06594e-08	-0.489789	0.536	0.709	0.000173407
ADAM9	ADAM9	2.84953e-10	-0.490713	0.279	0.548	4.63561e-06
DEPP1	DEPP1	1.42293e-07	-0.493899	0.479	0.661	0.00231482
HOPX	HOPX	1.69171e-08	-0.499588	0.229	0.467	0.000275207
SFTPD	SFTPD	2.54297e-10	-0.501148	0.079	0.333	4.1369e-06
ARPC5	ARPC5	8.78407e-10	-0.505763	0.45	0.654	1.42899e-05
BCAM	BCAM	5.21797e-12	-0.516227	0.179	0.491	8.48859e-08
PAPSS2	PAPSS2	3.09823e-14	-0.523729	0.1	0.44	5.0402e-10
LAMC1	LAMC1	6.94434e-10	-0.524377	0.757	0.846	1.1297e-05
RHOB	RHOB	8.01573e-08	-0.524762	0.6	0.722	0.001304
LMNA	LMNA	4.97442e-12	-0.545098	0.364	0.633	8.09239e-08
NUPR1	NUPR1	7.6218e-10	-0.548053	0.679	0.794	1.23992e-05
BTNL9	BTNL9	7.40538e-11	-0.552973	0.207	0.493	1.20471e-06
COL6A3	COL6A3	3.23844e-13	-0.555533	0.886	0.939	5.26829e-09
CLEC3B	CLEC3B	1.55497e-11	-0.559154	0.307	0.579	2.52962e-07
SH3BP5	SH3BP5	1.71513e-11	-0.559896	0.329	0.594	2.79017e-07
LMO7	LMO7	3.81935e-12	-0.567499	0.2	0.508	6.21332e-08
PTMS	PTMS	1.68896e-14	-0.56987	0.829	0.94	2.74761e-10
TGM2	TGM2	5.39473e-15	-0.570108	0.964	0.982	8.77614e-11
LAMA4	LAMA4	1.66096e-12	-0.582278	0.493	0.718	2.70205e-08
PPP1R14A	PPP1R14A	1.78599e-12	-0.585561	0.271	0.569	2.90545e-08
C3	C3	2.1783e-08	-0.587089	0.6	0.735	0.000354365
COL6A1	COL6A1	5.66719e-13	-0.588319	0.371	0.642	9.21938e-09
DKK3	DKK3	7.12276e-14	-0.588902	0.179	0.518	1.15873e-09
C1R	C1R	2.79399e-18	-0.592104	1	0.995	4.54526e-14
FLOT1	FLOT1	1.63217e-12	-0.593005	0.407	0.655	2.65521e-08
NKD2	NKD2	1.08452e-08	-0.595048	0.329	0.546	0.00017643
ESAM	ESAM	9.95572e-15	-0.614572	0.279	0.617	1.6196e-10
STOM	STOM	8.64524e-12	-0.619445	0.314	0.587	1.40641e-07
C1QA	C1QA	2.09127e-11	-0.640392	0.243	0.528	3.40208e-07
SLC40A1	SLC40A1	9.32336e-12	-0.646009	0.2	0.494	1.51672e-07
ISG15	ISG15	2.12029e-09	-0.654522	0.686	0.747	3.44928e-05
TNXB	TNXB	4.17255e-16	-0.670044	0.143	0.506	6.7879e-12
CLU	CLU	7.77754e-15	-0.681293	0.907	0.963	1.26525e-10
MYL9	MYL9	1.19497e-16	-0.687211	0.457	0.734	1.94398e-12
LY6E	LY6E	1.77687e-14	-0.698636	0.35	0.653	2.89061e-10
WFDC2	WFDC2	2.08694e-15	-0.704805	0.271	0.635	3.39503e-11
VWF	VWF	2.28125e-15	-0.710473	0.779	0.907	3.71114e-11
LBH	LBH	1.07099e-11	-0.722727	0.564	0.743	1.74229e-07
MUC1	MUC1	3.50253e-16	-0.731178	0.193	0.574	5.69791e-12
CAVIN1	CAVIN1	3.75414e-22	-0.733964	0.807	0.926	6.10723e-18
INMT	INMT	5.0242e-13	-0.740504	0.2	0.512	8.17337e-09
COL3A1	COL3A1	1.15862e-13	-0.741719	1	1	1.88484e-09
APOC1	APOC1	1.00717e-14	-0.74442	0.136	0.485	1.63846e-10
SOD3	SOD3	2.06614e-20	-0.771451	0.664	0.886	3.3612e-16
SFTPC	SFTPC	3.9546e-15	-0.786219	0.114	0.48	6.43335e-11
MXRA8	MXRA8	8.0726e-18	-0.815019	0.264	0.635	1.31325e-13
COL1A2	COL1A2	1.71026e-16	-0.833617	1	0.999	2.78225e-12
GPRC5A	GPRC5A	3.11084e-18	-0.862743	0.214	0.614	5.06072e-14
GPX3	GPX3	1.24542e-21	-0.873087	0.3	0.714	2.02604e-17
KRT7	KRT7	1.28344e-19	-0.873818	0.279	0.692	2.0879e-15
COL1A1	COL1A1	6.80379e-10	-0.896163	0.986	0.926	1.10684e-05
RARRES2	RARRES2	1.20728e-18	-0.922199	0.464	0.756	1.96401e-14
MFAP4	MFAP4	1.2283e-17	-0.942939	0.264	0.636	1.99819e-13
BGN	BGN	1.08336e-19	-0.965527	0.507	0.803	1.76241e-15
CFD	CFD	3.37145e-26	-0.968867	0.464	0.844	5.48467e-22
TCF21	TCF21	3.55849e-22	-0.974753	0.45	0.782	5.78896e-18
RNASE1	RNASE1	7.97403e-26	-1.01835	0.786	0.959	1.29721e-21
SLC34A2	SLC34A2	4.49178e-29	-1.06028	0.179	0.739	7.30722e-25
A2M	A2M	2.17086e-12	-1.089	0.993	0.894	3.53156e-08
RARRES1	RARRES1	8.93406e-11	-1.09213	0.307	0.538	1.45339e-06
C1QB	C1QB	3.4351e-12	-1.09278	0.879	0.831	5.58822e-08
C7	C7	2.19317e-26	-1.09331	0.457	0.834	3.56786e-22
AQP1	AQP1	4.66086e-33	-1.1281	0.521	0.899	7.58228e-29
FBLN1	FBLN1	6.52779e-28	-1.13985	0.543	0.867	1.06194e-23
IGKV4-1	IGKV4-1	6.27712e-13	-1.1468	0.657	0.762	1.02116e-08
AGER	AGER	8.6609e-27	-1.18361	0.293	0.782	1.40896e-22
IFI6	IFI6	3.29764e-14	-1.27502	0.879	0.867	5.36461e-10
IGHG2	IGHG2	3.43171e-29	-1.3013	0.307	0.81	5.5827e-25
APOE	APOE	2.84639e-32	-1.30419	0.379	0.881	4.6305e-28
SPP1	SPP1	3.04253e-21	-1.33425	0.221	0.671	4.94959e-17
IGFBP4	IGFBP4	1.2804e-24	-1.34056	0.286	0.689	2.08296e-20
IGHA1	IGHA1	3.90512e-35	-1.45684	0.864	0.987	6.35285e-31
SFTPB	SFTPB	3.76327e-42	-1.66569	0.364	0.915	6.1221e-38

## Sheet: cluster3
Table S10. Colocalization analysis results of COVID-19 sections within ST clusters. Differentially expressed genes in SARS-CoV-2+ vs. SARS-CoV-2- spots within ST clusters across COVID-19 sections. Differential expression analysis between SARS-CoV-2+ and SARS-CoV-2- spots within ST clusters across COVID-19 sections overall used Wilcoxon rank sum test and DESeq2 negative binomial distribution tests…
	gene	p_val	avg_log2FC	pct.1	pct.2	p_val_adj
CXCL9	CXCL9	3.76492e-107	1.7312	0.987	0.642	6.12478e-103
IGHV5-10-1	IGHV5-10-1	8.40811e-98	1.44861	0.721	0.195	1.36783e-93
CCL17	CCL17	3.10409e-134	1.42524	0.85	0.196	5.04974e-130
NFKBIA	NFKBIA	1.00291e-99	1.32905	0.984	0.693	1.63153e-95
ADAMTS2	ADAMTS2	1.43189e-101	1.21507	0.969	0.581	2.3294e-97
MT1G	MT1G	2.36669e-87	1.19488	0.975	0.708	3.85014e-83
CD163	CD163	2.85708e-98	1.11752	1	0.91	4.6479e-94
SERPINE1	SERPINE1	2.34075e-77	1.09295	0.966	0.677	3.80794e-73
HLA-DRB5	HLA-DRB5	2.39395e-94	1.08257	0.997	0.805	3.89449e-90
PI15	PI15	1.4146e-103	1.08157	0.859	0.283	2.30127e-99
ARHGEF1	ARHGEF1	1.00355e-82	1.03087	0.966	0.611	1.63257e-78
LYZ	LYZ	5.74035e-85	0.997079	0.997	0.902	9.3384e-81
SRRM2	SRRM2	1.28014e-91	0.990076	1	0.954	2.08253e-87
CD44	CD44	6.1424e-85	0.978566	0.994	0.858	9.99246e-81
SMAP2	SMAP2	2.86565e-78	0.973336	0.947	0.56	4.66184e-74
HNRNPA2B1	HNRNPA2B1	1.3483e-80	0.970303	0.994	0.858	2.19341e-76
ARHGEF10L	ARHGEF10L	2.81618e-82	0.964971	0.878	0.398	4.58135e-78
SRSF5	SRSF5	8.96913e-81	0.955297	0.991	0.792	1.4591e-76
CXCL3	CXCL3	1.57532e-98	0.955161	0.721	0.191	2.56273e-94
IGLV9-49	IGLV9-49	3.20475e-61	0.954601	0.542	0.15	5.21349e-57
NFKB2	NFKB2	7.74333e-75	0.935051	0.934	0.586	1.25969e-70
B2M	B2M	9.86375e-101	0.928123	1	0.951	1.60463e-96
AIF1	AIF1	7.0379e-71	0.924112	0.922	0.543	1.14493e-66
SLC2A3	SLC2A3	2.43624e-67	0.922796	0.95	0.656	3.96327e-63
UBD	UBD	2.5735e-75	0.906031	0.862	0.383	4.18657e-71
TBXAS1	TBXAS1	2.54084e-73	0.892601	0.837	0.388	4.13345e-69
ARPC1B	ARPC1B	5.58546e-81	0.889692	0.997	0.895	9.08643e-77
CCL13	CCL13	6.87969e-67	0.88503	0.871	0.414	1.11919e-62
TCIRG1	TCIRG1	3.36222e-68	0.871859	0.969	0.736	5.46967e-64
PSTPIP2	PSTPIP2	1.57644e-76	0.869461	0.834	0.361	2.56455e-72
FKBP5	FKBP5	3.70318e-70	0.865164	0.981	0.739	6.02433e-66
F13A1	F13A1	2.45292e-73	0.858357	0.818	0.342	3.9904e-69
PFKP	PFKP	1.09724e-67	0.852699	0.871	0.466	1.78499e-63
EHBP1L1	EHBP1L1	2.69082e-69	0.85262	0.966	0.677	4.37743e-65
TNFRSF6B	TNFRSF6B	1.03419e-66	0.847517	0.85	0.406	1.68242e-62
CALHM6	CALHM6	2.72345e-70	0.844672	0.853	0.391	4.43052e-66
CCNL1	CCNL1	4.56026e-66	0.842772	0.95	0.572	7.41863e-62
CCL21	CCL21	7.911e-57	0.839705	0.831	0.403	1.28696e-52
KCNAB2	KCNAB2	1.36467e-76	0.831249	0.85	0.36	2.22004e-72
GRAMD1A	GRAMD1A	1.37107e-58	0.829474	0.875	0.499	2.23045e-54
GRK2	GRK2	9.55753e-64	0.826564	0.94	0.584	1.55482e-59
HIST1H2BN	HIST1H2BN	1.42341e-63	0.82613	0.984	0.772	2.31561e-59
STK17B	STK17B	4.90694e-64	0.810442	0.871	0.432	7.98261e-60
CBFB	CBFB	3.41246e-56	0.809026	0.878	0.518	5.5514e-52
VEGFA	VEGFA	1.07561e-53	0.808808	0.931	0.63	1.7498e-49
LCP1	LCP1	6.77686e-61	0.80029	0.897	0.515	1.10246e-56
HIST1H2AG	HIST1H2AG	4.81407e-56	0.788731	0.978	0.691	7.83154e-52
CXCL10	CXCL10	2.97314e-51	0.779026	0.774	0.392	4.8367e-47
HILPDA	HILPDA	4.05511e-46	0.778012	0.884	0.555	6.59685e-42
PLTP	PLTP	2.97868e-60	0.774418	0.997	0.892	4.84571e-56
SOD2	SOD2	2.38663e-72	0.760085	1	0.989	3.88256e-68
SRSF2	SRSF2	4.16141e-58	0.755786	0.962	0.72	6.76979e-54
DGKA	DGKA	1.1824e-73	0.752511	0.771	0.275	1.92352e-69
DPYD	DPYD	5.07549e-55	0.746242	0.793	0.391	8.25681e-51
CYTH1	CYTH1	1.18245e-60	0.744318	0.884	0.476	1.92361e-56
STAT1	STAT1	7.13652e-51	0.739714	0.962	0.726	1.16097e-46
ARHGAP15	ARHGAP15	8.95224e-64	0.734968	0.724	0.279	1.45635e-59
IKZF1	IKZF1	3.65574e-51	0.732399	0.853	0.493	5.94715e-47
IGLV4-60	IGLV4-60	1.6197e-26	0.729753	0.345	0.119	2.63493e-22
PFDN5	PFDN5	6.52704e-56	0.728891	0.969	0.724	1.06182e-51
S100A9	S100A9	3.86378e-66	0.728545	1	0.981	6.28559e-62
HIF1A	HIF1A	1.09371e-55	0.722812	0.928	0.53	1.77925e-51
CYBB	CYBB	8.94766e-51	0.721051	0.969	0.719	1.45561e-46
TSPO	TSPO	4.48133e-52	0.720145	0.937	0.684	7.29023e-48
CSF2RB	CSF2RB	2.56459e-47	0.715791	0.784	0.422	4.17208e-43
JUNB	JUNB	8.10277e-48	0.711132	0.953	0.675	1.31816e-43
PGS1	PGS1	5.01301e-54	0.710106	0.846	0.449	8.15517e-50
ABCA7	ABCA7	4.70449e-55	0.709207	0.781	0.385	7.65327e-51
HLA-DQA1	HLA-DQA1	6.24613e-51	0.706289	0.956	0.714	1.01612e-46
NNMT	NNMT	6.73658e-54	0.704877	0.956	0.719	1.09591e-49
TNFAIP2	TNFAIP2	1.07966e-52	0.696608	0.793	0.377	1.75638e-48
MED15	MED15	4.23603e-52	0.696096	0.859	0.476	6.89117e-48
WDR1	WDR1	3.11111e-47	0.69335	0.897	0.611	5.06115e-43
GBP1	GBP1	6.03459e-44	0.691448	0.897	0.594	9.81708e-40
IER3	IER3	5.68198e-41	0.687905	0.862	0.546	9.24344e-37
CAPZB	CAPZB	5.35713e-55	0.687455	0.997	0.807	8.71498e-51
ACADVL	ACADVL	6.87843e-52	0.686671	0.978	0.782	1.11898e-47
CD40	CD40	2.91074e-49	0.685082	0.912	0.586	4.7352e-45
TAP2	TAP2	6.77993e-48	0.683129	0.928	0.643	1.10296e-43
CTSB	CTSB	2.3159e-65	0.680732	1	0.997	3.7675e-61
SKAP1	SKAP1	5.75838e-51	0.680562	0.708	0.311	9.36773e-47
SBNO2	SBNO2	5.30731e-46	0.679184	0.906	0.591	8.63394e-42
C3AR1	C3AR1	5.3284e-69	0.678467	0.665	0.214	8.66824e-65
ERH	ERH	2.28151e-47	0.674604	0.94	0.684	3.71157e-43
PSMB9	PSMB9	1.43661e-41	0.67234	0.865	0.565	2.33708e-37
PAPOLA	PAPOLA	4.16771e-47	0.672222	0.884	0.553	6.78003e-43
SF3B1	SF3B1	3.75771e-49	0.672175	0.953	0.705	6.11304e-45
PIK3IP1	PIK3IP1	7.56418e-54	0.666672	0.781	0.369	1.23054e-49
PFKFB3	PFKFB3	1.63956e-42	0.666632	0.831	0.517	2.66724e-38
CMTM6	CMTM6	2.45981e-45	0.661814	0.846	0.504	4.00162e-41
DNM2	DNM2	9.36447e-45	0.659523	0.859	0.558	1.52341e-40
CD274	CD274	7.09767e-59	0.659062	0.668	0.248	1.15465e-54
ATG16L2	ATG16L2	8.72489e-49	0.657805	0.771	0.387	1.41937e-44
PCBP1	PCBP1	4.73479e-51	0.656044	0.997	0.905	7.70255e-47
CTSH	CTSH	2.95178e-48	0.656023	0.987	0.821	4.80196e-44
HNRNPD	HNRNPD	8.67479e-45	0.655598	0.931	0.637	1.41121e-40
VCP	VCP	1.12498e-47	0.654014	0.909	0.605	1.83012e-43
VPS13B	VPS13B	9.20507e-54	0.652732	0.759	0.338	1.49748e-49
FUS	FUS	9.17446e-43	0.650307	0.934	0.682	1.4925e-38
SMG6	SMG6	4.60749e-52	0.648268	0.718	0.312	7.49546e-48
MLLT6	MLLT6	2.13771e-41	0.647902	0.843	0.506	3.47762e-37
TAP1	TAP1	9.76649e-48	0.644129	0.991	0.812	1.58881e-43
RAB7A	RAB7A	8.87742e-42	0.643526	0.915	0.624	1.44418e-37
DENND4B	DENND4B	2.11743e-50	0.635874	0.734	0.33	3.44463e-46
MAN2B1	MAN2B1	6.55689e-46	0.634009	0.843	0.489	1.06667e-41
WBP2	WBP2	3.58042e-50	0.633349	0.84	0.457	5.82462e-46
STAT2	STAT2	3.10261e-41	0.63205	0.947	0.754	5.04733e-37
RALGDS	RALGDS	4.32918e-52	0.631898	0.696	0.295	7.0427e-48
JAK2	JAK2	9.72047e-59	0.631303	0.624	0.213	1.58133e-54
IL2RG	IL2RG	7.76608e-41	0.630742	0.881	0.552	1.26339e-36
CFLAR	CFLAR	3.7545e-44	0.629222	0.881	0.554	6.10781e-40
DDX3Y	DDX3Y	1.92097e-77	0.62668	0.614	0.154	3.12504e-73
ARL6IP4	ARL6IP4	3.49614e-41	0.62589	0.962	0.723	5.68752e-37
SRRT	SRRT	3.81124e-41	0.625863	0.915	0.609	6.20013e-37
IL2RA	IL2RA	2.33977e-70	0.624831	0.577	0.149	3.80633e-66
RASSF1	RASSF1	6.0924e-43	0.624079	0.781	0.431	9.91111e-39
CORO1A	CORO1A	3.16782e-38	0.622995	0.875	0.632	5.1534e-34
NPEPL1	NPEPL1	1.17312e-43	0.621502	0.803	0.45	1.90844e-39
KLF6	KLF6	2.7611e-43	0.621212	0.875	0.538	4.49176e-39
PIK3CD	PIK3CD	2.37758e-51	0.620524	0.661	0.265	3.86785e-47
PDPN	PDPN	1.44361e-44	0.620302	0.752	0.378	2.34846e-40
CTSS	CTSS	1.66526e-42	0.620296	0.966	0.762	2.70905e-38
LEPROT	LEPROT	2.02477e-42	0.617302	0.875	0.555	3.2939e-38
PPP1R12A	PPP1R12A	2.01442e-48	0.615652	0.646	0.266	3.27706e-44
RBM25	RBM25	6.04406e-47	0.615038	0.806	0.43	9.83248e-43
CSNK2B	CSNK2B	5.5824e-40	0.613824	0.862	0.557	9.08144e-36
EVL	EVL	4.58999e-41	0.612034	0.868	0.532	7.46699e-37
TFRC	TFRC	3.24245e-37	0.611349	0.693	0.355	5.27482e-33
CHD4	CHD4	8.83219e-45	0.608687	0.828	0.453	1.43682e-40
XBP1	XBP1	1.97298e-39	0.607685	1	0.974	3.20965e-35
FCGR2B	FCGR2B	1.5377e-35	0.607598	0.803	0.502	2.50154e-31
COL15A1	COL15A1	4.74806e-46	0.606127	0.683	0.295	7.72414e-42
MDM4	MDM4	1.34172e-40	0.605619	0.768	0.425	2.18271e-36
ICAM1	ICAM1	2.52885e-46	0.605081	0.994	0.947	4.11393e-42
GLUL	GLUL	1.22907e-42	0.604844	0.981	0.862	1.99945e-38
EFHD2	EFHD2	1.82201e-41	0.604167	0.928	0.648	2.96405e-37
IL3RA	IL3RA	2.44283e-50	0.603309	0.705	0.307	3.974e-46
ATP5ME	ATP5ME	1.08892e-40	0.602743	0.95	0.732	1.77146e-36
WNK1	WNK1	8.7526e-41	0.601749	0.944	0.743	1.42387e-36
RGS1	RGS1	1.5798e-47	0.600087	0.577	0.213	2.57002e-43
LTB	LTB	2.53317e-46	0.599428	0.671	0.285	4.12096e-42
IL21R	IL21R	4.96784e-59	0.596447	0.639	0.222	8.08168e-55
S100A8	S100A8	1.05351e-42	0.59572	1	0.934	1.71385e-38
INF2	INF2	7.75959e-35	0.59384	0.862	0.639	1.26233e-30
STK10	STK10	3.53499e-43	0.5935	0.793	0.408	5.75072e-39
HLA-DPA1	HLA-DPA1	1.09687e-38	0.591965	0.984	0.839	1.78438e-34
SNX10	SNX10	7.47311e-42	0.591296	0.696	0.326	1.21573e-37
RGCC	RGCC	4.43626e-27	0.590995	0.853	0.626	7.21691e-23
SUGP2	SUGP2	1.91835e-52	0.590336	0.649	0.241	3.12077e-48
ZNF276	ZNF276	6.38017e-41	0.590285	0.718	0.35	1.03793e-36
ITPR2	ITPR2	1.41399e-42	0.587317	0.705	0.342	2.30028e-38
IDO1	IDO1	9.49943e-37	0.585733	0.774	0.431	1.54537e-32
BPTF	BPTF	2.18351e-42	0.584998	0.787	0.422	3.55213e-38
PAFAH1B2	PAFAH1B2	6.55875e-42	0.583827	0.734	0.371	1.06698e-37
STX16	STX16	2.49284e-38	0.583763	0.821	0.488	4.05535e-34
PSMA1	PSMA1	1.23422e-35	0.581721	0.834	0.539	2.00783e-31
C17orf49	C17orf49	3.76759e-42	0.58137	0.834	0.509	6.12912e-38
ITGA4	ITGA4	4.21971e-46	0.580701	0.715	0.322	6.86463e-42
ARHGAP45	ARHGAP45	2.50185e-36	0.57876	0.752	0.425	4.07001e-32
SRSF1	SRSF1	2.57075e-38	0.577029	0.953	0.763	4.18209e-34
NADK	NADK	1.25301e-47	0.576416	0.724	0.322	2.0384e-43
STAB1	STAB1	5.22925e-36	0.574811	0.856	0.54	8.50695e-32
ITGAX	ITGAX	7.55726e-35	0.573251	0.803	0.501	1.22941e-30
STAG1	STAG1	8.27889e-38	0.573208	0.674	0.331	1.34681e-33
SFT2D2	SFT2D2	7.79511e-39	0.572306	0.781	0.425	1.26811e-34
CHKB	CHKB	8.41927e-39	0.571739	0.812	0.45	1.36965e-34
IL6	IL6	1.10448e-44	0.571578	0.542	0.193	1.79677e-40
PSMA3	PSMA3	9.2172e-40	0.569957	0.746	0.385	1.49945e-35
ARSA	ARSA	5.05249e-43	0.569308	0.68	0.313	8.21938e-39
GHITM	GHITM	5.59341e-40	0.568173	0.752	0.388	9.09936e-36
FNBP1	FNBP1	2.85458e-38	0.564931	0.831	0.501	4.64384e-34
SNRPD1	SNRPD1	5.0331e-31	0.564013	0.853	0.605	8.18785e-27
XPO1	XPO1	3.23534e-40	0.563423	0.671	0.312	5.26326e-36
KMT2C	KMT2C	3.49728e-39	0.562805	0.699	0.343	5.68938e-35
ANTXR2	ANTXR2	2.92317e-45	0.561893	0.727	0.341	4.75542e-41
TXLNA	TXLNA	2.27774e-36	0.560234	0.856	0.553	3.70542e-32
ADD1	ADD1	1.83805e-39	0.559793	0.868	0.523	2.99014e-35
SELE	SELE	1.64428e-55	0.558237	0.558	0.161	2.67491e-51
SH3BP1	SH3BP1	8.90377e-43	0.557901	0.661	0.29	1.44847e-38
COTL1	COTL1	3.86353e-31	0.556288	0.862	0.619	6.28519e-27
ABCA1	ABCA1	2.58003e-36	0.556278	0.793	0.478	4.19719e-32
ATP11B	ATP11B	1.0905e-40	0.556253	0.661	0.304	1.77402e-36
SP100	SP100	1.70731e-39	0.555501	0.69	0.337	2.77745e-35
ZNF384	ZNF384	1.41752e-46	0.554194	0.665	0.276	2.30603e-42
LTA	LTA	1.39943e-55	0.55384	0.345	0.065	2.2766e-51
SEPTIN1	SEPTIN1	8.38288e-39	0.553282	0.652	0.311	1.36373e-34
MAPK14	MAPK14	2.22814e-34	0.552329	0.796	0.481	3.62473e-30
HMGB1	HMGB1	2.91262e-31	0.55158	0.818	0.528	4.73826e-27
CASP8	CASP8	3.51142e-46	0.5511	0.636	0.259	5.71237e-42
SEPTIN11	SEPTIN11	3.49877e-32	0.550808	0.721	0.415	5.6918e-28
MIF	MIF	3.98043e-36	0.550282	0.966	0.803	6.47536e-32
PNPLA6	PNPLA6	5.8568e-37	0.550049	0.649	0.312	9.52785e-33
CCAR1	CCAR1	8.0227e-35	0.54981	0.73	0.393	1.30513e-30
DBNL	DBNL	5.9441e-36	0.549065	0.846	0.523	9.66986e-32
SEC61G	SEC61G	4.201e-37	0.548789	0.922	0.658	6.83418e-33
HSPA9	HSPA9	1.17815e-39	0.547244	0.768	0.391	1.91662e-35
SF3B2	SF3B2	4.01087e-33	0.547149	0.856	0.608	6.52489e-29
PCED1A	PCED1A	5.08101e-34	0.546949	0.777	0.448	8.26579e-30
HLA-DOA	HLA-DOA	1.04087e-31	0.546296	0.784	0.498	1.69329e-27
GBP5	GBP5	3.56823e-35	0.545414	0.781	0.429	5.80479e-31
ILK	ILK	1.16631e-38	0.543851	0.699	0.348	1.89736e-34
SPI1	SPI1	1.23513e-30	0.543332	0.915	0.703	2.0093e-26
FYB1	FYB1	6.63551e-38	0.543218	0.73	0.368	1.07947e-33
HIST1H2BD	HIST1H2BD	1.21265e-38	0.542291	0.994	0.858	1.97274e-34
IKBKG	IKBKG	1.50628e-39	0.541573	0.73	0.387	2.45042e-35
LIMK2	LIMK2	4.42046e-36	0.541568	0.658	0.319	7.1912e-32
XPO6	XPO6	7.24849e-42	0.541144	0.693	0.316	1.17919e-37
JAK3	JAK3	1.82875e-32	0.540793	0.771	0.469	2.975e-28
ABI3BP	ABI3BP	2.70522e-37	0.539803	0.746	0.388	4.40086e-33
MTHFD1	MTHFD1	4.16164e-42	0.539311	0.665	0.296	6.77016e-38
QKI	QKI	1.6975e-39	0.538928	0.987	0.892	2.76149e-35
HIST1H1D	HIST1H1D	9.36727e-33	0.538034	0.74	0.429	1.52387e-28
UNC13D	UNC13D	1.30008e-37	0.537221	0.69	0.346	2.11497e-33
NABP1	NABP1	1.06919e-28	0.537092	0.793	0.529	1.73936e-24
CXCL8	CXCL8	1.44893e-28	0.536635	0.596	0.312	2.35711e-24
ARPC4	ARPC4	8.84532e-32	0.535806	0.944	0.734	1.43896e-27
SLC1A3	SLC1A3	6.95963e-30	0.534814	0.68	0.387	1.13219e-25
SFPQ	SFPQ	8.70995e-35	0.53384	0.922	0.653	1.41693e-30
NOP2	NOP2	2.65779e-41	0.533509	0.671	0.312	4.32369e-37
TMEM106A	TMEM106A	3.12205e-37	0.531767	0.655	0.311	5.07894e-33
MXD1	MXD1	3.47322e-41	0.531658	0.608	0.252	5.65023e-37
CCL5	CCL5	1.64835e-31	0.531044	0.665	0.346	2.68154e-27
NOP56	NOP56	3.41575e-43	0.529436	0.683	0.304	5.55675e-39
MNDA	MNDA	4.91682e-41	0.529064	0.639	0.277	7.99869e-37
OGFR	OGFR	6.31861e-38	0.528184	0.737	0.379	1.02791e-33
SH3GLB1	SH3GLB1	1.54517e-34	0.52769	0.777	0.441	2.51368e-30
H1FX	H1FX	3.76746e-33	0.527327	0.969	0.857	6.12891e-29
ARHGAP9	ARHGAP9	3.08235e-33	0.5264	0.771	0.463	5.01437e-29
ACKR1	ACKR1	9.91888e-27	0.525491	0.643	0.353	1.6136e-22
SFSWAP	SFSWAP	5.59289e-46	0.523364	0.549	0.198	9.09851e-42
RBM33	RBM33	2.73101e-42	0.523362	0.618	0.259	4.44281e-38
ACSL4	ACSL4	5.06894e-41	0.523107	0.605	0.252	8.24614e-37
NUCKS1	NUCKS1	1.82026e-29	0.523102	0.909	0.667	2.9612e-25
STAT3	STAT3	2.16376e-33	0.522979	0.966	0.81	3.52e-29
ATG4B	ATG4B	7.19998e-27	0.520299	0.759	0.494	1.17129e-22
SQOR	SQOR	1.48981e-32	0.520095	0.944	0.778	2.42363e-28
ELOVL5	ELOVL5	4.11428e-39	0.519825	0.696	0.337	6.69311e-35
ZNF267	ZNF267	3.62321e-42	0.519039	0.558	0.214	5.89424e-38
U2AF2	U2AF2	1.5116e-30	0.518792	0.843	0.566	2.45907e-26
MARK3	MARK3	1.5201e-31	0.516933	0.771	0.456	2.47289e-27
CBLN3	CBLN3	1.14201e-59	0.516462	0.483	0.122	1.85783e-55
CLEC7A	CLEC7A	1.5558e-30	0.515124	0.774	0.472	2.53097e-26
LMAN2	LMAN2	1.67184e-32	0.514903	0.953	0.761	2.71975e-28
VPS16	VPS16	1.03032e-34	0.514579	0.633	0.305	1.67613e-30
MFGE8	MFGE8	3.66524e-32	0.514551	0.944	0.778	5.96262e-28
OGT	OGT	2.28401e-31	0.514475	0.705	0.387	3.71563e-27
SON	SON	1.22576e-31	0.513886	0.937	0.73	1.99406e-27
SPATA13	SPATA13	1.66982e-39	0.513522	0.636	0.287	2.71647e-35
CXCL11	CXCL11	1.44489e-34	0.513105	0.636	0.298	2.35055e-30
SUN2	SUN2	5.91895e-30	0.512635	0.821	0.569	9.62894e-26
CCT3	CCT3	2.7905e-32	0.512357	0.893	0.647	4.53959e-28
DDX5	DDX5	1.3426e-35	0.51122	0.994	0.909	2.18414e-31
OAZ1	OAZ1	5.28944e-39	0.509856	1	0.917	8.60485e-35
TRIM47	TRIM47	4.48455e-39	0.509605	0.687	0.326	7.29547e-35
PRPF8	PRPF8	1.88551e-30	0.509035	0.696	0.392	3.06735e-26
H2AFY	H2AFY	6.51783e-31	0.508304	0.796	0.504	1.06032e-26
AP3D1	AP3D1	5.69721e-31	0.508183	0.834	0.556	9.26822e-27
VPS52	VPS52	3.696e-37	0.508037	0.574	0.243	6.01265e-33
HSP90AA1	HSP90AA1	2.68415e-32	0.507922	0.987	0.935	4.36658e-28
PLK3	PLK3	4.61847e-40	0.50757	0.567	0.231	7.51332e-36
NRP1	NRP1	2.75432e-29	0.507456	0.881	0.598	4.48073e-25
NUDT21	NUDT21	3.38248e-37	0.506591	0.611	0.283	5.50261e-33
CYFIP2	CYFIP2	2.8438e-51	0.506061	0.511	0.155	4.62629e-47
NOL7	NOL7	1.92583e-34	0.505723	0.646	0.318	3.13295e-30
DNAJB11	DNAJB11	3.47495e-32	0.503604	0.862	0.61	5.65305e-28
IGHV1-46	IGHV1-46	1.65276e-25	0.503257	0.395	0.157	2.68871e-21
RASSF4	RASSF4	9.13534e-30	0.502969	0.831	0.541	1.48614e-25
SFXN1	SFXN1	1.83163e-39	0.502069	0.652	0.288	2.9797e-35
ACIN1	ACIN1	1.1492e-25	0.501522	0.806	0.575	1.86951e-21
EIF3I	EIF3I	2.22409e-28	0.501405	0.799	0.505	3.61814e-24
TMBIM6	TMBIM6	2.11507e-40	0.501144	0.997	0.902	3.44079e-36
TSC22D3	TSC22D3	7.85331e-31	0.500899	0.828	0.526	1.27758e-26
SART3	SART3	3.89128e-33	0.499687	0.674	0.354	6.33033e-29
PHC3	PHC3	4.22443e-35	0.498851	0.618	0.293	6.8723e-31
MAPKAPK2	MAPKAPK2	1.41091e-30	0.497624	0.799	0.51	2.29527e-26
BAX	BAX	2.99195e-29	0.497579	0.749	0.452	4.86731e-25
WDR26	WDR26	8.9552e-30	0.494588	0.752	0.452	1.45683e-25
VIM	VIM	1.62969e-37	0.494515	0.997	0.93	2.65118e-33
TRAF1	TRAF1	9.91134e-44	0.494354	0.489	0.164	1.61238e-39
EIF4G3	EIF4G3	5.38239e-39	0.493407	0.608	0.26	8.75608e-35
STK39	STK39	3.21138e-48	0.493161	0.545	0.183	5.22428e-44
SRP54	SRP54	6.73803e-33	0.492297	0.712	0.374	1.09614e-28
USF1	USF1	4.29931e-33	0.492026	0.768	0.437	6.99412e-29
STAT6	STAT6	6.24013e-28	0.491926	0.837	0.592	1.01515e-23
HLA-E	HLA-E	4.08659e-38	0.491211	1	0.932	6.64806e-34
ID1	ID1	2.17189e-20	0.490924	0.815	0.632	3.53323e-16
CYLD	CYLD	3.88415e-35	0.490376	0.643	0.304	6.31873e-31
MYO15B	MYO15B	7.92796e-30	0.489579	0.718	0.414	1.28972e-25
ZNF512B	ZNF512B	1.79363e-41	0.487352	0.574	0.222	2.91787e-37
MT1X	MT1X	2.84867e-28	0.487341	0.978	0.853	4.63422e-24
ANKRD44	ANKRD44	2.27615e-43	0.486164	0.555	0.206	3.70284e-39
CIITA	CIITA	3.17635e-25	0.48615	0.812	0.54	5.16728e-21
CSTF3	CSTF3	1.96149e-32	0.485809	0.718	0.393	3.19096e-28
ARFGAP1	ARFGAP1	4.4643e-29	0.485031	0.696	0.4	7.26253e-25
HCFC1	HCFC1	1.53499e-33	0.485002	0.668	0.337	2.49713e-29
GGNBP2	GGNBP2	4.36657e-30	0.484692	0.84	0.549	7.10354e-26
NME1	NME1	1.37282e-24	0.484017	0.771	0.515	2.2333e-20
CLIC4	CLIC4	2.66698e-28	0.483769	0.831	0.541	4.33865e-24
HDAC7	HDAC7	5.76013e-29	0.482865	0.781	0.491	9.37058e-25
TAB2	TAB2	1.29122e-42	0.481806	0.536	0.195	2.10055e-38
SELL	SELL	1.1439e-28	0.481381	0.58	0.294	1.86089e-24
ANXA6	ANXA6	4.39623e-30	0.48093	0.856	0.568	7.15178e-26
DLD	DLD	3.9521e-36	0.480512	0.627	0.289	6.42928e-32
ENTPD4	ENTPD4	3.15548e-33	0.479976	0.618	0.298	5.13334e-29
CCDC102B	CCDC102B	8.52656e-41	0.479837	0.555	0.211	1.3871e-36
SEPTIN2	SEPTIN2	5.39925e-30	0.479343	0.962	0.799	8.78349e-26
IDH3G	IDH3G	1.08087e-27	0.479201	0.708	0.413	1.75836e-23
SLC4A1	SLC4A1	2.90535e-42	0.478984	0.436	0.126	4.72643e-38
SF1	SF1	3.4284e-30	0.478338	0.737	0.417	5.57732e-26
TECPR1	TECPR1	3.95985e-32	0.478277	0.668	0.344	6.44188e-28
BMP1	BMP1	4.40798e-36	0.477584	0.564	0.241	7.17091e-32
CDYL2	CDYL2	1.6466e-39	0.476823	0.545	0.214	2.67869e-35
RBM12	RBM12	5.08685e-32	0.476492	0.73	0.402	8.27529e-28
VMP1	VMP1	2.01525e-29	0.47592	0.727	0.424	3.2784e-25
CCDC88C	CCDC88C	1.73822e-34	0.475306	0.574	0.253	2.82773e-30
VPS29	VPS29	7.10527e-26	0.474972	0.677	0.399	1.15588e-21
NAPRT	NAPRT	1.32788e-35	0.474777	0.577	0.249	2.1602e-31
BMP2K	BMP2K	5.80993e-31	0.474594	0.649	0.333	9.45159e-27
ADAMTS9	ADAMTS9	2.13838e-36	0.474202	0.533	0.206	3.47871e-32
WDR27	WDR27	6.93423e-36	0.47417	0.545	0.226	1.12806e-31
FERMT3	FERMT3	3.33434e-38	0.473734	0.555	0.222	5.4243e-34
CHURC1	CHURC1	5.50658e-27	0.473166	0.765	0.477	8.9581e-23
PDGFRA	PDGFRA	8.04005e-26	0.472841	0.821	0.568	1.30796e-21
SSR2	SSR2	1.02368e-25	0.472386	0.878	0.671	1.66532e-21
ERCC3	ERCC3	9.04886e-37	0.471932	0.577	0.241	1.47207e-32
ATP2A3	ATP2A3	1.49183e-26	0.471555	0.614	0.335	2.42691e-22
APLP2	APLP2	1.08433e-30	0.471555	0.984	0.873	1.76399e-26
SLC20A1	SLC20A1	2.11972e-39	0.47121	0.58	0.233	3.44836e-35
ORMDL1	ORMDL1	1.67564e-26	0.470968	0.661	0.383	2.72592e-22
MCTP1	MCTP1	2.29249e-44	0.470904	0.545	0.195	3.72943e-40
ALDH1A3	ALDH1A3	4.18672e-35	0.469865	0.536	0.222	6.81096e-31
RHBDF2	RHBDF2	3.38976e-32	0.469861	0.655	0.326	5.51447e-28
NOP14	NOP14	1.03649e-34	0.467856	0.611	0.287	1.68615e-30
MYO1F	MYO1F	1.25087e-36	0.467299	0.605	0.267	2.03491e-32
TBC1D2B	TBC1D2B	7.21138e-31	0.467274	0.677	0.355	1.17315e-26
PRDM2	PRDM2	1.10452e-24	0.466831	0.755	0.488	1.79683e-20
CAPG	CAPG	2.5776e-25	0.466781	0.962	0.799	4.19325e-21
ATP9B	ATP9B	9.92251e-26	0.466653	0.73	0.453	1.61419e-21
SLAMF8	SLAMF8	1.25099e-27	0.466252	0.655	0.354	2.03511e-23
BLVRA	BLVRA	3.50679e-35	0.464771	0.63	0.292	5.70484e-31
HNRNPU	HNRNPU	1.64193e-24	0.463542	0.806	0.549	2.6711e-20
PUM2	PUM2	1.05138e-34	0.462832	0.53	0.217	1.71039e-30
SMARCA2	SMARCA2	2.16869e-29	0.462761	0.552	0.264	3.52802e-25
DDB1	DDB1	1.06826e-23	0.462516	0.796	0.539	1.73784e-19
IGHG3	IGHG3	3.32175e-28	0.462323	1	0.996	5.40382e-24
H2AFV	H2AFV	3.33071e-29	0.462281	0.74	0.432	5.4184e-25
SPPL2A	SPPL2A	1.3412e-31	0.461094	0.611	0.3	2.18187e-27
ATP6V1A	ATP6V1A	3.32737e-28	0.460988	0.771	0.478	5.41296e-24
TRMU	TRMU	1.90724e-33	0.459674	0.599	0.274	3.1027e-29
DEF6	DEF6	2.5707e-31	0.459588	0.608	0.293	4.18202e-27
NAGA	NAGA	1.12537e-26	0.458583	0.646	0.358	1.83076e-22
INPP5B	INPP5B	1.72518e-34	0.458139	0.552	0.233	2.80652e-30
SCPEP1	SCPEP1	1.57893e-27	0.457832	0.944	0.746	2.56861e-23
SLIRP	SLIRP	1.38821e-25	0.45765	0.843	0.585	2.25835e-21
ANAPC5	ANAPC5	6.97335e-28	0.455997	0.605	0.316	1.13442e-23
DAPP1	DAPP1	1.07642e-35	0.455965	0.467	0.172	1.75111e-31
HIST3H2BB	HIST3H2BB	1.75899e-39	0.45571	0.514	0.187	2.86153e-35
ARID1B	ARID1B	1.12046e-31	0.455611	0.655	0.338	1.82276e-27
TCOF1	TCOF1	6.94167e-28	0.455476	0.577	0.287	1.12927e-23
PPM1M	PPM1M	7.06434e-33	0.45535	0.63	0.3	1.14923e-28
PSMB10	PSMB10	4.03516e-22	0.455061	0.821	0.627	6.56441e-18
PTPN6	PTPN6	1.41397e-26	0.454991	0.715	0.432	2.30024e-22
PNN	PNN	1.29491e-23	0.454113	0.828	0.598	2.10655e-19
IL7R	IL7R	3.3929e-24	0.45368	0.671	0.392	5.51958e-20
PDSS1	PDSS1	1.53013e-39	0.452982	0.467	0.16	2.48922e-35
LRBA	LRBA	7.1002e-31	0.452027	0.495	0.215	1.15506e-26
SRP72	SRP72	4.37357e-34	0.450965	0.58	0.255	7.11492e-30
FMNL1	FMNL1	8.8738e-34	0.45079	0.674	0.334	1.44359e-29
BCL2L11	BCL2L11	2.97035e-30	0.450643	0.611	0.302	4.83216e-26
POLR2B	POLR2B	2.33414e-28	0.450573	0.69	0.395	3.79717e-24
TM9SF4	TM9SF4	1.6638e-28	0.450562	0.589	0.304	2.70666e-24
LCP2	LCP2	2.01095e-29	0.450452	0.618	0.308	3.27141e-25
ETHE1	ETHE1	6.82526e-26	0.450173	0.671	0.391	1.11033e-21
RBX1	RBX1	3.96522e-25	0.44995	0.871	0.635	6.45062e-21
DENND2D	DENND2D	9.60456e-26	0.449664	0.621	0.338	1.56247e-21
PPAN	PPAN	4.86125e-28	0.449642	0.583	0.293	7.90829e-24
RAB5IF	RAB5IF	1.16001e-24	0.449544	0.875	0.673	1.8871e-20
HIST1H2BG	HIST1H2BG	9.19608e-25	0.449467	0.909	0.659	1.49602e-20
PRKCB	PRKCB	1.69107e-38	0.449085	0.502	0.184	2.75103e-34
PDK1	PDK1	1.45941e-32	0.4488	0.583	0.264	2.37417e-28
UNC50	UNC50	8.68421e-30	0.448644	0.599	0.3	1.41275e-25
CLEC4A	CLEC4A	6.01899e-36	0.448423	0.464	0.168	9.79169e-32
CELF1	CELF1	1.36237e-23	0.447916	0.777	0.504	2.2163e-19
LMAN1	LMAN1	1.52082e-20	0.447855	0.824	0.602	2.47406e-16
SNAP23	SNAP23	4.04448e-28	0.44728	0.715	0.404	6.57956e-24
S100A13	S100A13	1.1276e-23	0.445924	0.768	0.498	1.83439e-19
KMT2D	KMT2D	1.26315e-26	0.445457	0.621	0.34	2.05489e-22
ID3	ID3	6.8956e-20	0.444581	0.752	0.508	1.12178e-15
LPIN1	LPIN1	1.47345e-28	0.443804	0.552	0.266	2.397e-24
IGLV3-1	IGLV3-1	9.13418e-38	0.443467	0.987	0.838	1.48595e-33
USP4	USP4	5.72579e-25	0.442936	0.759	0.491	9.31471e-21
SKIV2L	SKIV2L	7.66339e-33	0.441196	0.545	0.234	1.24668e-28
NSD2	NSD2	1.89543e-29	0.440804	0.614	0.304	3.08348e-25
DUSP2	DUSP2	1.13351e-46	0.440184	0.439	0.123	1.84399e-42
MKNK1	MKNK1	7.44662e-25	0.439946	0.624	0.35	1.21142e-20
RNF31	RNF31	6.50186e-30	0.439274	0.564	0.268	1.05772e-25
TXNL1	TXNL1	4.07989e-23	0.438298	0.655	0.389	6.63716e-19
WDR43	WDR43	7.20926e-26	0.438234	0.636	0.363	1.1728e-21
SLC25A37	SLC25A37	1.30989e-24	0.438029	0.712	0.422	2.13093e-20
TAF10	TAF10	1.4334e-23	0.437816	0.821	0.568	2.33186e-19
CDC25B	CDC25B	2.28845e-23	0.43645	0.812	0.556	3.72285e-19
ALG13	ALG13	5.09964e-29	0.435977	0.614	0.311	8.2961e-25
CYTH4	CYTH4	1.81991e-26	0.435126	0.639	0.344	2.96062e-22
MOB3A	MOB3A	1.89448e-24	0.435024	0.63	0.362	3.08194e-20
POLA2	POLA2	7.62577e-27	0.434702	0.577	0.291	1.24056e-22
NELFE	NELFE	6.20754e-32	0.434442	0.73	0.389	1.00984e-27
USP15	USP15	6.27417e-29	0.434304	0.627	0.325	1.02068e-24
PGRMC2	PGRMC2	6.13191e-24	0.43325	0.752	0.454	9.9754e-20
TAF15	TAF15	1.09361e-22	0.432827	0.793	0.555	1.77908e-18
BNIP3L	BNIP3L	7.20368e-21	0.432495	0.809	0.596	1.1719e-16
BAZ1B	BAZ1B	5.26988e-25	0.431915	0.69	0.41	8.57304e-21
EEF2	EEF2	1.08638e-35	0.431786	1	0.989	1.76732e-31
PCM1	PCM1	4.24135e-25	0.431629	0.668	0.386	6.89983e-21
PTPRC	PTPRC	1.52231e-29	0.429849	0.624	0.315	2.4765e-25
ACAP1	ACAP1	2.07598e-27	0.429731	0.636	0.341	3.37721e-23
ZNF335	ZNF335	3.55882e-32	0.42953	0.552	0.244	5.78949e-28
HCLS1	HCLS1	1.3968e-23	0.429459	0.84	0.597	2.27232e-19
AFF1	AFF1	1.23259e-22	0.429377	0.696	0.434	2.00517e-18
ARRDC3	ARRDC3	3.92179e-21	0.429362	0.85	0.634	6.37998e-17
RENBP	RENBP	1.24659e-24	0.428016	0.63	0.343	2.02795e-20
SNRPA	SNRPA	3.26009e-26	0.427982	0.614	0.327	5.30351e-22
ORMDL3	ORMDL3	7.77156e-22	0.427495	0.752	0.493	1.26428e-17
KCTD17	KCTD17	7.94092e-34	0.426706	0.536	0.225	1.29183e-29
APBB1IP	APBB1IP	1.07473e-27	0.426485	0.624	0.317	1.74838e-23
CCT2	CCT2	8.40911e-25	0.426361	0.636	0.353	1.36799e-20
GNL3	GNL3	1.0926e-22	0.425779	0.712	0.447	1.77745e-18
STX8	STX8	2.02111e-26	0.425671	0.63	0.336	3.28794e-22
NPLOC4	NPLOC4	4.32764e-28	0.425604	0.63	0.325	7.04021e-24
COPE	COPE	6.20309e-22	0.425494	0.934	0.818	1.00912e-17
RTRAF	RTRAF	1.22117e-23	0.425048	0.856	0.609	1.9866e-19
TIMP1	TIMP1	3.50976e-34	0.424431	1	0.999	5.70968e-30
STK4	STK4	6.00927e-24	0.423507	0.687	0.415	9.77589e-20
ELMO2	ELMO2	4.78038e-29	0.423276	0.58	0.28	7.77672e-25
NUB1	NUB1	2.82928e-29	0.423251	0.605	0.294	4.60268e-25
SCFD1	SCFD1	1.839e-27	0.42297	0.514	0.235	2.99168e-23
U2AF1L4	U2AF1L4	8.90581e-27	0.422905	0.561	0.276	1.4488e-22
CD74	CD74	3.04349e-36	0.422876	1	0.997	4.95116e-32
FAM107B	FAM107B	8.98975e-26	0.422719	0.52	0.249	1.46245e-21
PPP4R3A	PPP4R3A	1.63129e-24	0.421937	0.74	0.474	2.65379e-20
RNF213	RNF213	1.46416e-23	0.421714	0.969	0.822	2.3819e-19
FLT3LG	FLT3LG	4.04874e-26	0.421016	0.533	0.259	6.58649e-22
PSMB7	PSMB7	2.06901e-25	0.420687	0.821	0.536	3.36587e-21
GOLGA1	GOLGA1	4.41108e-26	0.420253	0.549	0.272	7.17594e-22
PSMD1	PSMD1	1.43421e-25	0.419999	0.621	0.335	2.33318e-21
ST6GALNAC6	ST6GALNAC6	3.21539e-24	0.41946	0.671	0.399	5.23079e-20
MCM5	MCM5	1.80058e-20	0.41946	0.633	0.388	2.92919e-16
TMEM50A	TMEM50A	2.72882e-23	0.418178	0.89	0.672	4.43925e-19
CLEC2D	CLEC2D	1.36351e-29	0.418137	0.583	0.281	2.21816e-25
GZMB	GZMB	1.82922e-18	0.417897	0.592	0.346	2.97578e-14
PLSCR3	PLSCR3	7.31607e-22	0.417503	0.727	0.486	1.19018e-17
PCLAF	PCLAF	2.4653e-22	0.416966	0.545	0.294	4.01054e-18
FCER1G	FCER1G	2.67864e-24	0.416458	0.994	0.865	4.35762e-20
SENP3	SENP3	3.56643e-27	0.416043	0.596	0.3	5.80188e-23
GRIPAP1	GRIPAP1	1.17736e-21	0.415281	0.639	0.38	1.91534e-17
CD69	CD69	4.55211e-38	0.414732	0.445	0.146	7.40538e-34
ZNF394	ZNF394	4.68407e-32	0.414689	0.476	0.191	7.62005e-28
ODC1	ODC1	5.17644e-31	0.414287	0.542	0.233	8.42103e-27
THBS1	THBS1	3.87636e-20	0.41415	0.887	0.714	6.30606e-16
MCM6	MCM6	4.05454e-26	0.413777	0.602	0.316	6.59592e-22
AHR	AHR	1.38026e-30	0.413641	0.558	0.253	2.24541e-26
UBXN4	UBXN4	3.02491e-23	0.413214	0.661	0.384	4.92093e-19
TRIM22	TRIM22	1.04793e-23	0.412743	0.953	0.759	1.70477e-19
RNF10	RNF10	1.13761e-46	0.412527	0.367	0.087	1.85066e-42
PDLIM3	PDLIM3	1.74838e-26	0.412123	0.589	0.299	2.84426e-22
TBC1D10C	TBC1D10C	3.36779e-26	0.411791	0.47	0.21	5.47872e-22
WDR75	WDR75	2.17936e-27	0.41148	0.489	0.214	3.54538e-23
SPG7	SPG7	7.7374e-39	0.411447	0.398	0.119	1.25872e-34
CTTN	CTTN	7.35505e-26	0.411444	0.624	0.324	1.19652e-21
IDH3B	IDH3B	2.34501e-25	0.411039	0.555	0.283	3.81485e-21
CD96	CD96	6.20572e-35	0.410736	0.404	0.133	1.00955e-30
DYNC1LI1	DYNC1LI1	7.24212e-34	0.410571	0.486	0.188	1.17815e-29
LRCH4	LRCH4	2.18794e-23	0.410569	0.768	0.492	3.55934e-19
GLYCTK	GLYCTK	1.87066e-30	0.410446	0.502	0.214	3.04318e-26
SLC39A14	SLC39A14	2.21394e-22	0.410236	0.649	0.387	3.60163e-18
HK1	HK1	1.50116e-20	0.409862	0.781	0.538	2.44208e-16
EIF6	EIF6	3.48482e-24	0.40965	0.721	0.438	5.66911e-20
QTRT1	QTRT1	1.40008e-21	0.409619	0.671	0.413	2.27766e-17
WAS	WAS	3.02905e-28	0.409382	0.564	0.266	4.92766e-24
EEF1E1	EEF1E1	1.96119e-27	0.409306	0.486	0.212	3.19047e-23
CEP192	CEP192	1.29579e-26	0.409005	0.495	0.229	2.10799e-22
ATG7	ATG7	3.23094e-23	0.408869	0.586	0.312	5.25609e-19
SELENOO	SELENOO	2.20737e-27	0.408818	0.574	0.284	3.59094e-23
METTL3	METTL3	2.06634e-21	0.408616	0.549	0.306	3.36152e-17
SH3BP2	SH3BP2	6.59107e-29	0.40816	0.574	0.274	1.07224e-24
SMC1A	SMC1A	9.10954e-23	0.407113	0.687	0.41	1.48194e-18
MCM7	MCM7	6.02059e-19	0.40686	0.727	0.501	9.79429e-15
PLCG1	PLCG1	2.94771e-24	0.406491	0.545	0.276	4.79533e-20
JAK1	JAK1	2.76997e-22	0.406322	0.577	0.317	4.50619e-18
BIRC3	BIRC3	1.90852e-24	0.406287	0.495	0.238	3.10478e-20
CDK17	CDK17	9.32465e-34	0.406243	0.408	0.139	1.51693e-29
ATF6B	ATF6B	1.68193e-24	0.406152	0.655	0.366	2.73616e-20
HLA-DMB	HLA-DMB	1.91715e-18	0.405677	0.746	0.52	3.11881e-14
APOL6	APOL6	1.25755e-22	0.405121	0.796	0.517	2.04578e-18
ACAA1	ACAA1	1.47333e-23	0.40489	0.721	0.442	2.39681e-19
UBE2B	UBE2B	6.56061e-23	0.404667	0.743	0.458	1.06728e-18
SLAMF1	SLAMF1	6.98537e-36	0.404245	0.448	0.155	1.13638e-31
PSMD6	PSMD6	4.68121e-32	0.404201	0.555	0.239	7.6154e-28
TYK2	TYK2	3.17305e-23	0.403759	0.649	0.376	5.16192e-19
EXOSC10	EXOSC10	2.14253e-27	0.403462	0.53	0.246	3.48547e-23
SNTB2	SNTB2	2.21412e-27	0.403408	0.53	0.248	3.60192e-23
HLA-DMA	HLA-DMA	4.29377e-19	0.403369	0.884	0.716	6.98511e-15
MAPK8IP3	MAPK8IP3	8.24677e-27	0.403345	0.583	0.295	1.34158e-22
KDM2A	KDM2A	1.74109e-23	0.402865	0.668	0.396	2.83241e-19
CPNE1	CPNE1	1.32897e-21	0.40274	0.746	0.492	2.16197e-17
ANKRD17	ANKRD17	5.07405e-22	0.40248	0.564	0.312	8.25446e-18
TRA2A	TRA2A	7.97992e-20	0.402396	0.856	0.657	1.29817e-15
CD3E	CD3E	1.26613e-39	0.402388	0.458	0.147	2.05975e-35
SDCCAG8	SDCCAG8	6.67231e-28	0.402255	0.68	0.363	1.08545e-23
CYP27B1	CYP27B1	5.43797e-40	0.401894	0.335	0.085	8.84649e-36
AKAP8L	AKAP8L	3.06942e-26	0.401666	0.555	0.273	4.99333e-22
RIOK3	RIOK3	1.41531e-31	0.400371	0.514	0.214	2.30242e-27
TACC3	TACC3	1.77538e-29	0.39986	0.549	0.249	2.88818e-25
PPP2R3C	PPP2R3C	3.35711e-19	0.399708	0.624	0.395	5.46134e-15
ATF7	ATF7	6.14395e-29	0.399604	0.574	0.274	9.99498e-25
SYNRG	SYNRG	5.47691e-33	0.399446	0.539	0.224	8.90983e-29
TM4SF1	TM4SF1	4.77191e-19	0.39918	0.796	0.552	7.76294e-15
TRIM14	TRIM14	6.78008e-27	0.398746	0.542	0.256	1.10298e-22
ALOX5	ALOX5	1.85128e-17	0.398509	0.605	0.392	3.01167e-13
RUVBL2	RUVBL2	5.02987e-21	0.398339	0.696	0.431	8.1826e-17
NUCB2	NUCB2	1.1631e-21	0.398148	0.596	0.335	1.89213e-17
ISY1	ISY1	6.18542e-25	0.397844	0.533	0.261	1.00624e-20
GZMA	GZMA	5.21588e-27	0.397821	0.489	0.215	8.4852e-23
WIPF1	WIPF1	8.76569e-17	0.397679	0.84	0.647	1.426e-12
SLC43A3	SLC43A3	3.75832e-20	0.397626	0.652	0.406	6.11403e-16
SEMA4D	SEMA4D	4.66709e-22	0.397591	0.614	0.362	7.59242e-18
CLK1	CLK1	1.15654e-22	0.397377	0.614	0.343	1.88146e-18
ECPAS	ECPAS	2.93054e-25	0.396193	0.586	0.304	4.7674e-21
KAT6A	KAT6A	1.18528e-24	0.396005	0.602	0.322	1.92821e-20
SH3BGRL	SH3BGRL	1.67493e-21	0.395665	0.89	0.687	2.72478e-17
TRAPPC1	TRAPPC1	1.61522e-21	0.395624	0.821	0.559	2.62764e-17
GNL1	GNL1	1.22838e-27	0.395465	0.564	0.271	1.99832e-23
SNX13	SNX13	2.49816e-23	0.395372	0.53	0.273	4.06401e-19
AIMP1	AIMP1	8.00377e-26	0.395051	0.464	0.207	1.30205e-21
ISCU	ISCU	3.32413e-21	0.395001	0.661	0.413	5.4077e-17
SPAG5	SPAG5	1.67904e-37	0.394795	0.426	0.138	2.73146e-33
HIST1H1B	HIST1H1B	2.20032e-19	0.394594	0.966	0.818	3.57948e-15
ACCS	ACCS	8.62114e-32	0.394044	0.417	0.15	1.40249e-27
TMEM259	TMEM259	1.20836e-21	0.393874	0.878	0.68	1.96576e-17
ZZEF1	ZZEF1	6.77382e-21	0.393736	0.636	0.38	1.10197e-16
NT5C2	NT5C2	1.30729e-25	0.392613	0.683	0.38	2.12671e-21
ZKSCAN1	ZKSCAN1	1.28033e-25	0.392339	0.577	0.3	2.08284e-21
GPATCH2L	GPATCH2L	7.71928e-21	0.391766	0.624	0.381	1.25577e-16
ATP2A2	ATP2A2	5.80715e-19	0.391493	0.828	0.608	9.44708e-15
SEL1L	SEL1L	9.86117e-19	0.391407	0.73	0.498	1.60421e-14
ANKRD13D	ANKRD13D	4.69272e-23	0.391217	0.677	0.394	7.63412e-19
CIAO2A	CIAO2A	4.64963e-26	0.390444	0.542	0.262	7.56402e-22
ACOT7	ACOT7	5.44359e-23	0.390254	0.577	0.31	8.85563e-19
ADAMTSL4	ADAMTSL4	3.02088e-29	0.390077	0.514	0.224	4.91436e-25
BCAP29	BCAP29	9.63071e-26	0.38969	0.508	0.237	1.56672e-21
HGS	HGS	2.16836e-17	0.389596	0.724	0.511	3.52749e-13
CCNK	CCNK	6.35618e-25	0.389518	0.533	0.262	1.03402e-20
RABGGTB	RABGGTB	7.07803e-25	0.389337	0.561	0.286	1.15145e-20
NPC2	NPC2	1.62849e-21	0.389283	0.997	0.871	2.64923e-17
ACOX3	ACOX3	1.5186e-21	0.388485	0.524	0.277	2.47046e-17
PRKDC	PRKDC	7.61461e-28	0.387876	0.502	0.222	1.23874e-23
TNKS	TNKS	5.34301e-21	0.387369	0.655	0.398	8.692e-17
TNFRSF4	TNFRSF4	1.83998e-37	0.387225	0.386	0.116	2.99328e-33
COMMD10	COMMD10	5.11535e-26	0.387016	0.476	0.214	8.32165e-22
EPB41L3	EPB41L3	7.12518e-22	0.386898	0.608	0.35	1.15912e-17
TERF2	TERF2	3.49192e-29	0.386274	0.429	0.169	5.68066e-25
NUFIP2	NUFIP2	1.62202e-25	0.385954	0.574	0.287	2.6387e-21
NXF1	NXF1	1.18311e-22	0.385494	0.602	0.331	1.92468e-18
HLA-DRA	HLA-DRA	2.25507e-24	0.385409	0.997	0.9	3.66855e-20
YME1L1	YME1L1	1.67581e-20	0.385285	0.618	0.367	2.72621e-16
CCL19	CCL19	2.88053e-24	0.385206	0.806	0.51	4.68605e-20
PHRF1	PHRF1	9.76778e-21	0.385162	0.646	0.385	1.58902e-16
TNK2	TNK2	1.84564e-20	0.384979	0.621	0.372	3.00249e-16
RRAGA	RRAGA	3.37835e-22	0.384874	0.492	0.245	5.49589e-18
AHSA1	AHSA1	4.88813e-17	0.384733	0.787	0.564	7.95201e-13
GSK3B	GSK3B	1.73155e-26	0.384301	0.583	0.286	2.81688e-22
SPAG7	SPAG7	3.5542e-22	0.384184	0.68	0.402	5.78197e-18
CPT1B	CPT1B	7.81312e-30	0.383679	0.524	0.224	1.27104e-25
ARHGAP25	ARHGAP25	2.09642e-25	0.383069	0.583	0.296	3.41046e-21
FXYD5	FXYD5	5.58731e-18	0.382764	0.771	0.556	9.08944e-14
COX6C	COX6C	8.83353e-19	0.382418	0.893	0.7	1.43704e-14
FKBP15	FKBP15	2.77106e-27	0.381467	0.508	0.227	4.50796e-23
NDUFB7	NDUFB7	6.42085e-19	0.380634	0.897	0.701	1.04454e-14
APH1B	APH1B	1.148e-28	0.380594	0.47	0.195	1.86756e-24
SPTLC1	SPTLC1	1.16127e-20	0.380493	0.624	0.369	1.88915e-16
SPTAN1	SPTAN1	3.28993e-21	0.380285	0.699	0.428	5.35206e-17
LUC7L2	LUC7L2	4.89523e-18	0.380029	0.712	0.472	7.96356e-14
YARS	YARS	3.22498e-23	0.379737	0.558	0.292	5.2464e-19
ALG5	ALG5	4.22686e-20	0.379572	0.774	0.521	6.87626e-16
PTAFR	PTAFR	6.54581e-25	0.379461	0.567	0.278	1.06487e-20
UQCC1	UQCC1	1.53449e-19	0.379212	0.583	0.344	2.49632e-15
ZNF280D	ZNF280D	2.19845e-26	0.379096	0.486	0.219	3.57644e-22
NFKBID	NFKBID	2.1796e-31	0.378971	0.464	0.179	3.54578e-27
XRN1	XRN1	1.05795e-26	0.378855	0.448	0.191	1.72107e-22
CWF19L1	CWF19L1	1.40517e-31	0.378846	0.451	0.173	2.28593e-27
WARS	WARS	7.92942e-19	0.378833	0.975	0.907	1.28996e-14
THOC7	THOC7	1.09794e-18	0.378588	0.633	0.384	1.78612e-14
ALYREF	ALYREF	2.28983e-23	0.378237	0.611	0.34	3.7251e-19
ARHGEF3	ARHGEF3	1.64193e-24	0.377892	0.467	0.21	2.6711e-20
MED28	MED28	7.87486e-22	0.37735	0.577	0.312	1.28108e-17
PPP1R15A	PPP1R15A	6.60384e-17	0.377269	0.868	0.691	1.07431e-12
LEPROTL1	LEPROTL1	4.13894e-23	0.377207	0.549	0.276	6.73322e-19
DDX21	DDX21	3.34608e-19	0.3768	0.646	0.393	5.44341e-15
HEXD	HEXD	4.81578e-27	0.376602	0.561	0.268	7.8343e-23
IKBKB	IKBKB	2.07935e-22	0.376511	0.787	0.511	3.38269e-18
PABPC1L	PABPC1L	3.27212e-21	0.376381	0.63	0.366	5.32308e-17
BHLHE40	BHLHE40	3.79838e-18	0.376183	0.608	0.376	6.1792e-14
RASSF2	RASSF2	3.22265e-25	0.376062	0.439	0.192	5.24261e-21
COMMD3	COMMD3	1.58745e-25	0.376058	0.53	0.252	2.58247e-21
EZH2	EZH2	5.37544e-30	0.375849	0.514	0.218	8.74477e-26
CHCHD7	CHCHD7	1.91836e-24	0.375812	0.567	0.288	3.12078e-20
IGHM	IGHM	9.01992e-25	0.375303	0.997	0.946	1.46736e-20
ENGASE	ENGASE	9.27323e-24	0.374802	0.533	0.268	1.50857e-19
MMP9	MMP9	1.32579e-15	0.374786	0.655	0.434	2.1568e-11
LGALS1	LGALS1	1.9956e-19	0.374703	0.987	0.865	3.24644e-15
DDX17	DDX17	3.36644e-22	0.374179	0.984	0.895	5.47652e-18
NDUFAB1	NDUFAB1	5.44355e-19	0.374133	0.574	0.335	8.85557e-15
MYL12A	MYL12A	4.43932e-17	0.374063	0.683	0.45	7.22189e-13
CRLS1	CRLS1	1.28293e-21	0.373921	0.592	0.329	2.08707e-17
LGALS8	LGALS8	3.75752e-27	0.3739	0.539	0.251	6.11273e-23
NCOR1	NCOR1	2.52027e-23	0.373869	0.577	0.3	4.09997e-19
YWHAH	YWHAH	5.44279e-15	0.373784	0.831	0.658	8.85433e-11
PRCP	PRCP	3.16246e-20	0.37237	0.636	0.377	5.14469e-16
CDC123	CDC123	1.0183e-19	0.372104	0.655	0.402	1.65657e-15
TNFRSF1B	TNFRSF1B	1.79934e-20	0.371947	0.583	0.335	2.92717e-16
PRSS23	PRSS23	3.60795e-20	0.371793	0.611	0.351	5.86941e-16
NAGK	NAGK	1.15608e-17	0.371662	0.69	0.462	1.88071e-13
PI4KA	PI4KA	1.01654e-22	0.371637	0.646	0.358	1.65371e-18
MED10	MED10	2.13434e-18	0.371617	0.527	0.308	3.47215e-14
NUP62	NUP62	5.2752e-17	0.371397	0.715	0.497	8.58169e-13
GART	GART	3.63951e-22	0.371296	0.483	0.238	5.92075e-18
AP1G2	AP1G2	2.1806e-26	0.370872	0.47	0.207	3.5474e-22
GTF2F2	GTF2F2	1.20702e-19	0.370131	0.633	0.383	1.96358e-15
DPM1	DPM1	5.79444e-22	0.370005	0.552	0.293	9.42639e-18
TNC	TNC	9.2495e-15	0.369841	0.755	0.566	1.50471e-10
ROCK1	ROCK1	2.71825e-20	0.369553	0.539	0.298	4.42205e-16
SNX20	SNX20	7.585e-29	0.369342	0.492	0.207	1.23393e-24
COG7	COG7	2.30589e-28	0.369088	0.417	0.162	3.75122e-24
SERPINA1	SERPINA1	4.14177e-17	0.368759	0.743	0.519	6.73783e-13
CHD2	CHD2	2.0966e-19	0.36819	0.555	0.312	3.41075e-15
MROH1	MROH1	1.01836e-22	0.368117	0.498	0.247	1.65667e-18
RNASEK	RNASEK	4.9778e-16	0.368096	0.85	0.634	8.09788e-12
MT1E	MT1E	1.07402e-15	0.368018	0.846	0.654	1.74722e-11
BNIP2	BNIP2	3.22778e-19	0.367847	0.624	0.371	5.25095e-15
SHMT2	SHMT2	2.95967e-18	0.367768	0.699	0.458	4.81478e-14
SPN	SPN	2.14778e-26	0.367219	0.404	0.158	3.49401e-22
TRAF3IP3	TRAF3IP3	5.82765e-27	0.366922	0.386	0.146	9.48042e-23
ARID4A	ARID4A	1.36055e-23	0.3669	0.511	0.248	2.21335e-19
TBC1D22A	TBC1D22A	2.85217e-21	0.366803	0.655	0.385	4.63992e-17
SELENOF	SELENOF	1.97533e-21	0.366549	0.696	0.422	3.21347e-17
SEC61A1	SEC61A1	4.16985e-18	0.366098	0.871	0.652	6.78352e-14
EID1	EID1	6.29224e-19	0.365861	0.94	0.793	1.02362e-14
SPECC1L	SPECC1L	1.9146e-25	0.365819	0.48	0.214	3.11467e-21
GIGYF2	GIGYF2	3.8707e-20	0.365752	0.577	0.334	6.29685e-16
METTL22	METTL22	5.88733e-30	0.365648	0.439	0.167	9.5775e-26
RC3H2	RC3H2	2.83145e-26	0.365601	0.492	0.222	4.6062e-22
EGLN3	EGLN3	5.56842e-16	0.365525	0.577	0.363	9.05871e-12
GLS	GLS	2.95991e-19	0.365499	0.558	0.318	4.81518e-15
TEX264	TEX264	1.14739e-20	0.365332	0.53	0.28	1.86657e-16
CLK3	CLK3	1.25154e-23	0.365207	0.514	0.253	2.036e-19
NISCH	NISCH	2.32836e-17	0.365109	0.771	0.549	3.78777e-13
AGAP3	AGAP3	7.51039e-23	0.363869	0.633	0.344	1.22179e-18
OSBP	OSBP	5.03892e-19	0.363661	0.592	0.353	8.19731e-15
DDX3X	DDX3X	3.92277e-17	0.363553	0.821	0.595	6.38157e-13
DNAJC7	DNAJC7	3.24597e-19	0.363179	0.743	0.507	5.28054e-15
ECHDC1	ECHDC1	1.22847e-23	0.363097	0.571	0.291	1.99848e-19
IRF1	IRF1	3.50721e-16	0.362984	0.884	0.735	5.70553e-12
NDUFS2	NDUFS2	2.84352e-19	0.362658	0.708	0.451	4.62584e-15
CD58	CD58	3.6249e-28	0.362452	0.433	0.173	5.89699e-24
CYP27A1	CYP27A1	5.0575e-17	0.362113	0.589	0.357	8.22754e-13
IRAK1	IRAK1	7.17359e-18	0.362054	0.661	0.416	1.167e-13
NIN	NIN	1.29861e-20	0.362022	0.486	0.248	2.11257e-16
SUFU	SUFU	2.38847e-24	0.361422	0.53	0.26	3.88556e-20
WAC	WAC	3.02284e-18	0.361371	0.674	0.44	4.91755e-14
TXN2	TXN2	6.60991e-19	0.361331	0.74	0.493	1.0753e-14
PDCD6IP	PDCD6IP	1.85161e-17	0.360785	0.602	0.375	3.01219e-13
RGS16	RGS16	1.44809e-22	0.360681	0.539	0.273	2.35576e-18
TPX2	TPX2	2.86052e-20	0.360637	0.574	0.318	4.6535e-16
SNAPC3	SNAPC3	5.47875e-20	0.360608	0.577	0.327	8.91282e-16
INTS4	INTS4	2.00266e-22	0.360488	0.614	0.338	3.25792e-18
GTF2I	GTF2I	2.46975e-17	0.360309	0.818	0.595	4.01778e-13
LAT2	LAT2	2.01623e-19	0.360247	0.524	0.286	3.28e-15
FPR2	FPR2	3.97739e-26	0.360155	0.389	0.152	6.47042e-22
GAK	GAK	2.35487e-17	0.36015	0.611	0.383	3.83091e-13
LCK	LCK	2.0752e-32	0.36011	0.364	0.115	3.37593e-28
RAB43	RAB43	1.46642e-22	0.359976	0.636	0.358	2.38557e-18
VPS13C	VPS13C	9.40704e-21	0.359849	0.549	0.296	1.53034e-16
TXNL4A	TXNL4A	6.53173e-18	0.359549	0.74	0.502	1.06258e-13
HUWE1	HUWE1	3.16789e-20	0.35925	0.52	0.281	5.15353e-16
FAM122B	FAM122B	2.95745e-25	0.358614	0.492	0.226	4.81118e-21
ASPSCR1	ASPSCR1	4.12005e-22	0.358519	0.517	0.256	6.7025e-18
CYBA	CYBA	1.74628e-21	0.358326	0.994	0.905	2.84086e-17
ATG2B	ATG2B	5.59136e-21	0.358281	0.473	0.236	9.09603e-17
PFDN6	PFDN6	6.31999e-19	0.358271	0.592	0.345	1.02814e-14
MS4A4A	MS4A4A	2.10409e-18	0.358055	0.671	0.422	3.42294e-14
IL4I1	IL4I1	7.51195e-22	0.357826	0.577	0.311	1.22204e-17
BAG6	BAG6	6.17448e-18	0.357589	0.69	0.453	1.00446e-13
UTP3	UTP3	2.76302e-20	0.357568	0.608	0.35	4.49488e-16
CDV3	CDV3	3.73331e-17	0.357374	0.931	0.753	6.07334e-13
UBE3C	UBE3C	7.75351e-18	0.357293	0.58	0.348	1.26134e-13
GLRX	GLRX	6.0582e-22	0.357258	0.517	0.256	9.85548e-18
TUBA1B	TUBA1B	2.37909e-25	0.357214	0.42	0.175	3.8703e-21
DDX1	DDX1	8.79212e-21	0.356999	0.52	0.275	1.4303e-16
RAB8B	RAB8B	5.63778e-27	0.356981	0.467	0.197	9.17155e-23
ZBTB11	ZBTB11	8.12268e-26	0.356933	0.442	0.185	1.3214e-21
RELB	RELB	8.79017e-25	0.356927	0.42	0.177	1.42998e-20
VPS53	VPS53	8.1555e-21	0.35688	0.561	0.313	1.32674e-16
RHOT2	RHOT2	3.57022e-20	0.356857	0.68	0.433	5.80804e-16
XPNPEP1	XPNPEP1	4.55279e-18	0.35681	0.561	0.33	7.40647e-14
SNU13	SNU13	1.13339e-18	0.356571	0.73	0.458	1.8438e-14
SYMPK	SYMPK	3.81819e-18	0.356555	0.643	0.393	6.21143e-14
HAGH	HAGH	7.2173e-20	0.356451	0.674	0.427	1.17411e-15
NAA20	NAA20	1.96567e-20	0.356369	0.639	0.372	3.19774e-16
HDAC8	HDAC8	1.85444e-31	0.356276	0.417	0.149	3.0168e-27
CEBPD	CEBPD	6.77054e-17	0.35604	0.978	0.86	1.10143e-12
PHKG2	PHKG2	7.89485e-20	0.355913	0.502	0.265	1.28433e-15
FOXK1	FOXK1	2.39006e-22	0.355858	0.486	0.235	3.88815e-18
FOXP1	FOXP1	3.07044e-19	0.355478	0.699	0.432	4.99499e-15
BRD2	BRD2	2.11813e-16	0.355464	0.806	0.582	3.44577e-12
SAMHD1	SAMHD1	2.04386e-19	0.355329	0.749	0.489	3.32495e-15
DNAJA2	DNAJA2	7.59108e-21	0.355193	0.564	0.303	1.23492e-16
SGSH	SGSH	5.44359e-22	0.354796	0.545	0.286	8.85564e-18
SERINC1	SERINC1	6.78351e-21	0.354777	0.624	0.355	1.10354e-16
KMT2B	KMT2B	4.86411e-20	0.354638	0.564	0.317	7.91293e-16
DAZAP1	DAZAP1	3.72177e-16	0.354542	0.58	0.365	6.05458e-12
ZNF586	ZNF586	2.85641e-17	0.354457	0.658	0.44	4.64681e-13
RNF187	RNF187	1.59245e-18	0.354428	0.843	0.628	2.59059e-14
RBM5	RBM5	8.38291e-17	0.354295	0.677	0.46	1.36373e-12
AP5B1	AP5B1	9.92746e-22	0.354207	0.627	0.355	1.615e-17
NRAS	NRAS	3.25567e-23	0.35394	0.514	0.25	5.29632e-19
USP14	USP14	1.26266e-22	0.353826	0.492	0.238	2.05409e-18
LAMP2	LAMP2	1.3361e-19	0.352968	0.818	0.564	2.17356e-15
INTS11	INTS11	1.33367e-15	0.352786	0.755	0.549	2.16961e-11
ATP13A1	ATP13A1	8.23607e-18	0.352476	0.621	0.383	1.33984e-13
RAB11A	RAB11A	4.2164e-16	0.352247	0.737	0.509	6.85924e-12
UNKL	UNKL	4.73946e-29	0.351926	0.486	0.201	7.71016e-25
LRRC40	LRRC40	8.44249e-26	0.351851	0.53	0.247	1.37342e-21
TCERG1	TCERG1	1.73995e-17	0.351641	0.658	0.422	2.83055e-13
ITGA6	ITGA6	9.57441e-23	0.351486	0.448	0.203	1.55757e-18
SMARCA4	SMARCA4	5.5687e-24	0.350875	0.549	0.271	9.05917e-20
DDX27	DDX27	1.50673e-19	0.35075	0.483	0.25	2.45116e-15
ANKHD1	ANKHD1	1.29542e-18	0.350472	0.671	0.42	2.10739e-14
DARS	DARS	3.46513e-22	0.350256	0.448	0.208	5.63707e-18
RSL1D1	RSL1D1	4.53722e-15	0.349766	0.646	0.429	7.38115e-11
CXCL5	CXCL5	9.08289e-17	0.349744	0.486	0.267	1.4776e-12
ARPC5L	ARPC5L	2.94785e-16	0.349653	0.668	0.433	4.79556e-12
PRPF6	PRPF6	1.71087e-15	0.349631	0.699	0.488	2.78325e-11
CRBN	CRBN	6.57764e-28	0.349574	0.442	0.177	1.07005e-23
JCHAIN	JCHAIN	6.1966e-16	0.349499	0.997	0.909	1.00806e-11
LRPAP1	LRPAP1	9.38177e-19	0.349028	0.953	0.838	1.52623e-14
PSMG2	PSMG2	2.19216e-17	0.348983	0.577	0.345	3.56621e-13
CRYZL1	CRYZL1	5.23313e-30	0.348925	0.408	0.146	8.51326e-26
ABRACL	ABRACL	6.42516e-20	0.348789	0.552	0.307	1.04524e-15
MILR1	MILR1	5.46366e-27	0.348781	0.398	0.152	8.88828e-23
USP34	USP34	1.65542e-18	0.348639	0.605	0.362	2.69304e-14
SEH1L	SEH1L	3.66296e-23	0.34858	0.451	0.205	5.9589e-19
SLC31A2	SLC31A2	1.02933e-18	0.348323	0.596	0.346	1.67451e-14
LIMD2	LIMD2	3.83022e-16	0.348232	0.696	0.468	6.231e-12
CHMP2B	CHMP2B	1.17549e-30	0.348088	0.364	0.12	1.91229e-26
KLC1	KLC1	2.36261e-18	0.347514	0.724	0.467	3.84349e-14
NLGN2	NLGN2	7.71898e-26	0.347437	0.417	0.169	1.25572e-21
UBR1	UBR1	3.97546e-18	0.347049	0.627	0.388	6.46728e-14
STARD7	STARD7	1.23267e-21	0.347024	0.48	0.235	2.00532e-17
METTL17	METTL17	1.63082e-28	0.346957	0.448	0.178	2.65303e-24
REXO1	REXO1	2.912e-23	0.346892	0.486	0.231	4.73725e-19
EIF2AK2	EIF2AK2	3.33887e-16	0.346342	0.618	0.399	5.43167e-12
SF3A1	SF3A1	1.88848e-20	0.346052	0.643	0.368	3.07218e-16
MYH9	MYH9	4.86175e-19	0.345745	0.984	0.907	7.9091e-15
TRIB2	TRIB2	1.0149e-18	0.345437	0.555	0.316	1.65105e-14
CNOT3	CNOT3	5.18199e-16	0.345396	0.545	0.328	8.43006e-12
SENP6	SENP6	1.569e-22	0.345391	0.473	0.226	2.55244e-18
RAVER1	RAVER1	1.03852e-19	0.345215	0.58	0.326	1.68947e-15
GANAB	GANAB	6.38929e-16	0.34507	0.928	0.733	1.03941e-11
PSMD14	PSMD14	5.66745e-21	0.344914	0.514	0.268	9.21981e-17
PSMA5	PSMA5	7.54638e-17	0.344704	0.727	0.494	1.22765e-12
ATF6	ATF6	1.20217e-16	0.344352	0.533	0.312	1.95568e-12
WDR81	WDR81	1.76919e-21	0.344296	0.461	0.223	2.87812e-17
ZMIZ2	ZMIZ2	3.61993e-16	0.343984	0.702	0.484	5.8889e-12
TMCO1	TMCO1	1.32016e-19	0.343716	0.574	0.325	2.14764e-15
PLA2G7	PLA2G7	1.91833e-28	0.343641	0.379	0.135	3.12074e-24
GNB1	GNB1	5.28799e-15	0.343617	0.922	0.785	8.6025e-11
SF3B3	SF3B3	2.64313e-20	0.343553	0.539	0.288	4.29984e-16
PHF11	PHF11	6.85619e-18	0.343279	0.514	0.285	1.11536e-13
VPS35	VPS35	2.08226e-20	0.342801	0.486	0.248	3.38743e-16
WAPL	WAPL	5.84717e-26	0.342572	0.439	0.181	9.51218e-22
SLC43A2	SLC43A2	1.86134e-18	0.342526	0.658	0.402	3.02802e-14
ACAP2	ACAP2	9.62607e-22	0.342401	0.48	0.233	1.56597e-17
POLR3E	POLR3E	1.1958e-19	0.342213	0.47	0.236	1.94533e-15
ANKRD10	ANKRD10	1.23316e-16	0.342003	0.652	0.42	2.0061e-12
CAMK2D	CAMK2D	2.78289e-18	0.341504	0.511	0.281	4.52721e-14
NANS	NANS	1.38234e-17	0.341311	0.636	0.392	2.2488e-13
CLDND1	CLDND1	1.01842e-24	0.340991	0.429	0.183	1.65676e-20
FOXN2	FOXN2	1.53483e-23	0.340922	0.442	0.196	2.49686e-19
MCM3	MCM3	1.11454e-15	0.340552	0.608	0.393	1.81313e-11
SYK	SYK	2.10235e-20	0.340338	0.52	0.267	3.42011e-16
SETX	SETX	1.06812e-17	0.34013	0.517	0.289	1.73761e-13
ACSF3	ACSF3	7.11736e-21	0.340123	0.476	0.236	1.15785e-16
BTAF1	BTAF1	1.72669e-17	0.339979	0.517	0.29	2.80898e-13
EPB41	EPB41	4.15631e-28	0.339596	0.392	0.144	6.76148e-24
PPP1CB	PPP1CB	2.81988e-18	0.339287	0.652	0.406	4.58738e-14
HIST1H4C	HIST1H4C	3.51145e-13	0.338991	0.89	0.712	5.71243e-09
POGLUT1	POGLUT1	8.74253e-19	0.338582	0.502	0.271	1.42223e-14
RAB10	RAB10	5.19367e-17	0.338503	0.58	0.343	8.44906e-13
CERK	CERK	2.60392e-23	0.338416	0.429	0.19	4.23605e-19
NMT1	NMT1	5.96644e-19	0.338333	0.636	0.378	9.70621e-15
ZNF451	ZNF451	1.86496e-18	0.337977	0.545	0.305	3.03391e-14
IPO5	IPO5	3.04247e-17	0.337837	0.502	0.279	4.9495e-13
NDUFV1	NDUFV1	1.3416e-14	0.337491	0.771	0.581	2.18252e-10
GPATCH2	GPATCH2	4.37343e-18	0.337412	0.445	0.228	7.1147e-14
GCA	GCA	4.86196e-19	0.337399	0.555	0.302	7.90943e-15
SNX2	SNX2	4.11445e-21	0.337333	0.658	0.38	6.69339e-17
AHI1	AHI1	3.48837e-21	0.337261	0.392	0.174	5.67487e-17
INVS	INVS	1.25634e-23	0.337116	0.445	0.198	2.04382e-19
THBS3	THBS3	1.93373e-25	0.337005	0.382	0.147	3.1458e-21
PXK	PXK	7.23637e-24	0.336476	0.467	0.211	1.17721e-19
ADPGK	ADPGK	5.04661e-25	0.336422	0.517	0.242	8.20983e-21
DLG4	DLG4	3.20456e-20	0.33641	0.426	0.2	5.21319e-16
MYO1G	MYO1G	3.25235e-16	0.3361	0.524	0.308	5.29092e-12
DLG1	DLG1	1.80231e-26	0.335984	0.376	0.14	2.932e-22
MRC1	MRC1	2.87589e-13	0.335707	0.768	0.57	4.6785e-09
CUL9	CUL9	9.75159e-20	0.335232	0.505	0.271	1.58639e-15
ERCC5	ERCC5	5.07291e-18	0.335194	0.545	0.308	8.25261e-14
KPNA4	KPNA4	2.56242e-15	0.335085	0.749	0.531	4.16855e-11
PSD4	PSD4	1.22837e-17	0.3349	0.426	0.221	1.99831e-13
CD247	CD247	5.76809e-27	0.334832	0.339	0.117	9.38353e-23
INO80B	INO80B	2.02931e-16	0.334572	0.624	0.383	3.30129e-12
RB1	RB1	3.5429e-16	0.334446	0.705	0.481	5.76359e-12
ENPP4	ENPP4	1.36216e-18	0.334347	0.436	0.22	2.21596e-14
MMS19	MMS19	2.11868e-21	0.334116	0.476	0.229	3.44667e-17
DNMT1	DNMT1	1.20541e-16	0.334019	0.614	0.387	1.96096e-12
PPP3R1	PPP3R1	1.92809e-20	0.333935	0.461	0.224	3.13662e-16
ATF2	ATF2	2.42494e-21	0.333887	0.505	0.253	3.94489e-17
IGLV6-57	IGLV6-57	1.40751e-21	0.333879	0.599	0.33	2.28973e-17
TOMM40	TOMM40	1.72364e-22	0.333708	0.442	0.201	2.80402e-18
SEPTIN6	SEPTIN6	3.71111e-15	0.333592	0.527	0.316	6.03723e-11
CHMP4A	CHMP4A	3.28324e-18	0.333109	0.495	0.267	5.34117e-14
BRD3	BRD3	2.62939e-23	0.332698	0.408	0.173	4.27749e-19
SH3KBP1	SH3KBP1	1.61472e-19	0.332501	0.511	0.271	2.62682e-15
DNAJC10	DNAJC10	1.52503e-16	0.332429	0.498	0.282	2.48092e-12
PLEKHB2	PLEKHB2	3.68237e-16	0.332265	0.633	0.413	5.99047e-12
UBXN6	UBXN6	4.77757e-14	0.332251	0.84	0.674	7.77216e-10
DNAJC17	DNAJC17	9.7921e-22	0.332165	0.467	0.22	1.59298e-17
CAD	CAD	1.54703e-21	0.332022	0.464	0.222	2.51671e-17
MCAM	MCAM	1.25066e-16	0.331975	0.592	0.35	2.03457e-12
MAP3K2	MAP3K2	4.24525e-20	0.33142	0.395	0.181	6.90618e-16
ZNF281	ZNF281	3.89518e-29	0.331251	0.345	0.113	6.33669e-25
TCF25	TCF25	4.85925e-14	0.3312	0.859	0.722	7.90504e-10
NOP58	NOP58	4.67005e-16	0.331188	0.621	0.395	7.59725e-12
ZNF598	ZNF598	4.58178e-21	0.331167	0.464	0.226	7.45364e-17
C18orf32	C18orf32	3.18648e-19	0.331078	0.467	0.237	5.18376e-15
GLG1	GLG1	8.23629e-15	0.330939	0.737	0.529	1.33988e-10
GCN1	GCN1	2.83258e-15	0.330866	0.677	0.465	4.60805e-11
DNM1L	DNM1L	2.67963e-22	0.330732	0.357	0.143	4.35922e-18
PSTPIP1	PSTPIP1	1.17598e-25	0.330629	0.354	0.129	1.91308e-21
CIRBP	CIRBP	6.85288e-17	0.330458	0.966	0.883	1.11483e-12
PCK2	PCK2	1.57326e-19	0.330441	0.464	0.232	2.55938e-15
EIF2B5	EIF2B5	7.91822e-15	0.330434	0.702	0.492	1.28814e-10
RASGRP2	RASGRP2	1.07441e-18	0.330373	0.386	0.181	1.74785e-14
TRAF5	TRAF5	1.22775e-24	0.330269	0.404	0.164	1.9973e-20
COQ10B	COQ10B	2.48699e-23	0.329947	0.392	0.162	4.04584e-19
ALG11	ALG11	4.15686e-15	0.329868	0.539	0.333	6.76239e-11
PPM1G	PPM1G	4.54238e-16	0.329429	0.633	0.403	7.38954e-12
CD46	CD46	2.52394e-18	0.32922	0.589	0.332	4.10594e-14
GREM1	GREM1	1.92213e-27	0.328913	0.436	0.169	3.12692e-23
ERGIC2	ERGIC2	1.39074e-21	0.327973	0.382	0.164	2.26246e-17
SLC35F5	SLC35F5	6.9729e-26	0.327926	0.445	0.184	1.13435e-21
DNAJC21	DNAJC21	6.79917e-18	0.327518	0.436	0.224	1.10609e-13
REL	REL	5.33146e-26	0.327308	0.357	0.129	8.67323e-22
PNRC1	PNRC1	9.75504e-17	0.327226	0.636	0.4	1.58695e-12
TMEM30A	TMEM30A	3.22575e-18	0.327056	0.693	0.436	5.24766e-14
DMXL2	DMXL2	8.59733e-20	0.327024	0.448	0.218	1.39861e-15
ARHGAP4	ARHGAP4	8.11876e-20	0.326984	0.502	0.258	1.32076e-15
DHX15	DHX15	3.36942e-16	0.326539	0.671	0.426	5.48137e-12
CLSTN1	CLSTN1	6.50471e-16	0.326425	0.624	0.398	1.05819e-11
TNS3	TNS3	1.84584e-13	0.326374	0.699	0.514	3.00281e-09
UPP1	UPP1	3.95543e-18	0.326307	0.592	0.346	6.43469e-14
PREP	PREP	1.05983e-19	0.326182	0.489	0.252	1.72413e-15
NDUFA6	NDUFA6	1.89854e-17	0.326019	0.52	0.291	3.08855e-13
TNFAIP8	TNFAIP8	5.43407e-22	0.326019	0.451	0.209	8.84014e-18
SYNGAP1	SYNGAP1	2.33481e-16	0.326019	0.448	0.243	3.79828e-12
LXN	LXN	1.43525e-19	0.32571	0.52	0.271	2.33486e-15
POLR2H	POLR2H	4.36866e-15	0.325449	0.564	0.361	7.10694e-11
COG4	COG4	7.71638e-20	0.325033	0.476	0.24	1.2553e-15
SLA	SLA	2.27317e-17	0.325031	0.608	0.361	3.69799e-13
ERLEC1	ERLEC1	4.42403e-17	0.324974	0.542	0.312	7.19702e-13
SLC30A1	SLC30A1	4.5394e-18	0.324963	0.549	0.309	7.38469e-14
IFFO1	IFFO1	4.11771e-15	0.324694	0.539	0.327	6.69868e-11
PES1	PES1	5.14379e-16	0.324092	0.671	0.443	8.36792e-12
THY1	THY1	6.53029e-16	0.324068	0.52	0.304	1.06235e-11
ZNF621	ZNF621	6.82793e-24	0.323899	0.401	0.164	1.11077e-19
OSTF1	OSTF1	9.58005e-17	0.323878	0.586	0.357	1.55848e-12
BRAP	BRAP	1.77164e-21	0.323727	0.398	0.175	2.8821e-17
UBE2A	UBE2A	1.48299e-15	0.323677	0.687	0.465	2.41253e-11
GTPBP2	GTPBP2	8.54979e-15	0.323637	0.586	0.369	1.39088e-10
GRB2	GRB2	8.89275e-15	0.323483	0.699	0.476	1.44667e-10
ZRANB2	ZRANB2	2.10546e-14	0.322825	0.834	0.635	3.42516e-10
LIME1	LIME1	1.62105e-15	0.322695	0.605	0.38	2.63713e-11
POLR2A	POLR2A	8.04784e-17	0.322679	0.627	0.375	1.30922e-12
RSRC1	RSRC1	1.34082e-16	0.322103	0.502	0.279	2.18125e-12
ARF4	ARF4	6.40973e-14	0.322031	0.671	0.45	1.04273e-09
CYBC1	CYBC1	1.852e-16	0.321902	0.762	0.52	3.01283e-12
DYNC1H1	DYNC1H1	1.65158e-16	0.321719	0.687	0.448	2.68678e-12
CD81	CD81	1.11062e-18	0.321181	0.994	0.985	1.80675e-14
TRAC	TRAC	8.03167e-23	0.320954	0.411	0.176	1.30659e-18
STX4	STX4	1.41715e-17	0.320754	0.517	0.282	2.30542e-13
HLX	HLX	1.57735e-18	0.320513	0.48	0.253	2.56604e-14
CDK5RAP2	CDK5RAP2	5.16615e-20	0.320338	0.42	0.196	8.40429e-16
PYCR2	PYCR2	4.74195e-19	0.320256	0.743	0.461	7.71421e-15
TCP1	TCP1	2.49964e-15	0.319758	0.812	0.61	4.06642e-11
SMC4	SMC4	2.86474e-20	0.319708	0.401	0.183	4.66036e-16
PPP6R1	PPP6R1	4.55078e-15	0.31909	0.52	0.314	7.40321e-11
PISD	PISD	2.69416e-15	0.318861	0.498	0.294	4.38287e-11
BAZ2A	BAZ2A	4.38457e-17	0.318787	0.445	0.235	7.13282e-13
NUP43	NUP43	5.26708e-18	0.318749	0.404	0.195	8.56849e-14
COQ9	COQ9	3.38315e-19	0.318722	0.486	0.251	5.50372e-15
GBGT1	GBGT1	1.68535e-19	0.318704	0.408	0.192	2.74173e-15
TALDO1	TALDO1	7.25663e-13	0.318688	0.715	0.53	1.18051e-08
CNOT7	CNOT7	3.25236e-17	0.318658	0.68	0.427	5.29094e-13
LARP1	LARP1	3.28681e-16	0.318559	0.527	0.306	5.34698e-12
FCGR2A	FCGR2A	2.43733e-15	0.318137	0.649	0.425	3.96505e-11
STRADA	STRADA	1.31807e-21	0.317768	0.404	0.177	2.14424e-17
SPTLC2	SPTLC2	7.67363e-17	0.317763	0.636	0.396	1.24835e-12
CENPX	CENPX	4.90811e-16	0.317558	0.564	0.333	7.98452e-12
WDFY4	WDFY4	1.00065e-22	0.317558	0.411	0.177	1.62786e-18
MDH2	MDH2	8.59633e-15	0.317485	0.705	0.475	1.39845e-10
GPATCH8	GPATCH8	6.68465e-22	0.317449	0.364	0.15	1.08746e-17
DPAGT1	DPAGT1	3.83055e-19	0.317216	0.476	0.243	6.23154e-15
SPEN	SPEN	2.04725e-21	0.31718	0.37	0.155	3.33046e-17
LAIR1	LAIR1	3.92435e-13	0.317019	0.821	0.637	6.38413e-09
TRABD	TRABD	8.42315e-15	0.316806	0.592	0.39	1.37028e-10
STXBP5	STXBP5	4.48775e-21	0.316582	0.433	0.199	7.30067e-17
SNAI2	SNAI2	1.37219e-18	0.316501	0.542	0.299	2.23229e-14
RCC1L	RCC1L	3.74003e-18	0.316467	0.395	0.188	6.08428e-14
IL15RA	IL15RA	1.27761e-13	0.316202	0.511	0.32	2.07841e-09
SIK2	SIK2	2.66217e-22	0.316134	0.354	0.142	4.33082e-18
SEC22B	SEC22B	5.44481e-14	0.315987	0.712	0.514	8.85762e-10
CD52	CD52	8.48753e-15	0.315619	0.508	0.3	1.38075e-10
FMNL3	FMNL3	3.86426e-22	0.315604	0.401	0.173	6.28638e-18
NFAM1	NFAM1	1.51566e-20	0.315604	0.395	0.176	2.46568e-16
PDCD5	PDCD5	7.67205e-13	0.315463	0.784	0.609	1.24809e-08
NDST2	NDST2	4.53957e-16	0.315216	0.489	0.274	7.38497e-12
DENND4C	DENND4C	2.86426e-19	0.314963	0.426	0.207	4.65957e-15
NDEL1	NDEL1	4.68516e-15	0.314783	0.649	0.436	7.62182e-11
LY6G5B	LY6G5B	7.04614e-19	0.314477	0.373	0.17	1.14627e-14
PSMD11	PSMD11	1.75963e-13	0.314365	0.693	0.485	2.86256e-09
NDUFB5	NDUFB5	1.06049e-17	0.314234	0.439	0.226	1.7252e-13
PFDN1	PFDN1	6.35545e-19	0.314152	0.498	0.258	1.03391e-14
SRPK1	SRPK1	1.09086e-22	0.314103	0.354	0.139	1.77462e-18
SUSD6	SUSD6	2.15002e-21	0.31409	0.47	0.222	3.49765e-17
NARF	NARF	3.267e-13	0.314061	0.599	0.406	5.31475e-09
SEL1L3	SEL1L3	1.27341e-14	0.314053	0.674	0.457	2.07158e-10
RPF1	RPF1	3.65087e-16	0.314008	0.58	0.351	5.93923e-12
NFATC1	NFATC1	6.24957e-23	0.313416	0.411	0.174	1.01668e-18
PHC2	PHC2	7.88277e-18	0.313394	0.48	0.253	1.28237e-13
UQCR11	UQCR11	3.07301e-15	0.313089	0.897	0.682	4.99918e-11
BSG	BSG	1.48929e-16	0.313034	0.987	0.907	2.42278e-12
KLHDC2	KLHDC2	6.01743e-20	0.312504	0.445	0.214	9.78916e-16
ACP1	ACP1	1.4314e-13	0.311655	0.533	0.337	2.3286e-09
PLEK	PLEK	2.08866e-13	0.311488	0.621	0.409	3.39783e-09
NPHP3	NPHP3	4.18278e-16	0.311396	0.498	0.285	6.80454e-12
CCDC93	CCDC93	1.13352e-16	0.311328	0.47	0.258	1.84401e-12
CD84	CD84	1.39505e-17	0.311306	0.433	0.217	2.26947e-13
FBXW7	FBXW7	6.15266e-15	0.311273	0.658	0.435	1.00091e-10
HYAL2	HYAL2	7.60226e-13	0.311199	0.483	0.3	1.23673e-08
PSMA2	PSMA2	3.67296e-13	0.311199	0.68	0.474	5.97516e-09
DNAJA1	DNAJA1	1.06871e-14	0.311163	0.705	0.477	1.73858e-10
FBXO9	FBXO9	1.78242e-17	0.311041	0.42	0.211	2.89965e-13
TMBIM4	TMBIM4	1.30253e-20	0.310999	0.414	0.186	2.11895e-16
PRPSAP2	PRPSAP2	1.42794e-18	0.310912	0.376	0.174	2.32297e-14
THOC5	THOC5	9.95984e-18	0.310627	0.48	0.256	1.62027e-13
DHPS	DHPS	1.90391e-14	0.310481	0.599	0.387	3.09727e-10
ETV6	ETV6	3.98442e-21	0.310194	0.408	0.181	6.48185e-17
EIF3B	EIF3B	4.87706e-13	0.310011	0.639	0.443	7.93401e-09
EIF4A3	EIF4A3	1.70543e-18	0.309462	0.511	0.271	2.77439e-14
RIOK2	RIOK2	3.33508e-18	0.309359	0.361	0.165	5.42551e-14
LSM4	LSM4	2.24331e-12	0.309225	0.605	0.413	3.64942e-08
PIBF1	PIBF1	2.41221e-28	0.309183	0.342	0.113	3.92418e-24
NSMCE2	NSMCE2	2.67917e-22	0.309182	0.354	0.14	4.35847e-18
MICAL3	MICAL3	1.06648e-20	0.309111	0.408	0.18	1.73496e-16
ZDHHC8	ZDHHC8	1.25843e-15	0.308933	0.524	0.306	2.04721e-11
FER	FER	1.12667e-18	0.308921	0.502	0.264	1.83287e-14
OST4	OST4	2.26667e-13	0.308741	0.649	0.455	3.68743e-09
SDR39U1	SDR39U1	1.13961e-17	0.308419	0.455	0.235	1.85392e-13
FAM53B	FAM53B	3.80392e-20	0.308365	0.489	0.244	6.18822e-16
POLD3	POLD3	4.78784e-26	0.308174	0.345	0.122	7.78886e-22
CAMTA2	CAMTA2	2.77694e-18	0.308159	0.461	0.237	4.51753e-14
PPP1R10	PPP1R10	4.18948e-16	0.308129	0.602	0.371	6.81544e-12
JMJD6	JMJD6	3.8916e-16	0.308085	0.455	0.245	6.33086e-12
UGP2	UGP2	1.21702e-15	0.307957	0.605	0.377	1.97984e-11
ANO8	ANO8	1.20234e-25	0.307856	0.357	0.129	1.95596e-21
SGSM3	SGSM3	1.09643e-15	0.307848	0.511	0.293	1.78368e-11
PRKCD	PRKCD	4.63284e-15	0.307724	0.583	0.366	7.53671e-11
PML	PML	3.47499e-14	0.307701	0.771	0.557	5.65312e-10
FADD	FADD	3.48904e-16	0.307647	0.498	0.284	5.67598e-12
MAP3K8	MAP3K8	9.23675e-21	0.307643	0.433	0.198	1.50263e-16
AGFG1	AGFG1	3.8235e-24	0.307618	0.401	0.162	6.22008e-20
SETD5	SETD5	3.31303e-20	0.307338	0.458	0.22	5.38964e-16
ZC3H15	ZC3H15	1.0343e-17	0.307336	0.495	0.266	1.6826e-13
LAT	LAT	5.71275e-26	0.30691	0.339	0.117	9.2935e-22
H2AFJ	H2AFJ	3.45204e-14	0.306905	0.809	0.616	5.61578e-10
PRPF38B	PRPF38B	3.83799e-16	0.306779	0.467	0.255	6.24365e-12
MAP4	MAP4	8.08311e-12	0.30674	0.608	0.414	1.31496e-07
AKIRIN1	AKIRIN1	2.81553e-19	0.306661	0.398	0.184	4.5803e-15
EMC7	EMC7	1.30425e-16	0.305758	0.527	0.299	2.12175e-12
CPNE3	CPNE3	4.29101e-16	0.305576	0.429	0.226	6.98062e-12
APOBEC3G	APOBEC3G	3.11215e-22	0.305503	0.364	0.146	5.06285e-18
FUBP1	FUBP1	1.84853e-17	0.305468	0.646	0.386	3.00719e-13
SENP5	SENP5	1.81706e-22	0.305349	0.42	0.183	2.95599e-18
NCBP3	NCBP3	1.03491e-23	0.305222	0.404	0.165	1.6836e-19
PPID	PPID	4.41158e-17	0.30508	0.448	0.229	7.17676e-13
GMPS	GMPS	3.82317e-15	0.305076	0.483	0.275	6.21953e-11
MAST3	MAST3	1.05573e-18	0.304958	0.408	0.193	1.71747e-14
SEC31A	SEC31A	4.06073e-14	0.304869	0.708	0.489	6.606e-10
HM13	HM13	1.26496e-13	0.304863	0.658	0.445	2.05784e-09
CENPT	CENPT	5.91338e-11	0.304704	0.699	0.54	9.61989e-07
CLASRP	CLASRP	8.45091e-14	0.304456	0.633	0.411	1.37479e-09
SNRNP70	SNRNP70	1.50655e-15	0.304315	0.987	0.933	2.45086e-11
FIP1L1	FIP1L1	7.52038e-16	0.304248	0.627	0.39	1.22342e-11
TGFB1	TGFB1	1.50879e-15	0.30422	0.715	0.478	2.45449e-11
LPP	LPP	2.15806e-18	0.303813	0.42	0.203	3.51074e-14
RBM22	RBM22	3.66658e-19	0.303657	0.404	0.189	5.9648e-15
SAFB	SAFB	4.68192e-13	0.303635	0.705	0.519	7.61656e-09
CUL1	CUL1	2.28495e-20	0.303541	0.426	0.197	3.71715e-16
ARCN1	ARCN1	4.10092e-14	0.303402	0.69	0.473	6.67137e-10
PPIB	PPIB	3.00321e-16	0.303113	0.997	0.91	4.88562e-12
CFI	CFI	1.66194e-19	0.303043	0.426	0.203	2.70365e-15
VPS8	VPS8	4.56774e-15	0.30278	0.505	0.296	7.43081e-11
IGFLR1	IGFLR1	1.02786e-15	0.302584	0.483	0.271	1.67212e-11
CDK5RAP1	CDK5RAP1	1.96416e-20	0.302537	0.376	0.163	3.1953e-16
TRNT1	TRNT1	2.85169e-24	0.302209	0.361	0.136	4.63913e-20
RAF1	RAF1	3.17865e-20	0.302062	0.552	0.289	5.17104e-16
ARMH1	ARMH1	3.03767e-29	0.302029	0.285	0.08	4.94168e-25
PSME4	PSME4	9.12554e-21	0.30179	0.335	0.134	1.48454e-16
THOP1	THOP1	7.57277e-19	0.301772	0.379	0.172	1.23194e-14
RBM27	RBM27	5.31561e-21	0.301734	0.32	0.125	8.64744e-17
TRPV2	TRPV2	1.01364e-16	0.301624	0.524	0.293	1.64899e-12
CAB39	CAB39	5.90413e-16	0.301558	0.458	0.249	9.60484e-12
UBE2Z	UBE2Z	2.53132e-13	0.301464	0.483	0.289	4.11795e-09
EIF4A2	EIF4A2	7.06506e-13	0.301414	0.868	0.658	1.14934e-08
SLFN5	SLFN5	4.97102e-14	0.301249	0.614	0.404	8.08685e-10
MZF1	MZF1	6.92924e-19	0.301214	0.455	0.226	1.12725e-14
SGPL1	SGPL1	1.97945e-16	0.301157	0.458	0.243	3.22018e-12
GPS1	GPS1	2.86837e-12	0.300875	0.599	0.414	4.66627e-08
EIF1	EIF1	3.99895e-12	0.300867	0.674	0.485	6.5055e-08
EBI3	EBI3	2.68343e-22	0.300782	0.335	0.128	4.3654e-18
CDC26	CDC26	3.86353e-17	0.300765	0.423	0.211	6.28519e-13
TMX3	TMX3	9.45699e-17	0.300475	0.467	0.25	1.53846e-12
PCMTD1	PCMTD1	2.50205e-15	0.300459	0.52	0.301	4.07033e-11
STIM1	STIM1	3.17618e-15	0.300328	0.448	0.246	5.167e-11
UBA3	UBA3	9.56561e-18	0.300217	0.448	0.229	1.55613e-13
RIPOR2	RIPOR2	1.66609e-16	0.300063	0.429	0.221	2.7104e-12
ECH1	ECH1	2.64143e-13	0.299626	0.815	0.597	4.29707e-09
AP1M1	AP1M1	1.11458e-16	0.299579	0.646	0.4	1.8132e-12
TANK	TANK	3.03546e-18	0.299562	0.439	0.218	4.93809e-14
CCNDBP1	CCNDBP1	3.78384e-16	0.29941	0.661	0.412	6.15554e-12
RAD54L2	RAD54L2	1.45831e-20	0.299266	0.364	0.153	2.37238e-16
GIMAP8	GIMAP8	2.42495e-17	0.299266	0.549	0.305	3.94492e-13
WASHC4	WASHC4	9.47238e-17	0.29899	0.508	0.279	1.54097e-12
DIAPH2	DIAPH2	2.33695e-15	0.298914	0.574	0.353	3.80175e-11
LITAF	LITAF	1.08398e-12	0.2989	0.809	0.643	1.76342e-08
PXN	PXN	2.30642e-13	0.29883	0.539	0.341	3.75208e-09
ALCAM	ALCAM	3.05251e-13	0.298787	0.639	0.425	4.96582e-09
MLST8	MLST8	2.85125e-18	0.298764	0.392	0.186	4.63841e-14
ITGAL	ITGAL	4.47443e-22	0.298377	0.329	0.126	7.279e-18
CACUL1	CACUL1	3.58055e-14	0.298289	0.398	0.214	5.82484e-10
PTPN23	PTPN23	1.0359e-15	0.297786	0.436	0.233	1.68521e-11
RBM14	RBM14	1.87427e-14	0.297492	0.596	0.38	3.04907e-10
PPP1R7	PPP1R7	1.19378e-15	0.297421	0.483	0.273	1.94204e-11
VARS	VARS	4.53005e-15	0.297381	0.574	0.35	7.36948e-11
CISH	CISH	1.91859e-16	0.297378	0.398	0.2	3.12116e-12
TLR2	TLR2	9.85265e-14	0.297309	0.633	0.417	1.60283e-09
MPHOSPH9	MPHOSPH9	3.77947e-23	0.297155	0.364	0.141	6.14845e-19
RPP30	RPP30	7.11553e-21	0.297104	0.37	0.157	1.15755e-16
ASCC3	ASCC3	4.97738e-12	0.296899	0.621	0.433	8.0972e-08
MAD1L1	MAD1L1	7.96464e-14	0.296778	0.455	0.264	1.29569e-09
JTB	JTB	5.12423e-14	0.29671	0.74	0.51	8.33609e-10
VBP1	VBP1	1.31876e-20	0.296506	0.411	0.184	2.14536e-16
NAIP	NAIP	1.05434e-12	0.296335	0.611	0.408	1.71521e-08
GATAD2A	GATAD2A	7.31177e-16	0.296322	0.718	0.467	1.18948e-11
CYFIP1	CYFIP1	1.33404e-18	0.296298	0.505	0.263	2.17021e-14
CTNND1	CTNND1	8.68999e-13	0.296093	0.765	0.574	1.41369e-08
IL27RA	IL27RA	5.88152e-15	0.296024	0.489	0.28	9.56806e-11
RRN3	RRN3	5.45032e-18	0.295986	0.367	0.169	8.86657e-14
TELO2	TELO2	5.15269e-13	0.295892	0.486	0.296	8.38239e-09
URM1	URM1	8.31626e-18	0.295759	0.367	0.17	1.35289e-13
SATB1	SATB1	6.58889e-22	0.295715	0.361	0.145	1.07188e-17
ITK	ITK	8.02374e-31	0.295695	0.307	0.087	1.3053e-26
WWOX	WWOX	2.37507e-16	0.295597	0.527	0.299	3.86376e-12
CRKL	CRKL	1.34231e-13	0.295568	0.505	0.303	2.18367e-09
CTNNA1	CTNNA1	3.0381e-11	0.295421	0.69	0.495	4.94238e-07
ITPR3	ITPR3	5.56352e-14	0.295401	0.643	0.426	9.05074e-10
PTPRE	PTPRE	9.94696e-14	0.295294	0.636	0.427	1.61817e-09
NPC1	NPC1	5.98992e-17	0.295238	0.489	0.263	9.74441e-13
SNX5	SNX5	3.64528e-11	0.295154	0.549	0.374	5.93015e-07
TNRC6B	TNRC6B	1.01067e-14	0.295138	0.467	0.265	1.64415e-10
USP48	USP48	1.83425e-22	0.294744	0.367	0.147	2.98395e-18
CCR7	CCR7	4.17605e-33	0.294714	0.27	0.065	6.7936e-29
GLB1	GLB1	4.57579e-15	0.294506	0.583	0.355	7.4439e-11
FANCD2	FANCD2	8.23058e-25	0.294471	0.342	0.123	1.33895e-20
SS18	SS18	9.46918e-17	0.294438	0.448	0.234	1.54045e-12
GPX8	GPX8	1.17314e-17	0.29427	0.433	0.215	1.90847e-13
FBXO7	FBXO7	5.97575e-15	0.293866	0.558	0.346	9.72136e-11
SLC38A1	SLC38A1	6.52881e-19	0.293729	0.389	0.177	1.06211e-14
TET2	TET2	1.50039e-17	0.293646	0.361	0.168	2.44084e-13
PYGB	PYGB	2.38628e-15	0.293287	0.527	0.308	3.88201e-11
KMT2E	KMT2E	1.05338e-13	0.293175	0.536	0.333	1.71364e-09
FCHO2	FCHO2	3.65457e-17	0.292919	0.542	0.3	5.94525e-13
WDR3	WDR3	4.71228e-20	0.292574	0.373	0.162	7.66594e-16
RSU1	RSU1	1.57841e-16	0.29228	0.502	0.278	2.56776e-12
GSS	GSS	1.44888e-15	0.292272	0.458	0.25	2.35704e-11
SIPA1	SIPA1	2.3567e-11	0.292223	0.602	0.42	3.83388e-07
ADAMDEC1	ADAMDEC1	1.20021e-18	0.292028	0.332	0.14	1.95251e-14
TMEM165	TMEM165	9.8769e-13	0.291905	0.708	0.504	1.60677e-08
DISC1	DISC1	9.85651e-18	0.291744	0.408	0.199	1.60346e-13
TBC1D10A	TBC1D10A	1.17162e-18	0.291729	0.392	0.181	1.90599e-14
WWP1	WWP1	1.49497e-21	0.291374	0.361	0.146	2.43202e-17
NUSAP1	NUSAP1	2.14569e-12	0.291097	0.552	0.353	3.49061e-08
GADD45A	GADD45A	3.12852e-13	0.291061	0.542	0.34	5.08948e-09
MFSD10	MFSD10	2.34817e-13	0.29078	0.68	0.466	3.82001e-09
SLFN11	SLFN11	5.12495e-14	0.290746	0.52	0.312	8.33727e-10
EIF5	EIF5	9.86693e-14	0.290599	0.655	0.44	1.60515e-09
SPTBN1	SPTBN1	9.00299e-15	0.290475	0.611	0.379	1.46461e-10
EPS15	EPS15	1.59636e-16	0.290458	0.42	0.212	2.59696e-12
MARCH7	MARCH7	6.27321e-18	0.290395	0.398	0.19	1.02053e-13
HSPA4	HSPA4	7.90967e-15	0.2901	0.476	0.269	1.28675e-10
UBE2D2	UBE2D2	2.14881e-12	0.290079	0.558	0.362	3.49569e-08
FAM20A	FAM20A	1.79728e-17	0.290054	0.483	0.253	2.92382e-13
CSNK1G2	CSNK1G2	6.4817e-14	0.290008	0.677	0.451	1.05444e-09
XRCC1	XRCC1	2.04325e-18	0.289956	0.445	0.22	3.32396e-14
DPYSL3	DPYSL3	2.0002e-12	0.289888	0.511	0.322	3.25393e-08
APEH	APEH	3.31498e-16	0.2897	0.445	0.235	5.39282e-12
RIT1	RIT1	1.64825e-12	0.289471	0.52	0.333	2.68137e-08
BCCIP	BCCIP	4.12395e-18	0.289161	0.367	0.166	6.70885e-14
LYPLAL1	LYPLAL1	2.96675e-16	0.289057	0.467	0.253	4.82632e-12
BCLAF1	BCLAF1	3.19096e-14	0.289057	0.624	0.398	5.19105e-10
MOB1B	MOB1B	1.26613e-18	0.288748	0.408	0.189	2.05975e-14
OSGEP	OSGEP	2.142e-14	0.288441	0.442	0.247	3.4846e-10
DCAF12	DCAF12	1.56629e-19	0.288336	0.379	0.167	2.54804e-15
BICRA	BICRA	3.34011e-16	0.288269	0.436	0.229	5.4337e-12
TMED3	TMED3	8.08533e-16	0.288163	0.505	0.283	1.31532e-11
LARP7	LARP7	8.83243e-18	0.288047	0.389	0.182	1.43686e-13
MACF1	MACF1	2.87373e-12	0.287977	0.828	0.638	4.67498e-08
CEP128	CEP128	7.44853e-13	0.287951	0.683	0.478	1.21173e-08
FLOT2	FLOT2	1.51238e-13	0.28786	0.765	0.552	2.46034e-09
AFAP1	AFAP1	2.56604e-16	0.287784	0.53	0.299	4.17444e-12
CBLB	CBLB	4.72666e-16	0.287645	0.473	0.255	7.68933e-12
CEBPZOS	CEBPZOS	2.03572e-23	0.287387	0.439	0.186	3.3117e-19
UBE4A	UBE4A	1.25656e-15	0.287387	0.382	0.193	2.04417e-11
FAM160B1	FAM160B1	1.01811e-19	0.287127	0.376	0.163	1.65626e-15
CDC6	CDC6	1.06661e-18	0.287069	0.354	0.154	1.73516e-14
SLC44A1	SLC44A1	1.85473e-16	0.28694	0.574	0.325	3.01728e-12
STAT4	STAT4	9.57574e-31	0.286523	0.292	0.079	1.55778e-26
CFAP298	CFAP298	1.46559e-15	0.286482	0.448	0.243	2.38422e-11
ANKRD11	ANKRD11	1.3905e-10	0.286287	0.699	0.537	2.26206e-06
ANXA7	ANXA7	1.51218e-09	0.286201	0.577	0.416	2.46002e-05
TMEM126B	TMEM126B	3.54609e-16	0.286147	0.411	0.209	5.76879e-12
GSTK1	GSTK1	4.3942e-11	0.285882	0.85	0.715	7.14848e-07
CHIC2	CHIC2	7.12044e-18	0.285726	0.423	0.207	1.15835e-13
AFF4	AFF4	1.76425e-12	0.285721	0.442	0.265	2.87007e-08
DOCK11	DOCK11	1.05275e-19	0.285694	0.389	0.171	1.71261e-15
C4orf48	C4orf48	2.34561e-14	0.285495	0.514	0.305	3.81585e-10
KLF13	KLF13	1.20174e-11	0.285329	0.558	0.38	1.95499e-07
TRGV10	TRGV10	5.70981e-28	0.285276	0.263	0.071	9.28872e-24
LIF	LIF	1.20784e-22	0.285149	0.279	0.094	1.96491e-18
MAPK1	MAPK1	2.14522e-16	0.285097	0.455	0.239	3.48984e-12
GOLGB1	GOLGB1	3.90757e-13	0.285015	0.596	0.393	6.35684e-09
SSRP1	SSRP1	3.24287e-16	0.284986	0.495	0.275	5.27549e-12
GOSR1	GOSR1	6.74039e-16	0.284986	0.495	0.278	1.09653e-11
ATP6V1B2	ATP6V1B2	9.08969e-12	0.284866	0.843	0.675	1.47871e-07
SAMM50	SAMM50	3.40524e-14	0.284773	0.436	0.24	5.53964e-10
PHPT1	PHPT1	1.4096e-10	0.284718	0.843	0.707	2.29313e-06
DPH7	DPH7	7.21832e-15	0.284045	0.508	0.291	1.17428e-10
BRD1	BRD1	4.59201e-17	0.283958	0.489	0.261	7.47029e-13
RNPS1	RNPS1	3.30729e-14	0.283886	0.486	0.282	5.38031e-10
LRRC59	LRRC59	6.95512e-12	0.283874	0.63	0.448	1.13146e-07
RBM42	RBM42	2.43158e-12	0.283847	0.696	0.505	3.9557e-08
PSMD7	PSMD7	2.75065e-14	0.283825	0.533	0.32	4.47476e-10
FH	FH	3.20697e-21	0.283727	0.304	0.113	5.21709e-17
STK3	STK3	2.61409e-19	0.283506	0.401	0.181	4.2526e-15
ELAVL1	ELAVL1	1.14416e-09	0.283291	0.646	0.496	1.86132e-05
NARS	NARS	1.79278e-12	0.282919	0.643	0.445	2.91649e-08
ZNF638	ZNF638	5.47123e-12	0.282702	0.458	0.281	8.9006e-08
EIF4G2	EIF4G2	1.58e-11	0.282647	0.862	0.666	2.57034e-07
FGD3	FGD3	1.09895e-15	0.282572	0.398	0.204	1.78777e-11
CAPN2	CAPN2	2.62794e-11	0.282505	0.799	0.632	4.27513e-07
PPP2R5B	PPP2R5B	7.35948e-18	0.282486	0.345	0.152	1.19724e-13
SPATS2	SPATS2	1.03265e-14	0.282327	0.574	0.35	1.67991e-10
POMGNT1	POMGNT1	1.55892e-17	0.282303	0.401	0.192	2.53605e-13
TIA1	TIA1	1.61634e-13	0.282052	0.652	0.427	2.62947e-09
DDX19A	DDX19A	8.21584e-17	0.281885	0.52	0.288	1.33655e-12
ADSL	ADSL	6.70348e-14	0.281846	0.545	0.335	1.09052e-09
EXOC4	EXOC4	8.90496e-12	0.281834	0.567	0.384	1.44866e-07
TP53INP1	TP53INP1	3.56165e-10	0.281525	0.461	0.299	5.7941e-06
VPS4A	VPS4A	2.23807e-12	0.28152	0.671	0.481	3.6409e-08
QARS	QARS	5.13997e-12	0.281502	0.53	0.34	8.3617e-08
LY96	LY96	1.7931e-17	0.281359	0.37	0.172	2.91702e-13
CENPN	CENPN	1.199e-18	0.281277	0.376	0.169	1.95054e-14
INTS8	INTS8	6.11998e-16	0.281227	0.408	0.208	9.95599e-12
SLK	SLK	9.87665e-16	0.281222	0.439	0.232	1.60673e-11
PTMA	PTMA	7.42423e-18	0.281204	0.288	0.114	1.20777e-13
GCH1	GCH1	5.4195e-13	0.280829	0.542	0.34	8.81644e-09
DESI1	DESI1	5.98237e-17	0.280665	0.364	0.169	9.73212e-13
TNFRSF10B	TNFRSF10B	2.99638e-18	0.280651	0.464	0.233	4.87452e-14
ZC3H7B	ZC3H7B	5.19163e-26	0.280457	0.298	0.094	8.44575e-22
APBA2	APBA2	4.28389e-23	0.280283	0.288	0.097	6.96904e-19
MED25	MED25	4.33645e-11	0.280125	0.564	0.387	7.05454e-07
DHDDS	DHDDS	1.24544e-18	0.280057	0.386	0.174	2.02607e-14
CBX5	CBX5	6.47884e-11	0.279989	0.652	0.472	1.05398e-06
GTF2A1	GTF2A1	2.73736e-17	0.279986	0.489	0.259	4.45314e-13
ZNF544	ZNF544	1.26532e-16	0.279831	0.429	0.22	2.05843e-12
SYNPO	SYNPO	2.80299e-13	0.279774	0.527	0.325	4.55991e-09
DRG2	DRG2	1.52087e-15	0.279736	0.455	0.244	2.47415e-11
SF3B5	SF3B5	6.25222e-12	0.279516	0.812	0.61	1.01711e-07
ACTR3C	ACTR3C	1.32073e-23	0.279504	0.357	0.135	2.14856e-19
TTLL3	TTLL3	2.36941e-14	0.279097	0.436	0.24	3.85455e-10
GSPT1	GSPT1	1.11097e-14	0.279086	0.451	0.249	1.80732e-10
LSM8	LSM8	1.15136e-12	0.278931	0.561	0.365	1.87302e-08
PYURF	PYURF	5.63949e-14	0.278844	0.621	0.404	9.17432e-10
ICOS	ICOS	1.17667e-32	0.278833	0.257	0.06	1.9142e-28
TARS	TARS	1.91275e-11	0.278827	0.708	0.515	3.11166e-07
ARHGEF11	ARHGEF11	2.1445e-12	0.278818	0.414	0.236	3.48868e-08
N4BP1	N4BP1	5.02491e-13	0.278814	0.564	0.357	8.17452e-09
CCDC167	CCDC167	1.3723e-14	0.278792	0.489	0.283	2.23245e-10
ASB3	ASB3	1.17597e-17	0.278779	0.37	0.169	1.91307e-13
DCP1A	DCP1A	1.69289e-15	0.278741	0.451	0.242	2.754e-11
CTSA	CTSA	3.33275e-10	0.278702	0.708	0.543	5.42172e-06
SMNDC1	SMNDC1	4.10895e-17	0.278471	0.398	0.192	6.68445e-13
ECSCR	ECSCR	3.14231e-17	0.278322	0.389	0.185	5.1119e-13
FNDC3B	FNDC3B	5.87537e-12	0.278214	0.862	0.73	9.55805e-08
PICALM	PICALM	5.47759e-14	0.278171	0.715	0.491	8.91094e-10
CD5	CD5	2.10835e-30	0.278073	0.285	0.076	3.42986e-26
COPB1	COPB1	3.18363e-13	0.277995	0.495	0.297	5.17912e-09
PSMC4	PSMC4	2.51742e-12	0.277949	0.542	0.351	4.09534e-08
CAMTA1	CAMTA1	7.73807e-17	0.277884	0.414	0.204	1.25883e-12
CCNB1	CCNB1	7.07669e-19	0.277773	0.326	0.134	1.15124e-14
ATP6V1H	ATP6V1H	7.68494e-16	0.277272	0.373	0.182	1.25019e-11
NEMF	NEMF	1.3226e-16	0.277143	0.464	0.244	2.15161e-12
GIMAP7	GIMAP7	5.57199e-17	0.277091	0.348	0.16	9.06452e-13
IVNS1ABP	IVNS1ABP	6.90202e-15	0.277045	0.489	0.274	1.12282e-10
ATM	ATM	1.32219e-14	0.276863	0.395	0.207	2.15094e-10
ZNF101	ZNF101	1.5775e-15	0.276842	0.379	0.19	2.56628e-11
G6PD	G6PD	1.31035e-12	0.276703	0.495	0.307	2.13167e-08
RNF207	RNF207	3.19227e-19	0.276648	0.32	0.13	5.19318e-15
ACBD6	ACBD6	2.57178e-14	0.276496	0.511	0.301	4.18377e-10
DUSP11	DUSP11	8.17625e-18	0.27648	0.361	0.162	1.33011e-13
DENND1C	DENND1C	9.68823e-20	0.276422	0.329	0.134	1.57608e-15
ALDH1L2	ALDH1L2	8.11694e-18	0.276254	0.401	0.189	1.32046e-13
PRRC2A	PRRC2A	9.95017e-14	0.276217	0.639	0.424	1.61869e-09
TCEAL8	TCEAL8	3.04742e-10	0.275925	0.58	0.415	4.95755e-06
ZNF692	ZNF692	3.4649e-14	0.275914	0.448	0.252	5.6367e-10
GPR171	GPR171	9.33241e-28	0.275901	0.279	0.08	1.5182e-23
CNOT1	CNOT1	1.27627e-14	0.275752	0.445	0.247	2.07624e-10
ABCF1	ABCF1	5.32809e-15	0.27566	0.48	0.267	8.66774e-11
FEZ2	FEZ2	1.9311e-15	0.275634	0.492	0.275	3.14151e-11
ACAD9	ACAD9	1.01375e-15	0.275601	0.401	0.203	1.64917e-11
STAU2	STAU2	9.40947e-13	0.275413	0.583	0.382	1.53073e-08
ITGAM	ITGAM	6.37918e-17	0.275159	0.458	0.238	1.03777e-12
NRDC	NRDC	8.87989e-15	0.275127	0.53	0.31	1.44458e-10
FNBP4	FNBP4	1.54811e-13	0.275077	0.451	0.26	2.51847e-09
NOL12	NOL12	7.94934e-13	0.275009	0.508	0.312	1.2932e-08
DCTD	DCTD	1.38956e-12	0.27497	0.649	0.44	2.26054e-08
KSR1	KSR1	4.72646e-14	0.274757	0.401	0.217	7.689e-10
DHX36	DHX36	1.30238e-14	0.274616	0.417	0.222	2.11872e-10
PET100	PET100	4.42011e-11	0.274578	0.831	0.664	7.19063e-07
GET1	GET1	2.81254e-21	0.274469	0.373	0.154	4.57543e-17
KIF5B	KIF5B	1.30197e-12	0.274207	0.517	0.32	2.11805e-08
NRF1	NRF1	3.424e-19	0.27413	0.373	0.164	5.57017e-15
TRAF4	TRAF4	6.54411e-14	0.274049	0.483	0.276	1.0646e-09
COPS6	COPS6	4.00607e-14	0.273981	0.633	0.402	6.51708e-10
HRH2	HRH2	4.67565e-23	0.273644	0.288	0.097	7.60635e-19
YTHDF1	YTHDF1	2.94174e-19	0.273525	0.357	0.153	4.78562e-15
ACTR3	ACTR3	5.29268e-10	0.273409	0.856	0.737	8.61014e-06
SLU7	SLU7	1.38989e-18	0.273316	0.335	0.143	2.26107e-14
NINJ1	NINJ1	3.37349e-13	0.273271	0.608	0.39	5.48799e-09
CEMIP2	CEMIP2	1.70765e-13	0.273249	0.505	0.302	2.778e-09
ANGPT2	ANGPT2	1.81109e-28	0.272983	0.273	0.074	2.94627e-24
LCLAT1	LCLAT1	1.42299e-19	0.272919	0.364	0.156	2.31491e-15
CDC20	CDC20	1.13662e-15	0.272762	0.439	0.23	1.84906e-11
PIEZO1	PIEZO1	4.08165e-12	0.272751	0.627	0.434	6.64003e-08
CWC25	CWC25	6.14637e-14	0.272703	0.533	0.325	9.99891e-10
IL13RA1	IL13RA1	4.12062e-14	0.272347	0.48	0.278	6.70342e-10
UTP6	UTP6	2.05499e-15	0.27207	0.476	0.263	3.34306e-11
TMEM167B	TMEM167B	4.60541e-13	0.271842	0.539	0.342	7.49209e-09
ZNF675	ZNF675	2.89164e-21	0.271571	0.335	0.131	4.70412e-17
ADA2	ADA2	7.31567e-12	0.271302	0.671	0.47	1.19011e-07
DOCK9	DOCK9	2.42219e-12	0.271219	0.433	0.252	3.94042e-08
REXO2	REXO2	9.97802e-11	0.271199	0.843	0.677	1.62322e-06
CCND3	CCND3	4.33963e-12	0.271161	0.592	0.396	7.05971e-08
CSTF1	CSTF1	1.1716e-17	0.271155	0.414	0.199	1.90595e-13
IL1R1	IL1R1	2.67523e-08	0.270936	0.674	0.527	0.000435206
LAG3	LAG3	1.86213e-16	0.270763	0.339	0.154	3.02931e-12
UBLCP1	UBLCP1	1.85079e-12	0.270731	0.48	0.287	3.01087e-08
HIVEP1	HIVEP1	4.02403e-21	0.270711	0.313	0.117	6.54628e-17
TCF4	TCF4	3.14755e-14	0.270681	0.489	0.281	5.12043e-10
NDUFS3	NDUFS3	2.65465e-14	0.270679	0.498	0.286	4.31859e-10
ITSN2	ITSN2	1.09581e-15	0.270643	0.345	0.162	1.78266e-11
NRCAM	NRCAM	4.04089e-14	0.270467	0.395	0.211	6.57372e-10
RBBP9	RBBP9	4.40817e-16	0.270225	0.345	0.16	7.17121e-12
HMBS	HMBS	1.49198e-17	0.270186	0.408	0.192	2.42715e-13
CMC2	CMC2	1.70182e-16	0.270166	0.345	0.159	2.76852e-12
CINP	CINP	2.80287e-13	0.269965	0.401	0.222	4.5597e-09
TSNAX	TSNAX	1.7424e-21	0.269921	0.367	0.147	2.83453e-17
SNHG32	SNHG32	8.57638e-13	0.269789	0.586	0.38	1.39521e-08
CDC23	CDC23	6.08412e-14	0.269775	0.364	0.185	9.89765e-10
CLIP4	CLIP4	1.49159e-13	0.269751	0.486	0.282	2.42652e-09
APPBP2	APPBP2	1.72856e-21	0.269713	0.32	0.12	2.81203e-17
CSNK1D	CSNK1D	6.98698e-13	0.269608	0.63	0.423	1.13664e-08
M6PR	M6PR	1.54523e-11	0.269552	0.68	0.478	2.51378e-07
IFT74	IFT74	3.94444e-20	0.269494	0.354	0.147	6.41681e-16
MKRN2	MKRN2	6.22266e-16	0.269356	0.433	0.225	1.0123e-11
CDS2	CDS2	6.6766e-12	0.269208	0.533	0.344	1.08615e-07
ATP6V1D	ATP6V1D	1.47242e-16	0.268937	0.448	0.229	2.39533e-12
CXCL13	CXCL13	4.49098e-15	0.268916	0.266	0.11	7.30593e-11
PGPEP1	PGPEP1	6.77119e-11	0.268814	0.433	0.267	1.10154e-06
UBR2	UBR2	3.29493e-14	0.268751	0.417	0.224	5.36019e-10
SARS	SARS	4.90801e-11	0.268635	0.649	0.462	7.98435e-07
CLCN7	CLCN7	3.86465e-11	0.268634	0.621	0.432	6.28701e-07
IFI16	IFI16	5.24689e-11	0.268541	0.824	0.634	8.53564e-07
RAPGEF6	RAPGEF6	5.56714e-21	0.26846	0.351	0.14	9.05662e-17
POLR1D	POLR1D	1.32277e-09	0.268432	0.646	0.47	2.15189e-05
NECAP2	NECAP2	4.94197e-10	0.268318	0.715	0.534	8.0396e-06
PPIG	PPIG	2.0863e-14	0.268304	0.42	0.226	3.39399e-10
NUP107	NUP107	6.29952e-22	0.268247	0.342	0.13	1.02481e-17
RNF216	RNF216	1.42436e-12	0.268219	0.489	0.3	2.31715e-08
PPP1R15B	PPP1R15B	1.39631e-13	0.268197	0.552	0.34	2.27152e-09
MARF1	MARF1	2.52782e-19	0.267805	0.354	0.15	4.11226e-15
DHX8	DHX8	1.58653e-14	0.267656	0.426	0.231	2.58096e-10
EDEM1	EDEM1	3.06249e-10	0.267518	0.555	0.383	4.98205e-06
SMC3	SMC3	6.07311e-19	0.267395	0.429	0.202	9.87974e-15
PICK1	PICK1	9.19426e-17	0.267378	0.361	0.168	1.49572e-12
NSD1	NSD1	1.21685e-11	0.267348	0.649	0.445	1.97957e-07
POLK	POLK	1.39155e-15	0.267295	0.401	0.2	2.26378e-11
SACM1L	SACM1L	4.50802e-16	0.267183	0.389	0.189	7.33365e-12
PHF20L1	PHF20L1	1.21593e-14	0.267049	0.411	0.214	1.97808e-10
ITGB3BP	ITGB3BP	5.13508e-18	0.267034	0.332	0.143	8.35374e-14
UGCG	UGCG	1.97208e-13	0.267001	0.48	0.276	3.20817e-09
HS2ST1	HS2ST1	6.01583e-15	0.266616	0.389	0.197	9.78656e-11
ESD	ESD	4.27113e-13	0.266537	0.542	0.338	6.94828e-09
KMT2A	KMT2A	1.83596e-15	0.266518	0.398	0.203	2.98674e-11
ZMPSTE24	ZMPSTE24	7.60647e-13	0.26614	0.533	0.329	1.23742e-08
ICAM3	ICAM3	9.31734e-15	0.266031	0.445	0.24	1.51575e-10
ATP11A	ATP11A	3.27441e-12	0.265814	0.693	0.479	5.32681e-08
PPP3CB	PPP3CB	2.26092e-12	0.265746	0.52	0.322	3.67806e-08
ATG16L1	ATG16L1	1.32074e-17	0.265534	0.351	0.156	2.14858e-13
HARS	HARS	4.39169e-13	0.265453	0.455	0.262	7.1444e-09
ADAMTS4	ADAMTS4	5.54172e-21	0.265401	0.592	0.295	9.01527e-17
UBQLN1	UBQLN1	9.34474e-12	0.265252	0.492	0.303	1.5202e-07
ANKRD13A	ANKRD13A	6.33917e-15	0.265204	0.505	0.285	1.03126e-10
PPM1K	PPM1K	4.98772e-14	0.265022	0.382	0.198	8.11402e-10
UHRF1BP1	UHRF1BP1	1.38546e-18	0.264931	0.326	0.135	2.25387e-14
DXO	DXO	1.12453e-20	0.264914	0.295	0.107	1.82938e-16
COLGALT1	COLGALT1	1.40618e-10	0.264902	0.759	0.564	2.28757e-06
SLC10A7	SLC10A7	5.0593e-15	0.264852	0.342	0.164	8.23047e-11
RBM19	RBM19	1.30798e-12	0.264751	0.389	0.215	2.12782e-08
OGFOD1	OGFOD1	6.12915e-17	0.264732	0.398	0.192	9.9709e-13
ZEB2	ZEB2	1.57494e-11	0.264715	0.677	0.466	2.56211e-07
EMD	EMD	1.78516e-12	0.264696	0.53	0.331	2.9041e-08
RAB2A	RAB2A	8.092e-13	0.264693	0.564	0.354	1.31641e-08
IARS2	IARS2	3.64257e-20	0.264619	0.317	0.123	5.92573e-16
CDC5L	CDC5L	3.55207e-13	0.264597	0.423	0.237	5.7785e-09
MTMR6	MTMR6	6.75e-18	0.264595	0.342	0.148	1.09809e-13
RNF25	RNF25	1.15707e-18	0.264474	0.323	0.133	1.88232e-14
SETDB1	SETDB1	5.86268e-17	0.264436	0.376	0.176	9.53741e-13
CPSF2	CPSF2	2.29105e-20	0.264426	0.332	0.131	3.72708e-16
MBD2	MBD2	8.84177e-13	0.264303	0.508	0.313	1.43838e-08
ABCC1	ABCC1	4.56638e-11	0.264167	0.536	0.355	7.42858e-07
CYP1B1	CYP1B1	3.77033e-11	0.263936	0.586	0.397	6.13357e-07
TMEM181	TMEM181	3.40999e-17	0.263869	0.345	0.154	5.54738e-13
UBA5	UBA5	5.07033e-17	0.263869	0.351	0.158	8.24842e-13
KRI1	KRI1	7.05274e-13	0.263774	0.464	0.273	1.14734e-08
EIF5B	EIF5B	6.01873e-15	0.263693	0.411	0.214	9.79127e-11
TRMT11	TRMT11	2.14287e-09	0.263501	0.442	0.297	3.48603e-05
PLRG1	PLRG1	7.60869e-14	0.263428	0.361	0.186	1.23778e-09
CCDC88B	CCDC88B	3.19383e-13	0.263417	0.47	0.273	5.19573e-09
LAYN	LAYN	5.77329e-26	0.263202	0.276	0.082	9.39199e-22
BRPF3	BRPF3	1.64248e-14	0.263157	0.342	0.168	2.67198e-10
NUDCD2	NUDCD2	1.10177e-16	0.262708	0.351	0.16	1.79236e-12
MAP3K1	MAP3K1	2.2385e-20	0.262696	0.298	0.111	3.6416e-16
TNFSF8	TNFSF8	4.10686e-23	0.262666	0.26	0.081	6.68104e-19
TSFM	TSFM	1.76244e-13	0.262652	0.367	0.192	2.86713e-09
RNF19A	RNF19A	6.68026e-17	0.262551	0.326	0.143	1.08674e-12
RABEP1	RABEP1	1.83882e-13	0.262245	0.476	0.278	2.9914e-09
C16orf72	C16orf72	1.31712e-14	0.262209	0.495	0.283	2.14269e-10
IAH1	IAH1	6.31783e-14	0.262173	0.464	0.262	1.02778e-09
RIPOR1	RIPOR1	6.80445e-15	0.261929	0.357	0.175	1.10695e-10
ARFIP2	ARFIP2	1.00539e-14	0.261874	0.461	0.253	1.63557e-10
CEBPZ	CEBPZ	4.38645e-14	0.261828	0.542	0.323	7.13588e-10
NAPG	NAPG	9.05661e-14	0.261691	0.367	0.191	1.47333e-09
RFXANK	RFXANK	1.24916e-16	0.261678	0.357	0.166	2.03213e-12
OSM	OSM	7.00295e-24	0.261457	0.27	0.084	1.13924e-19
TRPS1	TRPS1	2.70028e-17	0.260723	0.386	0.179	4.39282e-13
TMEM131	TMEM131	5.79623e-18	0.260716	0.304	0.124	9.4293e-14
HNRNPUL1	HNRNPUL1	9.62321e-12	0.260663	0.959	0.898	1.5655e-07
CNOT6L	CNOT6L	3.74629e-14	0.260643	0.335	0.164	6.09447e-10
RRM2	RRM2	2.56048e-12	0.260567	0.567	0.359	4.16538e-08
EIF4EBP3	EIF4EBP3	9.72797e-11	0.26042	0.426	0.263	1.58255e-06
ADAM19	ADAM19	3.05111e-10	0.260251	0.53	0.358	4.96355e-06
CNP	CNP	8.05139e-09	0.260154	0.574	0.418	0.00013098
SNX27	SNX27	1.25773e-14	0.260092	0.379	0.195	2.04608e-10
NAPA	NAPA	7.89659e-11	0.260073	0.862	0.737	1.28462e-06
TTF2	TTF2	2.0324e-16	0.259782	0.376	0.18	3.30631e-12
DAXX	DAXX	2.56242e-11	0.259554	0.486	0.305	4.16855e-07
FGD2	FGD2	2.83689e-11	0.259463	0.48	0.304	4.61505e-07
C20orf194	C20orf194	4.65597e-20	0.25942	0.342	0.138	7.57433e-16
SNRNP40	SNRNP40	2.5181e-12	0.259356	0.442	0.261	4.09645e-08
H1F0	H1F0	5.68946e-11	0.259307	0.599	0.4	9.25562e-07
SEC23A	SEC23A	4.43231e-10	0.25925	0.536	0.36	7.21048e-06
CPM	CPM	9.35918e-09	0.259208	0.687	0.529	0.000152255
HAGHL	HAGHL	1.8825e-19	0.259154	0.317	0.126	3.06246e-15
TAF1	TAF1	3.86625e-14	0.25906	0.451	0.25	6.28961e-10
ATP6V0A1	ATP6V0A1	5.94693e-12	0.258872	0.574	0.369	9.67446e-08
SRSF11	SRSF11	1.62891e-10	0.258664	0.831	0.653	2.6499e-06
MTG1	MTG1	9.04965e-10	0.25854	0.599	0.423	1.4722e-05
MKLN1	MKLN1	5.18851e-13	0.258453	0.445	0.254	8.44067e-09
ST6GAL1	ST6GAL1	1.06522e-11	0.258326	0.508	0.319	1.7329e-07
EIF3L	EIF3L	7.16232e-14	0.258324	0.426	0.233	1.16517e-09
CSDE1	CSDE1	1.95133e-13	0.258276	0.467	0.27	3.17443e-09
RAB1A	RAB1A	4.20363e-09	0.258265	0.683	0.525	6.83847e-05
PRR13	PRR13	6.65737e-10	0.258041	0.621	0.447	1.08302e-05
CHMP3	CHMP3	8.34059e-11	0.258004	0.524	0.342	1.35685e-06
MTMR3	MTMR3	4.81923e-16	0.257865	0.364	0.172	7.83992e-12
ARAP1	ARAP1	2.8188e-11	0.25775	0.699	0.517	4.58563e-07
EAF2	EAF2	5.83873e-28	0.257701	0.254	0.067	9.49845e-24
APEX1	APEX1	3.26818e-10	0.257693	0.495	0.326	5.31667e-06
MPP1	MPP1	2.26784e-10	0.25734	0.564	0.384	3.68932e-06
NUP133	NUP133	6.09076e-22	0.25733	0.282	0.097	9.90845e-18
TMEM123	TMEM123	7.83011e-13	0.257329	0.633	0.408	1.2738e-08
NUP188	NUP188	2.52053e-16	0.25729	0.411	0.203	4.1004e-12
RASA2	RASA2	2.88891e-11	0.2572	0.737	0.545	4.69969e-07
CLCN5	CLCN5	2.42142e-19	0.257135	0.288	0.108	3.93917e-15
RIN3	RIN3	4.09708e-11	0.257104	0.489	0.31	6.66513e-07
ANAPC7	ANAPC7	9.32506e-13	0.256898	0.451	0.262	1.517e-08
UBE2I	UBE2I	1.41504e-10	0.256865	0.583	0.399	2.30199e-06
ZMAT2	ZMAT2	4.15776e-12	0.256761	0.649	0.433	6.76385e-08
SPRYD3	SPRYD3	2.66443e-13	0.256759	0.433	0.244	4.3345e-09
GNAI2	GNAI2	8.25747e-10	0.256653	0.893	0.795	1.34333e-05
SIDT2	SIDT2	1.77997e-16	0.256506	0.279	0.114	2.89566e-12
ESYT2	ESYT2	1.1403e-12	0.256268	0.589	0.379	1.85503e-08
BCS1L	BCS1L	4.30507e-11	0.256242	0.417	0.249	7.00348e-07
SUPT4H1	SUPT4H1	3.45376e-14	0.25609	0.458	0.254	5.61858e-10
SEC24C	SEC24C	3.01308e-09	0.256055	0.564	0.406	4.90168e-05
SPOCK2	SPOCK2	3.71598e-10	0.255908	0.527	0.353	6.04515e-06
ZNF195	ZNF195	7.21206e-12	0.255827	0.42	0.245	1.17326e-07
PSMA4	PSMA4	1.97653e-09	0.255795	0.784	0.622	3.21543e-05
PUM1	PUM1	1.63662e-11	0.255654	0.426	0.256	2.66246e-07
SIRPG	SIRPG	1.69511e-19	0.255544	0.263	0.093	2.7576e-15
PCYT1A	PCYT1A	9.0353e-14	0.2555	0.364	0.185	1.46986e-09
PPP6R3	PPP6R3	2.18182e-11	0.255263	0.417	0.247	3.54938e-07
ZNF226	ZNF226	9.68203e-16	0.255256	0.354	0.167	1.57507e-11
GFM2	GFM2	4.7588e-19	0.255239	0.31	0.122	7.74162e-15
GLMN	GLMN	1.41297e-20	0.255212	0.32	0.122	2.29862e-16
SEC23B	SEC23B	7.39349e-14	0.255205	0.345	0.173	1.20277e-09
NCKAP1L	NCKAP1L	1.66543e-13	0.255173	0.398	0.212	2.70932e-09
BCKDK	BCKDK	1.04027e-12	0.254895	0.467	0.272	1.69231e-08
GTF3C1	GTF3C1	3.1977e-10	0.254803	0.589	0.412	5.20202e-06
TRUB2	TRUB2	1.42776e-12	0.254574	0.408	0.229	2.32268e-08
GMPPA	GMPPA	5.17325e-16	0.254505	0.439	0.227	8.41584e-12
ATP5PF	ATP5PF	3.5617e-13	0.254453	0.768	0.532	5.79418e-09
SOAT1	SOAT1	1.00842e-14	0.254393	0.429	0.228	1.64049e-10
GIMAP4	GIMAP4	5.26106e-10	0.254332	0.524	0.353	8.55869e-06
STIMATE	STIMATE	8.61747e-12	0.254274	0.558	0.36	1.40189e-07
INPP4A	INPP4A	9.24271e-15	0.25407	0.473	0.262	1.5036e-10
RGS19	RGS19	3.41044e-10	0.254049	0.464	0.302	5.54811e-06
SRSF7	SRSF7	2.87016e-10	0.254023	0.787	0.596	4.66918e-06
SEMA4A	SEMA4A	1.28786e-10	0.253845	0.461	0.29	2.09508e-06
RASAL3	RASAL3	1.11888e-17	0.253791	0.345	0.151	1.8202e-13
TIMM23	TIMM23	1.66449e-19	0.253561	0.226	0.072	2.7078e-15
CEP120	CEP120	7.36982e-18	0.253473	0.32	0.134	1.19892e-13
AP4E1	AP4E1	8.07152e-22	0.253441	0.257	0.083	1.31308e-17
TPP2	TPP2	2.07361e-11	0.253319	0.467	0.286	3.37334e-07
TMEM173	TMEM173	4.48925e-11	0.253178	0.661	0.465	7.3031e-07
REC8	REC8	4.11645e-14	0.252835	0.379	0.197	6.69665e-10
CTLA4	CTLA4	6.08974e-23	0.25279	0.257	0.079	9.90679e-19
PITRM1	PITRM1	6.91341e-13	0.25276	0.439	0.249	1.12467e-08
RPUSD4	RPUSD4	8.16874e-13	0.252569	0.335	0.173	1.32889e-08
MIER1	MIER1	8.47229e-13	0.252473	0.473	0.278	1.37827e-08
PSMF1	PSMF1	6.8368e-11	0.252341	0.674	0.479	1.11221e-06
AQR	AQR	3.05857e-16	0.252056	0.351	0.161	4.97568e-12
TBC1D4	TBC1D4	2.69559e-21	0.252009	0.304	0.11	4.38519e-17
IMPDH2	IMPDH2	9.78221e-11	0.251887	0.52	0.334	1.59137e-06
FAM76A	FAM76A	1.1816e-15	0.251834	0.31	0.139	1.92222e-11
PAIP2	PAIP2	2.68855e-10	0.251654	0.48	0.309	4.37373e-06
MNAT1	MNAT1	6.3165e-12	0.251471	0.332	0.175	1.02757e-07
IFI30	IFI30	2.1853e-12	0.251329	0.997	0.906	3.55505e-08
PCNT	PCNT	3.5625e-12	0.25112	0.461	0.278	5.79548e-08
DPP8	DPP8	5.35849e-18	0.250761	0.317	0.13	8.71719e-14
KLHL42	KLHL42	4.21537e-14	0.250753	0.382	0.198	6.85757e-10
CERS5	CERS5	1.22626e-15	0.250679	0.317	0.142	1.99488e-11
CREG1	CREG1	5.39938e-09	0.25054	0.828	0.688	8.78371e-05
NCAPH2	NCAPH2	1.70373e-12	0.250529	0.408	0.229	2.77163e-08
ZBTB48	ZBTB48	1.1055e-14	0.250443	0.357	0.176	1.79842e-10
COPS7B	COPS7B	8.68446e-13	0.250415	0.429	0.243	1.41279e-08
CRISPLD2	CRISPLD2	3.62416e-11	0.25017	0.831	0.667	5.89578e-07
C11orf58	C11orf58	1.71394e-09	0.25008	0.702	0.53	2.78823e-05
KANK2	KANK2	7.85211e-09	-0.251703	0.15	0.305	0.000127738
PGC	PGC	1.28052e-12	-0.252604	0.006	0.151	2.08316e-08
HCFC1R1	HCFC1R1	1.73965e-08	-0.253216	0.179	0.328	0.000283005
SUSD2	SUSD2	1.85618e-09	-0.255059	0.085	0.229	3.01964e-05
CAVIN2	CAVIN2	6.02661e-09	-0.255167	0.129	0.274	9.80409e-05
PYCARD	PYCARD	1.15569e-09	-0.25986	0.141	0.302	1.88007e-05
IRF7	IRF7	1.96765e-08	-0.260388	0.226	0.38	0.000320098
EGFL7	EGFL7	2.04012e-10	-0.261867	0.085	0.24	3.31887e-06
CKB	CKB	8.95427e-13	-0.263456	0.05	0.221	1.45668e-08
CYP4B1	CYP4B1	1.12551e-12	-0.26351	0.031	0.194	1.83097e-08
WFS1	WFS1	1.14545e-07	-0.264422	0.216	0.358	0.00186342
SCGB1A1	SCGB1A1	1.51762e-11	-0.265822	0.003	0.133	2.46886e-07
RNF11	RNF11	3.04695e-10	-0.26829	0.122	0.286	4.95678e-06
ERGIC1	ERGIC1	7.72108e-09	-0.268342	0.194	0.345	0.000125607
FOLR1	FOLR1	2.21316e-14	-0.269256	0.019	0.192	3.60036e-10
CLDN4	CLDN4	1.06961e-11	-0.270034	0.066	0.231	1.74005e-07
FBLN5	FBLN5	5.94231e-13	-0.271161	0.031	0.195	9.66695e-09
THBS2	THBS2	2.95548e-09	-0.273241	0.16	0.315	4.80797e-05
C19orf33	C19orf33	7.75801e-12	-0.275915	0.066	0.233	1.26207e-07
MSR1	MSR1	1.58053e-09	-0.277049	0.103	0.252	2.5712e-05
ICAM2	ICAM2	1.17251e-08	-0.278364	0.232	0.39	0.000190744
GJA5	GJA5	1.49338e-09	-0.279785	0.154	0.315	2.42943e-05
FKBP8	FKBP8	1.08864e-07	-0.279936	0.58	0.68	0.001771
LAMP3	LAMP3	3.09741e-09	-0.280351	0.119	0.267	5.03886e-05
COL6A6	COL6A6	2.81154e-12	-0.281212	0.031	0.186	4.57381e-08
ABCA3	ABCA3	9.47851e-08	-0.282066	0.15	0.285	0.00154196
SFTA3	SFTA3	1.37592e-13	-0.286462	0.041	0.218	2.23835e-09
RNF149	RNF149	9.96221e-08	-0.286724	0.373	0.507	0.00162065
LAMP1	LAMP1	2.60873e-07	-0.288929	0.652	0.73	0.00424388
EFNA1	EFNA1	5.16487e-09	-0.293346	0.185	0.338	8.4022e-05
DHCR24	DHCR24	4.04268e-09	-0.29373	0.16	0.311	6.57663e-05
EHD2	EHD2	1.09693e-07	-0.301004	0.436	0.567	0.00178449
CHPF	CHPF	4.04381e-09	-0.303163	0.245	0.402	6.57847e-05
DDRGK1	DDRGK1	1.2593e-08	-0.303675	0.671	0.757	0.000204864
CRELD2	CRELD2	4.09924e-08	-0.307402	0.389	0.517	0.000666864
SLPI	SLPI	1.95022e-14	-0.308194	0.031	0.211	3.17262e-10
PLS3	PLS3	1.50548e-07	-0.30885	0.395	0.515	0.00244912
SPON1	SPON1	2.32915e-08	-0.310353	0.245	0.387	0.000378907
REEP5	REEP5	1.90296e-07	-0.31085	0.549	0.64	0.00309574
AQP9	AQP9	6.25397e-10	-0.31299	0.157	0.316	1.0174e-05
EPCAM	EPCAM	1.76188e-14	-0.313212	0.041	0.224	2.86623e-10
TMEM109	TMEM109	3.27965e-10	-0.316052	0.364	0.526	5.33533e-06
ATF5	ATF5	2.99917e-12	-0.31709	0.11	0.292	4.87905e-08
NDFIP1	NDFIP1	3.6099e-08	-0.317899	0.323	0.454	0.000587259
PTX3	PTX3	1.5271e-08	-0.319841	0.078	0.209	0.000248429
AKR1A1	AKR1A1	6.12768e-11	-0.323576	0.194	0.371	9.96852e-07
ADIRF	ADIRF	8.13771e-16	-0.325658	0.066	0.277	1.32384e-11
NPNT	NPNT	6.65684e-12	-0.325866	0.122	0.301	1.08293e-07
COL4A2	COL4A2	2.40715e-10	-0.325892	0.154	0.319	3.91596e-06
CA3	CA3	2.86802e-13	-0.32636	0.034	0.203	4.6657e-09
SCGB3A2	SCGB3A2	1.07199e-14	-0.326532	0.016	0.188	1.74391e-10
SVEP1	SVEP1	1.19926e-10	-0.330335	0.216	0.395	1.95095e-06
MRC2	MRC2	4.26488e-08	-0.333787	0.326	0.458	0.000693811
PRDX6	PRDX6	2.03639e-09	-0.333916	0.448	0.591	3.31281e-05
LAMC1	LAMC1	2.2625e-08	-0.334796	0.671	0.76	0.000368063
DHRS3	DHRS3	9.77408e-11	-0.335713	0.194	0.37	1.59005e-06
EDF1	EDF1	5.97198e-11	-0.337812	0.774	0.834	9.71522e-07
LMO3	LMO3	2.93211e-16	-0.338072	0.047	0.252	4.76995e-12
ITGB1	ITGB1	1.76604e-07	-0.339076	0.524	0.602	0.00287299
OLFML3	OLFML3	4.11112e-14	-0.340534	0.116	0.32	6.68797e-10
TNFSF10	TNFSF10	4.29277e-08	-0.340559	0.536	0.618	0.000698348
PTK7	PTK7	5.16409e-14	-0.343612	0.122	0.324	8.40095e-10
CCNI	CCNI	6.31312e-10	-0.351617	0.301	0.459	1.02702e-05
BTG2	BTG2	9.04369e-08	-0.352429	0.455	0.551	0.00147123
POLR2L	POLR2L	8.47803e-10	-0.352689	0.367	0.518	1.37921e-05
COL4A1	COL4A1	3.92564e-09	-0.355743	0.784	0.851	6.38623e-05
DCN	DCN	1.67003e-09	-0.356809	1	0.998	2.7168e-05
BEX3	BEX3	1.94903e-09	-0.357087	0.687	0.749	3.17068e-05
LDB1	LDB1	1.85991e-19	-0.357151	0.016	0.235	3.0257e-15
CLIC5	CLIC5	3.68566e-12	-0.359338	0.172	0.357	5.99583e-08
AHNAK	AHNAK	7.99464e-13	-0.361109	0.223	0.42	1.30057e-08
MGAT1	MGAT1	7.84939e-09	-0.361232	0.486	0.591	0.000127694
S100A4	S100A4	6.81204e-09	-0.364153	0.796	0.82	0.000110818
MAF	MAF	4.17007e-12	-0.366334	0.235	0.422	6.78387e-08
COX5B	COX5B	5.95176e-12	-0.367275	0.379	0.549	9.68232e-08
TBX2	TBX2	3.59004e-12	-0.367878	0.257	0.447	5.84027e-08
AEBP1	AEBP1	9.28118e-10	-0.367951	0.683	0.776	1.50986e-05
IGHJ6	IGHJ6	1.99561e-08	-0.368782	0.229	0.374	0.000324646
ACSL1	ACSL1	4.96935e-11	-0.370291	0.354	0.519	8.08414e-07
LTBP2	LTBP2	2.41978e-11	-0.373918	0.188	0.365	3.9365e-07
CNBP	CNBP	2.02162e-11	-0.380579	0.524	0.653	3.28877e-07
TMEM100	TMEM100	1.61798e-09	-0.381027	0.248	0.404	2.63213e-05
MXRA7	MXRA7	4.54989e-12	-0.381952	0.266	0.447	7.40176e-08
GPC3	GPC3	8.77333e-16	-0.383677	0.103	0.316	1.42724e-11
CSTB	CSTB	1.47438e-07	-0.38777	0.84	0.824	0.00239852
EMILIN1	EMILIN1	1.15734e-12	-0.388711	0.743	0.83	1.88277e-08
SLC5A3	SLC5A3	2.1285e-19	-0.393097	0.028	0.256	3.46265e-15
SH3BP5	SH3BP5	2.77805e-13	-0.394001	0.226	0.419	4.51933e-09
COL6A1	COL6A1	3.70451e-10	-0.394402	0.433	0.555	6.0265e-06
AQP3	AQP3	9.37999e-19	-0.397033	0.06	0.293	1.52594e-14
RSAD2	RSAD2	1.24497e-13	-0.397463	0.169	0.374	2.02532e-09
HSPB6	HSPB6	7.94361e-17	-0.398217	0.147	0.383	1.29227e-12
APOC2	APOC2	3.51022e-17	-0.400467	0.063	0.281	5.71043e-13
CLPTM1L	CLPTM1L	9.54233e-13	-0.401566	0.423	0.586	1.55235e-08
IFNGR2	IFNGR2	3.9852e-12	-0.40183	0.323	0.504	6.48312e-08
PDGFRB	PDGFRB	1.89683e-10	-0.40758	0.505	0.619	3.08576e-06
LGALS3BP	LGALS3BP	2.88397e-13	-0.40831	0.984	0.971	4.69164e-09
LMNA	LMNA	4.97239e-14	-0.409047	0.342	0.533	8.08909e-10
CTSE	CTSE	3.99966e-16	-0.410371	0.094	0.31	6.50665e-12
SDF2L1	SDF2L1	4.43612e-12	-0.410736	0.411	0.564	7.21669e-08
LAMA2	LAMA2	6.3171e-17	-0.410946	0.132	0.363	1.02767e-12
FCN3	FCN3	1.97153e-07	-0.412727	0.527	0.604	0.00320728
JAM2	JAM2	3.38168e-11	-0.416009	0.257	0.428	5.50132e-07
GRINA	GRINA	4.58144e-14	-0.417115	0.348	0.546	7.45308e-10
ADAM9	ADAM9	1.21801e-15	-0.417537	0.223	0.447	1.98145e-11
CAV1	CAV1	8.14922e-17	-0.420453	0.113	0.339	1.32572e-12
SLIT3	SLIT3	4.59251e-20	-0.429336	0.063	0.309	7.47109e-16
ARPC5	ARPC5	1.1129e-13	-0.431233	0.417	0.583	1.81046e-09
SERP1	SERP1	4.25051e-17	-0.433923	0.232	0.464	6.91472e-13
MX1	MX1	2.73662e-14	-0.437294	0.304	0.503	4.45194e-10
RAB5C	RAB5C	2.49457e-15	-0.441244	0.361	0.554	4.05816e-11
HOPX	HOPX	2.50192e-12	-0.442878	0.26	0.444	4.07012e-08
TMIGD3	TMIGD3	2.59972e-15	-0.443872	0.191	0.41	4.22923e-11
ESAM	ESAM	3.29521e-16	-0.446472	0.169	0.39	5.36065e-12
CST3	CST3	1.70849e-13	-0.446481	0.793	0.846	2.77938e-09
FLOT1	FLOT1	1.23918e-15	-0.446542	0.323	0.527	2.0159e-11
TNXB	TNXB	8.22089e-20	-0.450863	0.085	0.333	1.33737e-15
TPM1	TPM1	7.32222e-14	-0.451254	0.439	0.6	1.19118e-09
IFI27	IFI27	7.95777e-16	-0.454021	0.997	0.986	1.29457e-11
EMP2	EMP2	2.32977e-14	-0.45807	0.216	0.421	3.79008e-10
DKK3	DKK3	3.42916e-21	-0.464902	0.122	0.39	5.57856e-17
PAPSS2	PAPSS2	3.44622e-26	-0.467773	0.028	0.319	5.60632e-22
NKD2	NKD2	4.37933e-14	-0.469348	0.213	0.41	7.12429e-10
AQP4	AQP4	6.94191e-22	-0.479726	0.044	0.302	1.12931e-17
PPP1R14A	PPP1R14A	2.38638e-18	-0.479942	0.204	0.453	3.88216e-14
DEPP1	DEPP1	2.2644e-13	-0.485097	0.376	0.544	3.68373e-09
GSTP1	GSTP1	3.78099e-21	-0.491708	0.834	0.917	6.15091e-17
BCAM	BCAM	8.07173e-21	-0.491848	0.138	0.4	1.31311e-16
SDC1	SDC1	2.34498e-18	-0.493752	0.248	0.487	3.81481e-14
SPARCL1	SPARCL1	3.944e-17	-0.495534	0.219	0.45	6.4161e-13
SFTA2	SFTA2	5.4054e-22	-0.499759	0.053	0.312	8.79351e-18
MZB1	MZB1	2.98211e-14	-0.505439	0.922	0.913	4.8513e-10
SLC11A1	SLC11A1	3.51206e-19	-0.506644	0.27	0.52	5.71342e-15
PMP22	PMP22	1.67009e-21	-0.509084	0.113	0.374	2.7169e-17
SFTPD	SFTPD	1.58579e-21	-0.510569	0.072	0.334	2.57977e-17
C1QC	C1QC	2.29689e-10	-0.517236	0.991	0.973	3.73658e-06
TIMP3	TIMP3	1.01292e-16	-0.519553	0.837	0.888	1.64782e-12
P4HB	P4HB	8.69225e-18	-0.520736	0.599	0.741	1.41406e-13
ACTA2	ACTA2	7.02642e-15	-0.523609	0.643	0.755	1.14306e-10
MYL9	MYL9	1.72037e-17	-0.525149	0.395	0.602	2.79869e-13
PCOLCE	PCOLCE	3.18477e-16	-0.528522	0.674	0.773	5.18098e-12
CLEC3B	CLEC3B	8.78316e-22	-0.529574	0.179	0.452	1.42884e-17
C1orf116	C1orf116	7.81535e-26	-0.529657	0.044	0.335	1.2714e-21
S100A11	S100A11	1.86236e-20	-0.53706	0.837	0.901	3.02969e-16
SELENOP	SELENOP	5.27332e-14	-0.539516	0.743	0.781	8.57863e-10
BTNL9	BTNL9	4.15961e-24	-0.540979	0.082	0.365	6.76685e-20
MARCO	MARCO	1.92815e-16	-0.549699	0.837	0.888	3.13672e-12
LBH	LBH	4.37781e-15	-0.554283	0.574	0.688	7.12182e-11
LPCAT1	LPCAT1	8.17753e-19	-0.55774	0.379	0.601	1.33032e-14
LAMA4	LAMA4	2.02611e-20	-0.566385	0.335	0.568	3.29608e-16
CCL18	CCL18	5.17976e-10	-0.568479	0.862	0.846	8.42644e-06
NAPSA	NAPSA	5.87069e-28	-0.569357	0.038	0.34	9.55044e-24
GPNMB	GPNMB	2.26503e-17	-0.572229	0.411	0.599	3.68474e-13
SLC40A1	SLC40A1	1.16918e-22	-0.574191	0.15	0.428	1.90202e-18
PLD3	PLD3	1.12184e-17	-0.587604	0.646	0.738	1.82501e-13
STOM	STOM	2.32567e-25	-0.591774	0.216	0.513	3.7834e-21
LMO7	LMO7	1.41537e-29	-0.606269	0.094	0.429	2.30253e-25
TIMP2	TIMP2	4.35598e-27	-0.624244	0.213	0.524	7.08631e-23
TGM2	TGM2	6.89153e-28	-0.632354	0.831	0.922	1.12111e-23
TYROBP	TYROBP	1.01928e-19	-0.634592	0.752	0.816	1.65816e-15
RARRES1	RARRES1	1.7332e-11	-0.652259	0.285	0.449	2.81957e-07
GRN	GRN	1.52783e-24	-0.666056	0.47	0.682	2.48547e-20
PTMS	PTMS	4.89518e-33	-0.677877	0.752	0.891	7.96348e-29
INMT	INMT	2.02904e-26	-0.690878	0.113	0.412	3.30084e-22
COL6A3	COL6A3	2.59187e-31	-0.691506	0.815	0.906	4.21645e-27
C3	C3	3.94359e-23	-0.698184	0.712	0.792	6.41543e-19
NUPR1	NUPR1	1.73849e-27	-0.699764	0.655	0.805	2.82818e-23
CAVIN1	CAVIN1	6.14304e-36	-0.717001	0.586	0.805	9.99349e-32
C1R	C1R	9.17294e-41	-0.73169	0.956	0.985	1.49225e-36
LAPTM5	LAPTM5	8.80076e-26	-0.732551	0.903	0.929	1.43171e-21
APOC1	APOC1	1.81029e-32	-0.735826	0.091	0.443	2.94499e-28
C1QA	C1QA	1.89144e-33	-0.740403	0.179	0.528	3.07699e-29
SOD3	SOD3	6.1058e-31	-0.756617	0.649	0.811	9.93291e-27
KRT7	KRT7	1.13812e-30	-0.759248	0.285	0.611	1.8515e-26
GPX3	GPX3	2.3527e-34	-0.761481	0.207	0.553	3.82736e-30
CLU	CLU	2.74107e-26	-0.769774	0.897	0.935	4.45917e-22
LY6E	LY6E	3.31296e-34	-0.782799	0.288	0.623	5.38952e-30
MXRA8	MXRA8	8.10793e-36	-0.796857	0.169	0.541	1.319e-31
MUC1	MUC1	6.03354e-37	-0.83083	0.119	0.502	9.81537e-33
VWF	VWF	1.7284e-35	-0.841133	0.561	0.78	2.81177e-31
WFDC2	WFDC2	1.00205e-41	-0.892663	0.172	0.581	1.63013e-37
IGFBP4	IGFBP4	4.98561e-29	-0.910599	0.141	0.47	8.11059e-25
SFTPC	SFTPC	2.97296e-43	-0.952972	0.047	0.476	4.83641e-39
GPRC5A	GPRC5A	6.51595e-39	-0.970476	0.157	0.545	1.06001e-34
TCF21	TCF21	1.16373e-38	-0.990438	0.298	0.643	1.89315e-34
MFAP4	MFAP4	3.01581e-45	-0.99218	0.132	0.563	4.90612e-41
RARRES2	RARRES2	4.69105e-45	-0.9931	0.345	0.702	7.6314e-41
CFD	CFD	4.79819e-48	-1.00753	0.433	0.75	7.80569e-44
AQP1	AQP1	1.59084e-48	-1.02491	0.323	0.713	2.58799e-44
ISG15	ISG15	6.00899e-38	-1.04809	0.596	0.786	9.77543e-34
COL1A2	COL1A2	6.56109e-48	-1.08972	1	0.998	1.06736e-43
COL3A1	COL3A1	6.96744e-41	-1.09637	1	1	1.13346e-36
SLC34A2	SLC34A2	1.62386e-53	-1.13521	0.166	0.641	2.64169e-49
FBLN1	FBLN1	2.24102e-54	-1.1502	0.524	0.826	3.6457e-50
BGN	BGN	1.28421e-53	-1.19059	0.354	0.74	2.08915e-49
C7	C7	3.59332e-53	-1.20793	0.401	0.762	5.84561e-49
A2M	A2M	1.22292e-39	-1.2354	0.972	0.939	1.98945e-35
COL1A1	COL1A1	1.58256e-36	-1.24893	0.972	0.968	2.57451e-32
C1QB	C1QB	5.20096e-42	-1.30422	0.922	0.91	8.46091e-38
AGER	AGER	2.05263e-54	-1.31944	0.238	0.683	3.33922e-50
RNASE1	RNASE1	7.41236e-69	-1.41139	0.705	0.914	1.20584e-64
IGKC	IGKC	9.27964e-39	-1.5123	1	0.995	1.50961e-34
IGKV4-1	IGKV4-1	1.44931e-39	-1.87725	0.765	0.85	2.35775e-35
SFTPB	SFTPB	2.62653e-81	-1.92078	0.288	0.801	4.27284e-77
IFI6	IFI6	9.64013e-58	-1.93971	0.812	0.896	1.56826e-53
SPP1	SPP1	7.00007e-67	-2.10261	0.129	0.663	1.13877e-62
APOE	APOE	2.35123e-78	-2.10775	0.401	0.822	3.82498e-74
IGHA1	IGHA1	1.28181e-71	-2.31148	0.912	0.986	2.08525e-67
IGHG2	IGHG2	1.11668e-83	-2.92522	0.31	0.803	1.81662e-79

## Sheet: cluster4
Table S10. Colocalization analysis results of COVID-19 sections within ST clusters. Differentially expressed genes in SARS-CoV-2+ vs. SARS-CoV-2- spots within ST clusters across COVID-19 sections. Differential expression analysis between SARS-CoV-2+ and SARS-CoV-2- spots within ST clusters across COVID-19 sections overall used Wilcoxon rank sum test and DESeq2 negative binomial distribution tests…
	gene	p_val	avg_log2FC	pct.1	pct.2	p_val_adj
CXCL9	CXCL9	1.34076e-29	2.39605	0.94	0.619	2.18116e-25
NFKBIA	NFKBIA	9.12409e-27	1.71553	0.97	0.684	1.48431e-22
SERPINE1	SERPINE1	9.8857e-27	1.63953	0.925	0.585	1.6082e-22
ADAMTS2	ADAMTS2	4.16386e-26	1.4209	0.91	0.531	6.77377e-22
MT1G	MT1G	5.04683e-19	1.39796	0.866	0.63	8.21019e-15
CCL17	CCL17	6.80303e-65	1.33577	0.582	0.048	1.10672e-60
CCL21	CCL21	3.29992e-27	1.27637	0.761	0.25	5.36832e-23
ARHGEF1	ARHGEF1	7.9477e-23	1.26829	0.925	0.551	1.29293e-18
PI15	PI15	6.79618e-36	1.20498	0.731	0.168	1.1056e-31
NFKB2	NFKB2	5.21498e-25	1.17292	0.896	0.457	8.48372e-21
SMAP2	SMAP2	8.68743e-24	1.16302	0.881	0.457	1.41327e-19
TCIRG1	TCIRG1	1.05842e-21	1.15822	0.94	0.641	1.72184e-17
SRRM2	SRRM2	3.78713e-25	1.142	1	0.936	6.1609e-21
HNRNPA2B1	HNRNPA2B1	1.2522e-22	1.13916	0.97	0.863	2.03707e-18
EHBP1L1	EHBP1L1	1.19691e-23	1.13554	0.925	0.561	1.94713e-19
HIST1H2BN	HIST1H2BN	5.37637e-19	1.12231	0.94	0.655	8.74627e-15
FKBP5	FKBP5	1.86286e-24	1.10294	1	0.713	3.03051e-20
SELE	SELE	4.34481e-55	1.08451	0.537	0.048	7.06813e-51
IGHG3	IGHG3	1.86145e-14	1.07155	0.985	0.977	3.02821e-10
PFKP	PFKP	5.43742e-21	1.06798	0.821	0.415	8.84559e-17
HIST1H2AG	HIST1H2AG	1.36611e-18	1.06698	0.881	0.513	2.22238e-14
UBD	UBD	3.16288e-26	1.06616	0.791	0.284	5.14537e-22
TNFRSF6B	TNFRSF6B	5.50556e-25	1.05605	0.776	0.27	8.95645e-21
ACKR1	ACKR1	7.49047e-22	1.05425	0.627	0.193	1.21855e-17
HIF1A	HIF1A	1.10236e-21	1.05122	0.91	0.478	1.79333e-17
CCNL1	CCNL1	8.43398e-21	1.04713	0.881	0.516	1.37204e-16
CD163	CD163	4.65037e-21	1.04019	1	0.932	7.56522e-17
GRAMD1A	GRAMD1A	1.26161e-20	0.998168	0.881	0.481	2.05239e-16
B2M	B2M	1.32481e-26	0.993151	1	0.966	2.1552e-22
KCNAB2	KCNAB2	4.53252e-23	0.982768	0.746	0.267	7.3735e-19
SLC2A3	SLC2A3	6.5545e-16	0.977126	0.91	0.637	1.06629e-11
IDO1	IDO1	1.0574e-13	0.971992	0.672	0.334	1.72018e-09
GRK2	GRK2	8.34065e-19	0.96538	0.91	0.501	1.35686e-14
SBNO2	SBNO2	2.28385e-18	0.954528	0.866	0.528	3.71537e-14
PSTPIP2	PSTPIP2	2.93913e-20	0.953816	0.716	0.288	4.78138e-16
HLA-DRB5	HLA-DRB5	2.44413e-18	0.94808	0.955	0.844	3.97612e-14
SRSF5	SRSF5	4.77039e-17	0.946474	0.97	0.78	7.76047e-13
NNMT	NNMT	5.83148e-15	0.938053	0.896	0.697	9.48664e-11
RGCC	RGCC	3.09146e-14	0.927385	0.881	0.538	5.02918e-10
SRSF2	SRSF2	6.84897e-16	0.924648	0.896	0.671	1.11419e-11
SOD2	SOD2	1.167e-22	0.922533	1	0.986	1.89848e-18
CXCL10	CXCL10	4.64563e-14	0.922492	0.657	0.312	7.55751e-10
GBP1	GBP1	6.97543e-15	0.921948	0.821	0.539	1.13476e-10
CBFB	CBFB	1.37128e-17	0.919679	0.851	0.474	2.23079e-13
VCP	VCP	9.68403e-18	0.918792	0.925	0.577	1.5754e-13
ADAMTS9	ADAMTS9	3.38492e-42	0.917302	0.687	0.115	5.50659e-38
TAP2	TAP2	2.82276e-13	0.908795	0.821	0.578	4.59206e-09
CALHM6	CALHM6	1.58144e-18	0.904147	0.716	0.299	2.57269e-14
AIF1	AIF1	5.95992e-18	0.903171	0.881	0.526	9.6956e-14
ADD1	ADD1	6.19918e-19	0.894486	0.851	0.449	1.00848e-14
CD44	CD44	1.1063e-19	0.887331	0.97	0.893	1.79972e-15
PFKFB3	PFKFB3	1.50693e-17	0.882396	0.881	0.503	2.45147e-13
ARPC1B	ARPC1B	1.67404e-16	0.878924	0.97	0.91	2.72333e-12
NPEPL1	NPEPL1	7.08184e-18	0.872468	0.836	0.417	1.15207e-13
STK17B	STK17B	1.01919e-20	0.868758	0.776	0.321	1.65802e-16
ID1	ID1	3.10248e-12	0.868394	0.881	0.621	5.04711e-08
STAT1	STAT1	1.76022e-15	0.864419	0.955	0.721	2.86353e-11
LYZ	LYZ	2.03917e-17	0.86012	0.97	0.934	3.31733e-13
HNRNPD	HNRNPD	2.34854e-16	0.853104	0.91	0.594	3.82061e-12
CYTH1	CYTH1	1.1661e-16	0.852519	0.791	0.44	1.89701e-12
ARHGEF10L	ARHGEF10L	1.64463e-15	0.843217	0.716	0.348	2.67548e-11
HILPDA	HILPDA	1.8684e-15	0.842915	0.836	0.457	3.03951e-11
COL15A1	COL15A1	1.60596e-21	0.840959	0.612	0.177	2.61258e-17
STAT2	STAT2	2.05445e-17	0.837928	0.955	0.733	3.34217e-13
CAPZB	CAPZB	5.08301e-16	0.834204	0.97	0.814	8.26903e-12
ATP5ME	ATP5ME	6.94526e-18	0.820814	0.94	0.688	1.12986e-13
MCM7	MCM7	9.98656e-16	0.820606	0.791	0.404	1.62461e-11
XBP1	XBP1	7.67601e-16	0.811534	1	0.912	1.24873e-11
IER3	IER3	1.95645e-12	0.811479	0.806	0.47	3.18276e-08
CD40	CD40	5.07537e-13	0.811281	0.806	0.548	8.25661e-09
IL2RG	IL2RG	2.55026e-14	0.809107	0.746	0.383	4.14877e-10
PFDN5	PFDN5	3.00984e-17	0.807883	0.955	0.748	4.89641e-13
IL2RA	IL2RA	1.34847e-38	0.805309	0.522	0.072	2.1937e-34
ID3	ID3	1.17062e-13	0.804818	0.821	0.454	1.90436e-09
LCP1	LCP1	8.31406e-16	0.804162	0.851	0.468	1.35253e-11
JUNB	JUNB	2.69967e-13	0.803316	0.91	0.683	4.39183e-09
SRRT	SRRT	2.65635e-12	0.803264	0.791	0.543	4.32135e-08
TBXAS1	TBXAS1	4.31229e-18	0.802451	0.746	0.316	7.01523e-14
ERH	ERH	4.70453e-15	0.80195	0.925	0.634	7.65332e-11
CSF2RB	CSF2RB	1.94752e-12	0.800585	0.672	0.33	3.16823e-08
RAB7A	RAB7A	9.00435e-16	0.799891	0.91	0.632	1.46483e-11
NUCKS1	NUCKS1	4.0442e-17	0.79963	0.94	0.668	6.5791e-13
RASSF1	RASSF1	6.64888e-18	0.797677	0.761	0.332	1.08164e-13
IGHV5-10-1	IGHV5-10-1	4.55022e-28	0.797172	0.478	0.081	7.4023e-24
MLLT6	MLLT6	2.32078e-13	0.793175	0.791	0.444	3.77545e-09
VPS13B	VPS13B	1.00643e-16	0.791501	0.657	0.258	1.63726e-12
DGKA	DGKA	9.82745e-21	0.7819	0.582	0.162	1.59873e-16
ARL6IP4	ARL6IP4	8.95437e-14	0.780407	0.91	0.706	1.4567e-09
VPS16	VPS16	1.0263e-21	0.779589	0.731	0.248	1.66958e-17
FUS	FUS	1.64144e-13	0.777426	0.925	0.673	2.67029e-09
ACADVL	ACADVL	1.41075e-15	0.775304	0.97	0.765	2.29501e-11
PDPN	PDPN	3.00681e-15	0.77205	0.687	0.305	4.89148e-11
ABCA7	ABCA7	5.03329e-19	0.771699	0.716	0.271	8.18815e-15
TFRC	TFRC	5.94639e-16	0.771289	0.701	0.319	9.67359e-12
WDR1	WDR1	1.95366e-14	0.771144	0.881	0.601	3.17822e-10
JAK2	JAK2	3.94841e-32	0.767336	0.642	0.133	6.42327e-28
CXCL3	CXCL3	4.13023e-32	0.763395	0.597	0.112	6.71905e-28
CSNK2B	CSNK2B	2.31416e-11	0.762973	0.791	0.5	3.76468e-07
PAPOLA	PAPOLA	1.5038e-12	0.755257	0.821	0.527	2.44638e-08
SKAP1	SKAP1	3.79152e-24	0.75024	0.672	0.188	6.16804e-20
SUGP2	SUGP2	3.08353e-20	0.745424	0.597	0.176	5.01629e-16
ATG16L2	ATG16L2	2.55204e-15	0.744271	0.701	0.302	4.15167e-11
EVL	EVL	4.51636e-11	0.743187	0.761	0.481	7.34722e-07
PSMB9	PSMB9	1.4536e-11	0.740167	0.806	0.528	2.36472e-07
PAFAH1B2	PAFAH1B2	1.17298e-13	0.73884	0.701	0.342	1.90821e-09
IKZF1	IKZF1	2.24478e-11	0.736545	0.657	0.341	3.6518e-07
SEPTIN1	SEPTIN1	1.10407e-23	0.735405	0.582	0.146	1.7961e-19
DPYD	DPYD	1.89714e-15	0.733443	0.761	0.371	3.08627e-11
STK10	STK10	8.76157e-14	0.732777	0.672	0.299	1.42533e-09
JAK3	JAK3	3.04241e-16	0.726551	0.761	0.35	4.94939e-12
CHD4	CHD4	2.16628e-14	0.724018	0.836	0.432	3.5241e-10
PDGFRA	PDGFRA	1.62126e-11	0.723608	0.776	0.455	2.63747e-07
SF3B1	SF3B1	3.16696e-12	0.72149	0.91	0.684	5.15202e-08
TNFAIP2	TNFAIP2	1.30406e-15	0.720323	0.716	0.321	2.12145e-11
ACIN1	ACIN1	5.65011e-11	0.720062	0.821	0.544	9.19159e-07
TNK2	TNK2	2.25328e-14	0.718299	0.672	0.303	3.66564e-10
MED15	MED15	2.06676e-12	0.718115	0.791	0.458	3.36221e-08
KLF6	KLF6	7.1361e-10	0.716002	0.791	0.524	1.1609e-05
HIST1H2BD	HIST1H2BD	2.27754e-11	0.713215	0.94	0.813	3.7051e-07
ITGAX	ITGAX	8.1499e-11	0.711804	0.776	0.48	1.32583e-06
PSMB10	PSMB10	4.25263e-13	0.710752	0.866	0.588	6.91817e-09
PPP1R12A	PPP1R12A	2.46611e-22	0.709653	0.657	0.19	4.01187e-18
IKBKG	IKBKG	2.21819e-17	0.70892	0.761	0.323	3.60855e-13
SNRPD1	SNRPD1	4.50191e-09	0.706923	0.731	0.507	7.3237e-05
HMGB1	HMGB1	3.94444e-12	0.704128	0.806	0.454	6.41682e-08
EFHD2	EFHD2	3.23069e-13	0.703085	0.896	0.656	5.25568e-09
GZMA	GZMA	6.50688e-20	0.699139	0.567	0.161	1.05854e-15
VPS52	VPS52	2.51633e-16	0.696113	0.537	0.171	4.09356e-12
CORO1A	CORO1A	3.95387e-11	0.696075	0.806	0.504	6.43215e-07
CFLAR	CFLAR	1.12331e-12	0.692999	0.866	0.539	1.82741e-08
HYAL2	HYAL2	5.74757e-16	0.692186	0.612	0.213	9.35014e-12
CMTM6	CMTM6	1.53965e-12	0.691837	0.821	0.501	2.5047e-08
MDM4	MDM4	8.05062e-15	0.6903	0.761	0.368	1.30968e-10
GREM1	GREM1	2.81086e-25	0.689502	0.493	0.096	4.5727e-21
RALGDS	RALGDS	1.07279e-12	0.688383	0.627	0.282	1.74521e-08
CCL13	CCL13	8.51774e-12	0.681123	0.716	0.372	1.38567e-07
PGS1	PGS1	1.29642e-13	0.679504	0.761	0.402	2.10901e-09
C17orf49	C17orf49	1.24658e-11	0.676554	0.761	0.439	2.02793e-07
EXOSC10	EXOSC10	7.86311e-18	0.669835	0.627	0.211	1.27917e-13
SLC20A1	SLC20A1	1.34051e-16	0.66916	0.567	0.183	2.18074e-12
S100A9	S100A9	1.03936e-14	0.6686	1	0.984	1.69082e-10
TYK2	TYK2	4.02836e-14	0.666714	0.731	0.33	6.55333e-10
RGS1	RGS1	5.11932e-18	0.663893	0.478	0.123	8.32812e-14
ARHGAP45	ARHGAP45	5.73635e-12	0.662992	0.687	0.337	9.3319e-08
SMG6	SMG6	1.2292e-15	0.662651	0.627	0.233	1.99966e-11
PPM1M	PPM1M	2.15327e-12	0.661369	0.612	0.272	3.50294e-08
WNK1	WNK1	8.77618e-13	0.661004	0.985	0.777	1.42771e-08
PNPLA6	PNPLA6	1.10602e-16	0.659971	0.672	0.251	1.79927e-12
PLTP	PLTP	9.75452e-12	0.659885	1	0.915	1.58686e-07
CCL19	CCL19	8.10985e-15	0.659639	0.746	0.334	1.31931e-10
ARHGAP15	ARHGAP15	8.7744e-17	0.658492	0.478	0.132	1.42742e-12
FNBP1	FNBP1	8.31975e-12	0.658205	0.761	0.431	1.35346e-07
SP100	SP100	1.76376e-13	0.657573	0.687	0.29	2.86928e-09
PCED1A	PCED1A	2.12789e-13	0.656578	0.746	0.377	3.46166e-09
MCAM	MCAM	1.90095e-10	0.655938	0.552	0.257	3.09246e-06
TXLNA	TXLNA	4.01795e-10	0.655082	0.806	0.514	6.5364e-06
PNN	PNN	1.58235e-09	0.653302	0.776	0.529	2.57417e-05
SF3B2	SF3B2	3.84205e-10	0.65027	0.791	0.497	6.25025e-06
WARS	WARS	2.3567e-10	0.648968	0.94	0.909	3.83388e-06
DNM2	DNM2	3.84561e-10	0.646437	0.836	0.59	6.25604e-06
ANTXR2	ANTXR2	2.76979e-11	0.645136	0.612	0.28	4.5059e-07
LMAN2	LMAN2	2.37046e-09	0.644859	0.881	0.672	3.85626e-05
HIST1H1B	HIST1H1B	5.64948e-08	0.644713	0.881	0.663	0.000919057
MXD1	MXD1	6.69008e-12	0.643761	0.537	0.215	1.08834e-07
FLT3LG	FLT3LG	2.30703e-13	0.641059	0.537	0.193	3.75307e-09
STAG1	STAG1	9.32658e-15	0.639712	0.627	0.232	1.51725e-10
PSMA1	PSMA1	1.59796e-11	0.63783	0.851	0.538	2.59957e-07
IL3RA	IL3RA	3.32164e-18	0.636324	0.672	0.229	5.40364e-14
STAT3	STAT3	9.20104e-13	0.635599	0.94	0.824	1.49683e-08
H1FX	H1FX	3.52657e-09	0.635507	0.896	0.821	5.73703e-05
RBM25	RBM25	1.68628e-12	0.635174	0.701	0.336	2.74324e-08
CRISPLD2	CRISPLD2	7.39871e-12	0.634177	0.896	0.569	1.20362e-07
ZNF384	ZNF384	9.32842e-13	0.633989	0.522	0.198	1.51755e-08
SFPQ	SFPQ	2.57029e-10	0.633886	0.881	0.604	4.18135e-06
TSPO	TSPO	5.63027e-09	0.631533	0.896	0.728	9.15932e-05
NOP2	NOP2	1.86172e-13	0.631023	0.627	0.255	3.02864e-09
EIF4G3	EIF4G3	5.63176e-15	0.630188	0.612	0.223	9.16174e-11
TAP1	TAP1	3.73523e-12	0.628819	0.97	0.797	6.07647e-08
BPTF	BPTF	7.094e-11	0.627729	0.731	0.373	1.15405e-06
CHKB	CHKB	8.46201e-11	0.627139	0.716	0.385	1.3766e-06
CIITA	CIITA	3.76298e-09	0.626575	0.806	0.557	6.12161e-05
STAB1	STAB1	5.77561e-10	0.625088	0.761	0.499	9.39576e-06
RNF31	RNF31	4.91629e-13	0.624609	0.567	0.221	7.99782e-09
IGHM	IGHM	2.25468e-09	0.62445	0.985	0.942	3.66791e-05
FYB1	FYB1	1.00215e-11	0.62326	0.672	0.312	1.6303e-07
STX16	STX16	2.34925e-09	0.622387	0.776	0.454	3.82176e-05
ANXA6	ANXA6	1.87666e-10	0.621815	0.761	0.451	3.05294e-06
PCBP1	PCBP1	1.25849e-11	0.62164	0.985	0.911	2.04732e-07
TECPR1	TECPR1	3.35812e-11	0.6195	0.597	0.265	5.46299e-07
MKNK1	MKNK1	2.04047e-10	0.617825	0.627	0.3	3.31943e-06
SPATA13	SPATA13	2.54303e-14	0.615289	0.582	0.213	4.137e-10
DNAJB11	DNAJB11	1.39689e-08	0.613877	0.701	0.46	0.000227245
TCIM	TCIM	1.37809e-08	0.612936	0.776	0.516	0.000224188
DENND4B	DENND4B	7.81679e-15	0.612911	0.627	0.235	1.27164e-10
HLA-DQA1	HLA-DQA1	5.08162e-11	0.611561	0.955	0.756	8.26678e-07
SON	SON	2.14786e-11	0.611318	0.94	0.716	3.49413e-07
CD274	CD274	1.17609e-14	0.610353	0.537	0.177	1.91326e-10
SRP54	SRP54	3.90942e-12	0.609139	0.642	0.286	6.35985e-08
DDX3Y	DDX3Y	5.76911e-52	0.607516	0.507	0.044	9.38518e-48
ARRDC3	ARRDC3	2.54198e-09	0.607451	0.836	0.598	4.13529e-05
IL7R	IL7R	2.13175e-11	0.606721	0.657	0.312	3.46793e-07
MARK3	MARK3	7.49113e-13	0.606562	0.776	0.402	1.21866e-08
HIST1H1D	HIST1H1D	3.84224e-11	0.606479	0.612	0.288	6.25056e-07
CCAR1	CCAR1	3.86525e-12	0.606251	0.701	0.343	6.28799e-08
DDX5	DDX5	1.43539e-11	0.606185	0.985	0.923	2.3351e-07
C3AR1	C3AR1	5.70699e-14	0.604218	0.507	0.171	9.28413e-10
TAB2	TAB2	5.89896e-12	0.602966	0.507	0.191	9.59643e-08
VEGFA	VEGFA	1.84341e-08	0.602272	0.925	0.696	0.000299886
UBXN4	UBXN4	1.01323e-10	0.601039	0.672	0.342	1.64832e-06
FIP1L1	FIP1L1	2.57547e-12	0.599337	0.701	0.324	4.18977e-08
ILK	ILK	1.1263e-10	0.597718	0.657	0.332	1.83227e-06
ZNF276	ZNF276	4.85323e-11	0.597274	0.582	0.262	7.89523e-07
GPATCH2L	GPATCH2L	7.71342e-15	0.597031	0.716	0.303	1.25482e-10
HLA-E	HLA-E	1.40403e-13	0.596845	0.985	0.955	2.28408e-09
AFF1	AFF1	7.97141e-13	0.596829	0.791	0.397	1.29679e-08
MOB3A	MOB3A	1.1842e-11	0.596509	0.672	0.326	1.92646e-07
TCERG1	TCERG1	1.26624e-10	0.595218	0.672	0.371	2.05992e-06
CTTN	CTTN	6.08886e-09	0.594464	0.672	0.363	9.90536e-05
TRAF1	TRAF1	8.17967e-24	0.594249	0.478	0.093	1.33067e-19
CYBB	CYBB	6.76237e-09	0.593646	0.925	0.729	0.00011001
KMT2C	KMT2C	1.50213e-11	0.593606	0.642	0.299	2.44367e-07
ITGA4	ITGA4	3.53216e-11	0.592277	0.478	0.176	5.74612e-07
LTB	LTB	1.38179e-15	0.591799	0.582	0.193	2.24789e-11
PRDM2	PRDM2	4.88323e-10	0.590948	0.731	0.414	7.94404e-06
AP3D1	AP3D1	7.11968e-09	0.588573	0.836	0.531	0.000115823
PUM2	PUM2	8.84794e-14	0.587328	0.507	0.171	1.43938e-09
TMEM50A	TMEM50A	1.08299e-10	0.586346	0.896	0.654	1.76181e-06
CHI3L1	CHI3L1	1.41349e-09	0.585202	0.701	0.363	2.29947e-05
NAGA	NAGA	5.14781e-10	0.584462	0.642	0.318	8.37445e-06
MFGE8	MFGE8	1.63068e-10	0.583918	0.925	0.738	2.65279e-06
FMNL1	FMNL1	5.01925e-13	0.58063	0.612	0.246	8.16532e-09
BRD2	BRD2	3.81156e-09	0.580082	0.806	0.537	6.20064e-05
RNF10	RNF10	1.3579e-45	0.579233	0.433	0.037	2.20904e-41
SLC4A1	SLC4A1	1.28892e-48	0.577943	0.478	0.041	2.09682e-44
CCDC102B	CCDC102B	4.04976e-15	0.577894	0.433	0.117	6.58815e-11
ATG4B	ATG4B	3.32106e-08	0.577855	0.701	0.415	0.000540271
MCTP1	MCTP1	6.37792e-18	0.577798	0.522	0.141	1.03756e-13
BMP2K	BMP2K	7.69341e-11	0.576272	0.627	0.306	1.25156e-06
F13A1	F13A1	3.81841e-10	0.575001	0.582	0.26	6.21179e-06
CSTF3	CSTF3	1.63814e-07	0.57424	0.567	0.332	0.00266492
CYFIP2	CYFIP2	1.10736e-17	0.572347	0.507	0.136	1.80145e-13
NOP56	NOP56	1.92553e-11	0.571637	0.567	0.235	3.13245e-07
TIMP1	TIMP1	1.56329e-11	0.570698	1	0.997	2.54317e-07
SNX10	SNX10	2.68951e-12	0.569697	0.642	0.279	4.37529e-08
BAX	BAX	8.18432e-10	0.569072	0.746	0.439	1.33143e-05
ATP11B	ATP11B	3.56875e-10	0.568883	0.567	0.251	5.80564e-06
PIK3CD	PIK3CD	3.2571e-14	0.568686	0.567	0.196	5.29864e-10
TCOF1	TCOF1	5.52964e-09	0.568159	0.522	0.249	8.99562e-05
JCHAIN	JCHAIN	1.79795e-08	0.567952	1	0.925	0.00029249
LIMK2	LIMK2	4.4714e-11	0.56794	0.687	0.339	7.27407e-07
TSC22D3	TSC22D3	2.75951e-08	0.56649	0.731	0.478	0.000448918
IL21R	IL21R	1.2277e-18	0.564318	0.463	0.109	1.99722e-14
PHC3	PHC3	1.52997e-12	0.564047	0.612	0.258	2.48895e-08
EZH2	EZH2	9.66279e-19	0.562803	0.493	0.121	1.57194e-14
MYO15B	MYO15B	1.62769e-08	0.561814	0.642	0.348	0.000264792
S100A8	S100A8	5.46379e-09	0.561472	0.985	0.927	8.88849e-05
DLD	DLD	4.30642e-10	0.561292	0.567	0.262	7.00568e-06
NADK	NADK	1.29468e-10	0.560462	0.627	0.293	2.10619e-06
SELENOO	SELENOO	4.71326e-10	0.559722	0.552	0.245	7.66753e-06
XPO1	XPO1	1.26274e-11	0.559147	0.642	0.289	2.05423e-07
ACAP1	ACAP1	3.26966e-14	0.558596	0.597	0.218	5.31909e-10
TXN2	TXN2	1.36862e-09	0.55668	0.776	0.471	2.22647e-05
TRIM47	TRIM47	7.43108e-10	0.555986	0.612	0.297	1.20889e-05
IL6	IL6	9.78669e-13	0.554585	0.373	0.102	1.5921e-08
SRSF1	SRSF1	5.81853e-08	0.553864	0.91	0.752	0.000946558
SEC61G	SEC61G	5.27981e-10	0.552306	0.866	0.612	8.5892e-06
ITPR2	ITPR2	8.58763e-10	0.551939	0.612	0.293	1.39704e-05
RNF213	RNF213	1.83313e-09	0.551772	0.955	0.807	2.98213e-05
USP14	USP14	3.15228e-15	0.549615	0.597	0.206	5.12813e-11
HCLS1	HCLS1	2.38568e-08	0.549535	0.821	0.565	0.000388103
SNTB2	SNTB2	7.58712e-10	0.548301	0.448	0.178	1.23427e-05
KPNA4	KPNA4	6.78286e-10	0.546325	0.806	0.515	1.10344e-05
SLIRP	SLIRP	4.15101e-09	0.546094	0.806	0.573	6.75286e-05
HGS	HGS	1.79693e-08	0.545597	0.806	0.517	0.000292324
SLFN11	SLFN11	1.68399e-13	0.545341	0.642	0.258	2.73951e-09
CTSB	CTSB	1.16637e-10	0.545249	1	0.994	1.89746e-06
INF2	INF2	8.19481e-09	0.544742	0.866	0.66	0.000133313
SNRNP70	SNRNP70	1.11801e-09	0.54416	1	0.9	1.81877e-05
LRRC40	LRRC40	6.09292e-16	0.54411	0.552	0.173	9.91197e-12
MAN2B1	MAN2B1	2.44761e-08	0.542771	0.776	0.485	0.000398177
MAPK14	MAPK14	2.33729e-07	0.540737	0.672	0.42	0.0038023
ORMDL1	ORMDL1	1.53331e-11	0.540584	0.746	0.373	2.49438e-07
MAPKAPK2	MAPKAPK2	4.47446e-08	0.540224	0.716	0.444	0.000727906
SMARCA2	SMARCA2	3.18905e-12	0.53999	0.567	0.222	5.18795e-08
HSPA9	HSPA9	2.73086e-07	0.539925	0.597	0.351	0.00444257
STK3	STK3	9.7428e-14	0.538437	0.463	0.142	1.58496e-09
NME1	NME1	1.17854e-08	0.537055	0.716	0.439	0.000191725
CIRBP	CIRBP	7.78429e-09	0.535875	0.955	0.865	0.000126635
ARHGAP9	ARHGAP9	2.56467e-10	0.535001	0.701	0.354	4.1722e-06
FERMT3	FERMT3	7.06593e-13	0.534752	0.507	0.172	1.14949e-08
NRP1	NRP1	2.11443e-07	0.534417	0.746	0.514	0.00343976
WBP2	WBP2	4.19702e-09	0.533986	0.776	0.474	6.82772e-05
STK39	STK39	2.11164e-16	0.533873	0.463	0.122	3.43521e-12
STX8	STX8	1.71781e-09	0.533105	0.642	0.321	2.79454e-05
RBM33	RBM33	1.7019e-10	0.531483	0.552	0.232	2.76865e-06
NABP1	NABP1	8.02757e-09	0.531235	0.746	0.433	0.000130593
DDX21	DDX21	4.36903e-09	0.528568	0.672	0.363	7.10753e-05
FMNL3	FMNL3	3.17041e-14	0.527953	0.507	0.159	5.15763e-10
RBX1	RBX1	1.26218e-07	0.526431	0.836	0.604	0.00205331
CLEC7A	CLEC7A	2.03607e-07	0.52557	0.731	0.455	0.00331228
MNDA	MNDA	2.90319e-09	0.525467	0.507	0.221	4.72291e-05
TRIM22	TRIM22	3.6109e-08	0.525204	0.925	0.762	0.00058742
CDK17	CDK17	1.59237e-25	0.524594	0.433	0.072	2.59048e-21
CELF1	CELF1	4.63223e-08	0.52427	0.761	0.479	0.000753571
FAM107B	FAM107B	1.02807e-08	0.52386	0.552	0.279	0.000167246
TRMU	TRMU	2.76669e-13	0.522944	0.597	0.228	4.50086e-09
RB1	RB1	4.8266e-08	0.519005	0.701	0.403	0.000785192
MYL12A	MYL12A	4.15136e-08	0.518927	0.761	0.489	0.000675344
CLEC4A	CLEC4A	8.66436e-17	0.517466	0.448	0.114	1.40952e-12
ST6GALNAC6	ST6GALNAC6	2.82098e-09	0.516526	0.672	0.354	4.58917e-05
NUP62	NUP62	3.01769e-07	0.515438	0.716	0.462	0.00490918
EGLN3	EGLN3	1.69024e-08	0.515272	0.537	0.252	0.000274968
OGFR	OGFR	1.2232e-08	0.514491	0.627	0.333	0.00019899
KMT2D	KMT2D	1.84457e-07	0.514124	0.537	0.277	0.00300075
ELMO2	ELMO2	8.15366e-08	0.511825	0.507	0.248	0.00132644
NPLOC4	NPLOC4	2.55309e-09	0.510976	0.567	0.263	4.15337e-05
IGLV9-49	IGLV9-49	1.62979e-21	0.508978	0.328	0.048	2.65134e-17
ARSA	ARSA	1.32442e-10	0.508952	0.612	0.279	2.15457e-06
PES1	PES1	3.34387e-09	0.508487	0.716	0.39	5.43981e-05
EEF1E1	EEF1E1	6.16833e-16	0.508355	0.537	0.16	1.00346e-11
PGRMC2	PGRMC2	2.80745e-08	0.507848	0.701	0.412	0.000456715
ACOT7	ACOT7	1.01893e-09	0.507784	0.597	0.274	1.65759e-05
ZNF335	ZNF335	3.70179e-08	0.507546	0.448	0.196	0.000602208
PLSCR3	PLSCR3	1.14976e-07	0.505706	0.687	0.444	0.00187044
FOXP1	FOXP1	9.57772e-08	0.505181	0.716	0.445	0.0015581
MCM6	MCM6	1.46404e-10	0.504991	0.522	0.213	2.3817e-06
YARS	YARS	3.56107e-09	0.504869	0.537	0.244	5.79316e-05
NUDT21	NUDT21	8.01723e-10	0.503789	0.537	0.233	1.30424e-05
GSK3B	GSK3B	1.34198e-09	0.502789	0.552	0.252	2.18313e-05
SEMA4D	SEMA4D	1.06535e-10	0.502756	0.642	0.287	1.73311e-06
HSP90AA1	HSP90AA1	5.67957e-09	0.502599	0.97	0.937	9.23953e-05
LTA	LTA	3.51774e-23	0.501603	0.209	0.017	5.72267e-19
H2AFY	H2AFY	2.78519e-07	0.501207	0.776	0.556	0.00453095
CBLN3	CBLN3	1.90331e-35	0.501099	0.418	0.046	3.0963e-31
CDC25B	CDC25B	1.95171e-07	0.501015	0.716	0.471	0.00317505
PPID	PPID	1.53699e-11	0.499938	0.552	0.223	2.50037e-07
TMEM106A	TMEM106A	5.65138e-10	0.499318	0.612	0.286	9.19367e-06
ERCC3	ERCC3	8.18186e-14	0.498974	0.537	0.181	1.33102e-09
GLB1	GLB1	4.58912e-08	0.498894	0.642	0.36	0.000746557
WDR75	WDR75	1.60476e-11	0.498712	0.448	0.151	2.61062e-07
KDM2A	KDM2A	5.46688e-10	0.498186	0.716	0.359	8.89352e-06
PPP4R3A	PPP4R3A	1.24637e-07	0.495895	0.701	0.405	0.00202759
LXN	LXN	1.63926e-09	0.495443	0.537	0.235	2.66676e-05
PDLIM3	PDLIM3	1.23172e-09	0.493467	0.507	0.21	2.00377e-05
TRPV2	TRPV2	9.92913e-13	0.493255	0.612	0.234	1.61527e-08
MACF1	MACF1	2.18142e-07	0.490986	0.896	0.669	0.00354873
DNMT1	DNMT1	2.82546e-10	0.490638	0.657	0.323	4.59646e-06
JMJD6	JMJD6	1.87488e-14	0.490151	0.537	0.173	3.05005e-10
SKIV2L	SKIV2L	6.03969e-11	0.490059	0.507	0.191	9.82537e-07
SF3B5	SF3B5	8.40146e-08	0.489985	0.866	0.609	0.00136675
TMX3	TMX3	2.21825e-12	0.489169	0.582	0.219	3.60866e-08
MT1X	MT1X	8.56765e-08	0.48898	0.955	0.84	0.00139378
EIF3I	EIF3I	4.89458e-08	0.487955	0.746	0.501	0.00079625
DDB1	DDB1	9.60826e-08	0.487367	0.791	0.519	0.00156307
PSMG2	PSMG2	5.61319e-10	0.486132	0.687	0.339	9.13154e-06
ODC1	ODC1	1.03932e-13	0.485616	0.567	0.195	1.69077e-09
BAZ1B	BAZ1B	8.81677e-09	0.484884	0.701	0.382	0.000143431
SFXN1	SFXN1	1.00346e-11	0.484884	0.552	0.21	1.63243e-07
LIME1	LIME1	4.55592e-08	0.484884	0.522	0.248	0.000741157
GLUL	GLUL	1.08326e-07	0.482652	0.94	0.884	0.00176225
SLAMF1	SLAMF1	1.99475e-18	0.48234	0.343	0.063	3.24507e-14
RC3H2	RC3H2	2.0168e-11	0.481231	0.537	0.208	3.28093e-07
H2AFV	H2AFV	2.56546e-07	0.480793	0.657	0.393	0.00417349
PSMA3	PSMA3	1.06174e-07	0.480457	0.612	0.329	0.00172725
ARID1B	ARID1B	4.08919e-09	0.479711	0.627	0.32	6.6523e-05
MTHFD1	MTHFD1	1.55984e-08	0.479284	0.522	0.245	0.000253754
ZNF267	ZNF267	2.64887e-12	0.47878	0.478	0.159	4.30918e-08
GZMB	GZMB	8.25212e-10	0.478517	0.627	0.285	1.34246e-05
GCN1	GCN1	4.71918e-08	0.477347	0.716	0.415	0.000767716
VIM	VIM	5.7454e-10	0.477009	1	0.96	9.34661e-06
DESI1	DESI1	5.74063e-10	0.475571	0.418	0.147	9.33885e-06
COG4	COG4	1.92032e-09	0.475322	0.493	0.201	3.12398e-05
ADAMTS4	ADAMTS4	6.42119e-12	0.475098	0.478	0.155	1.0446e-07
CYBA	CYBA	1.74898e-07	0.475081	0.97	0.902	0.00284524
STK4	STK4	8.06282e-08	0.474861	0.642	0.348	0.00131166
POGLUT1	POGLUT1	6.47022e-09	0.474499	0.463	0.198	0.000105258
IKBKB	IKBKB	4.70606e-08	0.47438	0.776	0.486	0.000765582
UBE3C	UBE3C	8.49126e-08	0.474315	0.642	0.348	0.00138136
RELA	RELA	1.75605e-07	0.47368	0.776	0.512	0.00285674
PPIB	PPIB	1.01091e-08	0.472203	1	0.93	0.000164455
CHD2	CHD2	3.55683e-09	0.471684	0.612	0.301	5.78624e-05
APOBEC3G	APOBEC3G	2.26789e-17	0.471633	0.403	0.089	3.68941e-13
UBR1	UBR1	1.66901e-08	0.470172	0.642	0.339	0.000271514
COPE	COPE	9.75099e-09	0.469565	0.91	0.776	0.000158629
LEPROT	LEPROT	6.5667e-08	0.469371	0.866	0.58	0.00106827
USF1	USF1	2.17289e-08	0.469368	0.642	0.344	0.000353487
THBS1	THBS1	1.61684e-07	0.469102	0.866	0.694	0.00263027
ZNF800	ZNF800	7.09231e-08	0.46831	0.433	0.186	0.00115378
SETX	SETX	2.04521e-07	0.467598	0.507	0.257	0.00332715
ELOVL5	ELOVL5	1.2681e-08	0.467517	0.657	0.348	0.000206294
TRPS1	TRPS1	8.84853e-09	0.466923	0.388	0.142	0.000143948
CD96	CD96	3.35865e-17	0.465496	0.358	0.073	5.46385e-13
SDCCAG8	SDCCAG8	5.88482e-09	0.464759	0.657	0.339	9.57343e-05
KIF5B	KIF5B	1.17061e-08	0.464633	0.612	0.309	0.000190434
DUSP2	DUSP2	2.72313e-22	0.464249	0.358	0.056	4.42999e-18
PLK3	PLK3	1.3802e-07	0.464007	0.433	0.188	0.0022453
KMT2B	KMT2B	4.64186e-10	0.46348	0.597	0.262	7.55138e-06
CAMK2D	CAMK2D	1.61961e-08	0.46348	0.552	0.258	0.000263478
ADAM19	ADAM19	1.96946e-10	0.463286	0.552	0.224	3.20393e-06
FGF7	FGF7	5.89466e-10	0.463148	0.612	0.274	9.58944e-06
UNC13D	UNC13D	4.37814e-08	0.461016	0.627	0.341	0.000712236
ANKRD17	ANKRD17	1.56164e-08	0.460257	0.567	0.274	0.000254047
CASP8	CASP8	7.62184e-09	0.460009	0.478	0.199	0.000123992
LRBA	LRBA	1.00164e-10	0.459872	0.478	0.176	1.62946e-06
EIF2B5	EIF2B5	2.49061e-07	0.459812	0.731	0.457	0.00405172
NUP188	NUP188	2.22634e-08	0.459647	0.418	0.171	0.00036218
USP15	USP15	6.72811e-09	0.459313	0.597	0.29	0.000109453
ABI3BP	ABI3BP	8.45198e-08	0.458131	0.612	0.316	0.00137497
POLA2	POLA2	7.30254e-08	0.457581	0.478	0.222	0.00118798
SH3BP1	SH3BP1	9.53244e-08	0.456158	0.478	0.218	0.00155074
VPS29	VPS29	4.5386e-08	0.455664	0.687	0.385	0.000738339
PSMA2	PSMA2	8.20082e-08	0.455206	0.746	0.435	0.00133411
SRP72	SRP72	1.49454e-11	0.454622	0.507	0.18	2.43132e-07
GAK	GAK	2.00074e-07	0.45435	0.612	0.344	0.00325481
NOL7	NOL7	4.81601e-08	0.452815	0.552	0.269	0.000783468
RBM12	RBM12	4.06181e-08	0.451331	0.657	0.366	0.000660775
CLEC2D	CLEC2D	4.63143e-09	0.450011	0.478	0.195	7.53441e-05
ANAPC5	ANAPC5	1.09386e-08	0.449551	0.552	0.257	0.000177949
RGS16	RGS16	1.16519e-08	0.44845	0.478	0.204	0.000189553
METTL3	METTL3	9.42951e-09	0.447963	0.537	0.252	0.000153399
AP1G2	AP1G2	3.60892e-09	0.447334	0.522	0.228	5.87098e-05
SH3BP2	SH3BP2	2.49845e-07	0.446879	0.507	0.246	0.00406448
ANGPT2	ANGPT2	9.71613e-29	0.446104	0.313	0.032	1.58062e-24
PLA2G7	PLA2G7	1.16126e-14	0.444289	0.388	0.095	1.88913e-10
FUBP1	FUBP1	6.3523e-08	0.440959	0.672	0.375	0.00103339
FOXK1	FOXK1	7.85371e-09	0.440122	0.478	0.205	0.000127764
LRCH4	LRCH4	2.82434e-07	0.439131	0.761	0.47	0.00459464
CD69	CD69	5.66744e-16	0.438025	0.343	0.071	9.21979e-12
VMP1	VMP1	1.36493e-07	0.437187	0.687	0.391	0.00222046
APH1B	APH1B	5.9064e-11	0.43697	0.478	0.171	9.60853e-07
ECSCR	ECSCR	1.03913e-11	0.436276	0.388	0.113	1.69046e-07
TBC1D10C	TBC1D10C	8.53181e-12	0.436276	0.403	0.122	1.38796e-07
SIRPG	SIRPG	3.51858e-29	0.436065	0.313	0.031	5.72403e-25
RRAGA	RRAGA	7.70028e-09	0.435974	0.522	0.228	0.000125268
PHF11	PHF11	1.72521e-08	0.435808	0.552	0.26	0.000280657
DLG4	DLG4	3.00939e-08	0.435451	0.418	0.166	0.000489568
SFSWAP	SFSWAP	2.84834e-09	0.434996	0.418	0.152	4.63367e-05
PTAFR	PTAFR	3.55757e-08	0.43443	0.537	0.253	0.000578745
RHBDF2	RHBDF2	3.7503e-08	0.433532	0.597	0.302	0.000610099
PSTPIP1	PSTPIP1	3.07523e-17	0.432386	0.418	0.094	5.00278e-13
CCDC88C	CCDC88C	1.26022e-09	0.431388	0.463	0.178	2.05013e-05
CYLD	CYLD	3.99215e-08	0.430543	0.537	0.25	0.000649443
LGALS8	LGALS8	2.39131e-08	0.430304	0.552	0.264	0.000389019
JAK1	JAK1	2.3434e-09	0.425311	0.597	0.272	3.81224e-05
PLVAP	PLVAP	3.32228e-17	0.424675	0.388	0.082	5.40469e-13
CD3E	CD3E	1.66659e-16	0.424675	0.373	0.079	2.7112e-12
NR5A2	NR5A2	2.23137e-22	0.423032	0.313	0.043	3.63e-18
ACBD6	ACBD6	5.03607e-08	0.422765	0.597	0.296	0.000819268
INCENP	INCENP	1.81102e-07	0.422267	0.552	0.282	0.00294618
CEP192	CEP192	5.8501e-08	0.422216	0.403	0.162	0.000951695
NOP14	NOP14	2.48041e-08	0.421899	0.522	0.242	0.000403514
GLRX	GLRX	1.07269e-08	0.420818	0.522	0.231	0.000174505
CHMP2B	CHMP2B	3.95116e-17	0.420528	0.388	0.083	6.42774e-13
WASHC4	WASHC4	1.64997e-08	0.420499	0.537	0.243	0.000268417
FAM122B	FAM122B	3.5588e-08	0.420344	0.433	0.18	0.000578946
IGLV4-60	IGLV4-60	3.22149e-18	0.419813	0.358	0.066	5.24071e-14
CPT1B	CPT1B	1.66492e-11	0.419153	0.463	0.156	2.70849e-07
XRN1	XRN1	6.35204e-08	0.418697	0.373	0.144	0.00103335
POLD1	POLD1	1.42665e-11	0.417918	0.448	0.146	2.32088e-07
PDSS1	PDSS1	1.84923e-12	0.417887	0.358	0.095	3.00832e-08
ASPSCR1	ASPSCR1	2.61941e-10	0.417068	0.507	0.194	4.26125e-06
DEF6	DEF6	1.35463e-08	0.416936	0.478	0.205	0.000220371
TNRC6B	TNRC6B	5.97642e-08	0.415842	0.507	0.235	0.000972244
BCAP29	BCAP29	4.70543e-08	0.415597	0.463	0.198	0.00076548
CNOT1	CNOT1	7.3728e-09	0.415246	0.507	0.218	0.000119941
NCOA3	NCOA3	4.73927e-08	0.414495	0.567	0.268	0.000770984
PRKRIP1	PRKRIP1	9.47793e-09	0.414115	0.567	0.263	0.000154187
H6PD	H6PD	2.82461e-08	0.412659	0.463	0.196	0.000459507
RELB	RELB	4.24053e-11	0.412573	0.418	0.134	6.8985e-07
SPECC1L	SPECC1L	2.10613e-09	0.410533	0.493	0.191	3.42626e-05
BCL2L11	BCL2L11	1.65443e-07	0.410386	0.463	0.211	0.00269142
CAMTA1	CAMTA1	1.96293e-07	0.409932	0.418	0.176	0.0031933
CHMP4A	CHMP4A	5.14991e-08	0.409408	0.522	0.247	0.000837787
NUCB2	NUCB2	7.52784e-09	0.408654	0.552	0.249	0.000122463
NUSAP1	NUSAP1	1.33053e-07	0.40782	0.537	0.258	0.0021645
FKBP15	FKBP15	1.28142e-10	0.407626	0.493	0.182	2.08461e-06
REL	REL	4.12822e-12	0.407239	0.388	0.111	6.71578e-08
CDYL2	CDYL2	2.30943e-09	0.406172	0.463	0.178	3.75697e-05
PSMD6	PSMD6	6.37734e-09	0.405366	0.478	0.197	0.000103747
UFD1	UFD1	3.02708e-07	0.40501	0.597	0.316	0.00492446
CEP152	CEP152	4.02622e-09	0.404853	0.328	0.104	6.54986e-05
POMGNT1	POMGNT1	7.15825e-08	0.40465	0.448	0.193	0.0011645
SEH1L	SEH1L	3.81929e-09	0.403921	0.463	0.183	6.21323e-05
MAPK8IP3	MAPK8IP3	7.27368e-09	0.403841	0.537	0.234	0.000118328
BICRA	BICRA	3.03833e-09	0.403178	0.448	0.169	4.94275e-05
ZNF451	ZNF451	8.17037e-09	0.402422	0.597	0.281	0.000132916
SENP5	SENP5	1.56023e-09	0.400089	0.418	0.149	2.53819e-05
MAP3K2	MAP3K2	2.00454e-08	0.3994	0.433	0.171	0.000326098
ANKRD44	ANKRD44	1.24641e-07	0.399282	0.358	0.137	0.00202766
ACAP2	ACAP2	3.64166e-09	0.397284	0.493	0.202	5.92424e-05
ANO8	ANO8	1.54504e-12	0.39508	0.388	0.107	2.51347e-08
SPTLC1	SPTLC1	4.62309e-08	0.394985	0.657	0.344	0.000752084
PSMD1	PSMD1	1.30482e-08	0.394495	0.612	0.294	0.000212268
METTL22	METTL22	1.05745e-08	0.393719	0.373	0.134	0.000172026
ACCS	ACCS	1.97437e-12	0.392739	0.403	0.115	3.2119e-08
GBGT1	GBGT1	7.12189e-11	0.391672	0.463	0.158	1.15859e-06
INPP5B	INPP5B	1.6769e-07	0.391434	0.448	0.196	0.00272797
MED17	MED17	7.18115e-08	0.391229	0.448	0.188	0.00116823
RIOK2	RIOK2	9.37286e-08	0.389125	0.373	0.147	0.00152478
TUBG2	TUBG2	1.84848e-09	0.38886	0.373	0.125	3.00711e-05
KAT6A	KAT6A	2.72939e-07	0.386883	0.552	0.268	0.00444017
WDR27	WDR27	1.84058e-08	0.38648	0.433	0.169	0.000299425
CCL14	CCL14	6.66121e-08	0.386172	0.358	0.132	0.00108365
RNF19A	RNF19A	5.82684e-08	0.386014	0.388	0.149	0.000947911
CIAO2A	CIAO2A	2.0788e-07	0.384951	0.522	0.253	0.00338179
PTMA	PTMA	1.31685e-13	0.382943	0.313	0.068	2.14225e-09
ARID4A	ARID4A	3.05257e-08	0.382522	0.522	0.238	0.000496593
STAT4	STAT4	4.33481e-27	0.380328	0.299	0.031	7.05187e-23
PLCG1	PLCG1	1.21722e-07	0.38029	0.552	0.263	0.00198018
CTLA4	CTLA4	1.70414e-27	0.379451	0.299	0.03	2.77229e-23
CD58	CD58	2.13855e-12	0.378336	0.418	0.12	3.479e-08
LCK	LCK	2.98871e-17	0.377643	0.343	0.065	4.86203e-13
LPIN1	LPIN1	1.07485e-07	0.377408	0.463	0.203	0.00174857
TRIM14	TRIM14	1.13187e-07	0.37595	0.463	0.203	0.00184133
SETD5	SETD5	3.68052e-08	0.374234	0.463	0.193	0.000598747
MCEMP1	MCEMP1	1.95351e-09	0.373191	0.299	0.086	3.17797e-05
MECP2	MECP2	9.76144e-08	0.371627	0.403	0.162	0.00158799
ZBTB11	ZBTB11	2.55101e-07	0.371497	0.358	0.138	0.00414998
MAPRE2	MAPRE2	9.69499e-08	0.37104	0.299	0.099	0.00157718
SH3KBP1	SH3KBP1	1.47196e-07	0.370852	0.537	0.257	0.00239458
HIST3H2BB	HIST3H2BB	4.49801e-14	0.369888	0.358	0.083	7.31736e-10
IGHD	IGHD	1.17983e-07	0.369873	0.388	0.148	0.00191935
KCTD17	KCTD17	1.54642e-10	0.368696	0.433	0.144	2.51572e-06
EBI3	EBI3	1.94336e-16	0.36788	0.373	0.078	3.16147e-12
PRKCB	PRKCB	8.84941e-10	0.366146	0.328	0.096	1.43962e-05
TEPSIN	TEPSIN	3.95453e-09	0.365955	0.433	0.159	6.43323e-05
MYO19	MYO19	2.78969e-08	0.363272	0.433	0.173	0.000453826
FPR2	FPR2	9.84206e-11	0.362491	0.373	0.112	1.60111e-06
TACC3	TACC3	1.75278e-08	0.360602	0.418	0.16	0.000285141
EPS15	EPS15	3.06234e-07	0.35798	0.403	0.166	0.00498181
CRYZL1	CRYZL1	3.41979e-13	0.357098	0.358	0.088	5.56332e-09
RECQL	RECQL	1.14681e-09	0.355276	0.373	0.122	1.86563e-05
NAPRT	NAPRT	1.16296e-07	0.355261	0.478	0.205	0.0018919
CD247	CD247	9.67746e-16	0.354442	0.343	0.07	1.57433e-11
DLG1	DLG1	4.95809e-10	0.353985	0.358	0.109	8.06582e-06
KMT2A	KMT2A	9.72428e-10	0.349174	0.418	0.144	1.58195e-05
TRAC	TRAC	7.1294e-09	0.349149	0.343	0.113	0.000115981
RPTOR	RPTOR	9.01178e-08	0.348096	0.343	0.125	0.00146604
CDC20	CDC20	2.5208e-08	0.346927	0.418	0.159	0.000410084
TRIM34	TRIM34	1.22599e-08	0.346609	0.418	0.156	0.000199444
AHI1	AHI1	3.12833e-09	0.346279	0.403	0.142	5.08916e-05
HIVEP1	HIVEP1	4.73188e-11	0.345805	0.313	0.08	7.69782e-07
DIS3	DIS3	9.67481e-10	0.344541	0.343	0.105	1.5739e-05
RAD54L2	RAD54L2	1.39383e-07	0.34433	0.328	0.116	0.00226748
LAT	LAT	2.56429e-10	0.344149	0.313	0.086	4.17159e-06
MKLN1	MKLN1	9.82756e-08	0.339686	0.478	0.208	0.00159875
GPATCH8	GPATCH8	2.50802e-08	0.338291	0.403	0.152	0.000408005
MILR1	MILR1	1.42666e-07	0.336999	0.358	0.134	0.00232089
ADAMTSL4	ADAMTSL4	2.30744e-07	0.335818	0.507	0.231	0.00375375
CLEC4D	CLEC4D	6.69556e-25	0.334931	0.269	0.027	1.08923e-20
CLCN5	CLCN5	9.73163e-08	0.333332	0.313	0.106	0.00158314
ADGRL4	ADGRL4	6.7741e-15	0.332118	0.284	0.051	1.10201e-10
MTMR6	MTMR6	2.4653e-09	0.330828	0.358	0.115	4.01055e-05
PPP2R5B	PPP2R5B	4.75637e-10	0.329967	0.403	0.132	7.73766e-06
SH3BGRL2	SH3BGRL2	1.77354e-07	0.329967	0.343	0.125	0.0028852
C20orf194	C20orf194	6.91943e-09	0.329909	0.388	0.135	0.000112565
FOXN2	FOXN2	1.48832e-07	0.329798	0.403	0.16	0.0024212
PKN2	PKN2	3.66655e-08	0.329744	0.418	0.159	0.000596475
ICOS	ICOS	5.63178e-23	0.327955	0.224	0.02	9.16178e-19
HIVEP3	HIVEP3	8.80179e-08	0.327654	0.313	0.107	0.00143187
BRWD3	BRWD3	1.8794e-12	0.326127	0.269	0.055	3.05741e-08
LRP5L	LRP5L	6.21337e-09	0.326036	0.343	0.111	0.000101079
PDE7A	PDE7A	6.69005e-11	0.323603	0.358	0.102	1.08834e-06
ATG2B	ATG2B	2.58108e-07	0.322901	0.418	0.173	0.00419891
SPAG5	SPAG5	6.15394e-11	0.319421	0.313	0.081	1.00112e-06
FANCG	FANCG	3.4401e-11	0.319366	0.299	0.073	5.59635e-07
TRAF3IP3	TRAF3IP3	5.72749e-10	0.31859	0.299	0.08	9.31748e-06
PREP	PREP	1.46881e-07	0.317987	0.507	0.225	0.00238946
TRNT1	TRNT1	5.80792e-09	0.317832	0.313	0.095	9.44833e-05
LPAR2	LPAR2	2.3133e-10	0.317685	0.284	0.072	3.76327e-06
CYP27B1	CYP27B1	7.456e-15	0.317454	0.239	0.038	1.21294e-10
GIGYF1	GIGYF1	1.03724e-08	0.31709	0.328	0.105	0.000168738
LOXL3	LOXL3	3.92431e-08	0.316189	0.299	0.095	0.000638406
DHX33	DHX33	4.0858e-10	0.315913	0.269	0.066	6.64678e-06
RIPK1	RIPK1	1.12763e-07	0.313388	0.373	0.141	0.00183442
DAPP1	DAPP1	6.52992e-08	0.306152	0.358	0.127	0.00106229
FANCD2	FANCD2	7.44838e-09	0.304312	0.284	0.081	0.00012117
AHSP	AHSP	4.10134e-21	0.303383	0.239	0.025	6.67206e-17
TMEM181	TMEM181	2.8487e-08	0.302772	0.358	0.124	0.000463426
TNFRSF4	TNFRSF4	4.34006e-12	0.302406	0.299	0.068	7.06041e-08
RINT1	RINT1	6.04189e-08	0.301182	0.358	0.128	0.000982895
CCR7	CCR7	2.2379e-28	0.301106	0.224	0.015	3.64062e-24
SH2D3C	SH2D3C	2.45327e-07	0.300934	0.328	0.117	0.00399098
SPG7	SPG7	6.65584e-10	0.300726	0.269	0.066	1.08277e-05
PDK1	PDK1	1.88232e-07	0.300638	0.358	0.131	0.00306215
COG7	COG7	2.57668e-07	0.300131	0.328	0.117	0.00419174
C12orf75	C12orf75	2.8309e-08	0.293536	0.299	0.093	0.00046053
CFAP20	CFAP20	1.41807e-08	0.292842	0.254	0.069	0.000230691
ZNF514	ZNF514	1.27843e-11	0.291524	0.313	0.076	2.07976e-07
ZNF675	ZNF675	7.59847e-08	0.291061	0.284	0.088	0.00123612
RRM1	RRM1	3.54738e-08	0.290096	0.373	0.132	0.000577088
APPBP2	APPBP2	1.01743e-08	0.289857	0.284	0.082	0.000165516
CXCL13	CXCL13	1.86089e-13	0.286945	0.254	0.046	3.0273e-09
KIFC1	KIFC1	1.20394e-11	0.286945	0.299	0.07	1.95857e-07
CNOT6L	CNOT6L	1.07138e-07	0.283015	0.373	0.137	0.00174292
IL15	IL15	4.81606e-08	0.282747	0.254	0.072	0.000783476
CWF19L1	CWF19L1	4.97878e-08	0.282127	0.343	0.117	0.000809947
SRPK1	SRPK1	4.81074e-08	0.281202	0.299	0.093	0.000782612
ZNF407	ZNF407	2.26195e-09	0.280234	0.284	0.077	3.67973e-05
SRBD1	SRBD1	4.00216e-09	0.279398	0.284	0.078	6.51071e-05
C2CD3	C2CD3	8.33855e-09	0.278888	0.254	0.067	0.000135652
TSC2	TSC2	4.75726e-08	0.277034	0.373	0.132	0.00077391
TSEN54	TSEN54	1.64683e-07	0.275766	0.284	0.091	0.00267907
PASK	PASK	1.74726e-08	0.27551	0.254	0.069	0.000284244
ZCCHC8	ZCCHC8	7.9286e-08	0.27551	0.239	0.066	0.00128982
DNAJC25	DNAJC25	7.88527e-08	0.275222	0.269	0.081	0.00128278
POLQ	POLQ	1.33464e-14	0.273516	0.269	0.047	2.17118e-10
MPHOSPH9	MPHOSPH9	8.18184e-09	0.273293	0.299	0.087	0.000133102
TRGV10	TRGV10	3.91524e-11	0.270548	0.164	0.024	6.36931e-07
OSM	OSM	4.9042e-09	0.270071	0.209	0.046	7.97815e-05
GMEB1	GMEB1	1.0752e-07	0.269616	0.254	0.075	0.00174914
TRBJ2-2	TRBJ2-2	5.65174e-14	0.268566	0.239	0.04	9.19425e-10
ZNF26	ZNF26	1.90717e-08	0.268361	0.313	0.097	0.000310259
ZNF281	ZNF281	3.70017e-09	0.266907	0.299	0.084	6.01944e-05
PEX3	PEX3	1.16532e-07	0.26672	0.299	0.097	0.00189574
FAM76A	FAM76A	1.94111e-07	0.266186	0.358	0.131	0.00315779
CCNA2	CCNA2	7.90581e-08	0.266078	0.284	0.088	0.00128612
P2RY13	P2RY13	1.86397e-10	0.264749	0.269	0.063	3.03231e-06
CDC6	CDC6	4.44362e-08	0.264421	0.284	0.085	0.000722888
RAD51B	RAD51B	7.20089e-10	0.264061	0.239	0.055	1.17144e-05
RALGPS2	RALGPS2	1.02564e-10	0.263205	0.254	0.056	1.66851e-06
ORC1	ORC1	4.14823e-09	0.26221	0.254	0.065	6.74834e-05
FLT4	FLT4	1.02271e-08	0.26221	0.254	0.067	0.000166375
TRAV21	TRAV21	6.03967e-18	0.257561	0.149	0.011	9.82534e-14
PRR16	PRR16	1.21099e-09	0.253817	0.254	0.061	1.97004e-05
KAT8	KAT8	3.06653e-07	0.250419	0.313	0.108	0.00498862
PAM	PAM	7.08641e-08	-0.493144	0.045	0.377	0.00115282
ADIRF	ADIRF	1.1189e-07	-0.526688	0.164	0.501	0.00182022
EFNA1	EFNA1	2.84207e-07	-0.531832	0.269	0.619	0.00462348
CKB	CKB	1.8578e-07	-0.543477	0.149	0.482	0.00302228
ERGIC1	ERGIC1	1.40396e-07	-0.54386	0.134	0.453	0.00228396
FLOT1	FLOT1	1.9477e-08	-0.557348	0.299	0.65	0.000316852
NKX2-1	NKX2-1	2.60591e-08	-0.560451	0.119	0.492	0.00042393
AQP3	AQP3	1.18669e-07	-0.564457	0.134	0.484	0.0019305
STOM	STOM	1.37273e-07	-0.570854	0.388	0.676	0.00223315
LGALS3BP	LGALS3BP	4.69789e-10	-0.57458	1	0.99	7.64252e-06
GPX3	GPX3	4.08247e-08	-0.592306	0.254	0.605	0.000664136
PTMS	PTMS	7.52734e-09	-0.594218	0.821	0.944	0.000122455
S100A11	S100A11	3.0837e-08	-0.600862	0.896	0.96	0.000501656
FOLR1	FOLR1	1.2232e-09	-0.604076	0.104	0.518	1.9899e-05
PEG10	PEG10	2.91231e-08	-0.604336	0.045	0.387	0.000473775
PCOLCE	PCOLCE	2.26992e-07	-0.605961	0.582	0.811	0.00369271
CLIC3	CLIC3	1.21644e-07	-0.60604	0.209	0.528	0.00197891
BEX3	BEX3	2.07045e-08	-0.606738	0.716	0.877	0.00033682
LMO3	LMO3	1.29207e-07	-0.607003	0.224	0.558	0.00210193
GRINA	GRINA	1.62149e-08	-0.607562	0.373	0.687	0.000263784
DHRS3	DHRS3	2.85591e-07	-0.607883	0.328	0.603	0.00464599
CLIC5	CLIC5	2.99428e-07	-0.610578	0.239	0.544	0.0048711
CAVIN1	CAVIN1	1.94198e-08	-0.615612	0.701	0.866	0.000315922
NDFIP1	NDFIP1	6.73625e-08	-0.617029	0.239	0.573	0.00109585
CST3	CST3	1.39716e-08	-0.62405	0.836	0.912	0.00022729
PAPSS2	PAPSS2	2.10893e-09	-0.624223	0.09	0.479	3.43081e-05
IFI27	IFI27	1.60272e-10	-0.625218	1	0.991	2.6073e-06
CYP4B1	CYP4B1	2.89287e-07	-0.625727	0.179	0.509	0.00470612
MYL9	MYL9	5.84599e-08	-0.630653	0.448	0.701	0.000951026
GRN	GRN	6.34372e-08	-0.638317	0.612	0.817	0.001032
SUSD2	SUSD2	4.01828e-09	-0.656693	0.209	0.586	6.53694e-05
P4HB	P4HB	3.33657e-09	-0.65999	0.552	0.841	5.42793e-05
LAPTM5	LAPTM5	1.94101e-08	-0.66287	0.94	0.961	0.000315764
DHCR24	DHCR24	2.11937e-08	-0.664465	0.328	0.637	0.000344779
TIMP2	TIMP2	3.0161e-09	-0.67051	0.269	0.674	4.90659e-05
TCF21	TCF21	1.02884e-07	-0.673048	0.418	0.699	0.00167371
GSTP1	GSTP1	4.22986e-12	-0.694289	0.94	0.978	6.88113e-08
WFS1	WFS1	2.30639e-10	-0.699783	0.149	0.566	3.75204e-06
NUPR1	NUPR1	1.16817e-10	-0.719537	0.687	0.917	1.90039e-06
MXRA8	MXRA8	9.37376e-10	-0.722814	0.299	0.671	1.52492e-05
SCGB3A2	SCGB3A2	2.06916e-07	-0.725195	0.09	0.435	0.00336611
CSTB	CSTB	8.2058e-10	-0.737772	0.836	0.902	1.33492e-05
LMO7	LMO7	7.70332e-12	-0.737797	0.403	0.801	1.25318e-07
LY6E	LY6E	1.13022e-10	-0.740392	0.433	0.771	1.83864e-06
CTSE	CTSE	1.19712e-08	-0.750592	0.358	0.672	0.000194747
SFTA2	SFTA2	1.26351e-10	-0.755972	0.269	0.694	2.05547e-06
SDC1	SDC1	1.68147e-10	-0.759317	0.269	0.664	2.73541e-06
BCAM	BCAM	1.29091e-11	-0.766761	0.254	0.692	2.10006e-07
SLC40A1	SLC40A1	1.79749e-10	-0.779616	0.179	0.579	2.92415e-06
SLPI	SLPI	4.70755e-11	-0.782976	0.045	0.476	7.65824e-07
TYROBP	TYROBP	7.06448e-11	-0.783027	0.776	0.904	1.14925e-06
C7	C7	1.98681e-10	-0.790815	0.537	0.821	3.23215e-06
WFDC2	WFDC2	1.06876e-11	-0.805509	0.657	0.918	1.73866e-07
SFTPD	SFTPD	5.27386e-11	-0.805757	0.299	0.738	8.57951e-07
C1QC	C1QC	9.12892e-11	-0.806878	1	0.979	1.48509e-06
LPCAT1	LPCAT1	4.76553e-10	-0.808107	0.612	0.847	7.75257e-06
C1orf116	C1orf116	3.67916e-11	-0.827801	0.269	0.707	5.98525e-07
PLD3	PLD3	6.71386e-11	-0.84094	0.701	0.857	1.09221e-06
GPNMB	GPNMB	2.86462e-10	-0.856665	0.448	0.757	4.66016e-06
MFAP4	MFAP4	1.1948e-11	-0.86783	0.224	0.671	1.9437e-07
RARRES2	RARRES2	1.19512e-11	-0.878332	0.478	0.784	1.94422e-07
EMP2	EMP2	7.65061e-11	-0.891409	0.313	0.695	1.2446e-06
AQP1	AQP1	5.55163e-12	-0.896227	0.627	0.853	9.03138e-08
C1QA	C1QA	9.92442e-13	-0.897452	0.269	0.715	1.61451e-08
A2M	A2M	8.02179e-11	-0.919693	0.985	0.96	1.30498e-06
CFD	CFD	6.37432e-14	-0.94889	0.552	0.863	1.03697e-09
APOC1	APOC1	5.55698e-14	-1.01229	0.194	0.688	9.0401e-10
ISG15	ISG15	1.16752e-13	-1.04579	0.642	0.885	1.89933e-09
FBLN1	FBLN1	1.10439e-14	-1.05325	0.463	0.851	1.79662e-10
COL1A2	COL1A2	8.47011e-14	-1.06328	1	0.999	1.37792e-09
NAPSA	NAPSA	5.15315e-18	-1.09835	0.209	0.783	8.38315e-14
IGKC	IGKC	1.81833e-11	-1.17409	1	0.989	2.95805e-07
BGN	BGN	7.45277e-17	-1.17489	0.448	0.87	1.21242e-12
AQP4	AQP4	1.81692e-17	-1.21208	0.104	0.671	2.95577e-13
CCL18	CCL18	3.66446e-14	-1.21433	0.806	0.913	5.96134e-10
RNASE1	RNASE1	2.26757e-21	-1.2175	0.866	0.994	3.68888e-17
COL3A1	COL3A1	9.45931e-17	-1.25153	1	1	1.53884e-12
SFTPC	SFTPC	1.32461e-14	-1.26916	0.164	0.729	2.15488e-10
IGKV4-1	IGKV4-1	2.10762e-14	-1.318	0.701	0.908	3.42868e-10
C1QB	C1QB	1.16495e-17	-1.34261	0.866	0.955	1.89515e-13
GPRC5A	GPRC5A	7.52315e-17	-1.35097	0.582	0.89	1.22387e-12
MUC1	MUC1	1.80266e-21	-1.40395	0.373	0.904	2.93256e-17
SLC34A2	SLC34A2	6.51168e-23	-1.42413	0.657	0.955	1.05932e-18
IGHA1	IGHA1	2.35194e-19	-1.4518	0.881	0.99	3.82613e-15
COL1A1	COL1A1	2.25795e-17	-1.51176	0.985	0.975	3.67323e-13
SFTPB	SFTPB	1.69637e-22	-1.52816	0.836	0.985	2.75965e-18
IFI6	IFI6	1.49885e-18	-1.57258	0.866	0.954	2.43832e-14
APOE	APOE	5.91907e-21	-1.69934	0.642	0.947	9.62914e-17
AGER	AGER	2.03291e-22	-1.8062	0.403	0.913	3.30714e-18
SPP1	SPP1	4.24707e-21	-1.88433	0.269	0.864	6.90914e-17
IGHG2	IGHG2	3.01678e-24	-2.15916	0.254	0.905	4.9077e-20

## Sheet: cluster5
Table S10. Colocalization analysis results of COVID-19 sections within ST clusters. Differentially expressed genes in SARS-CoV-2+ vs. SARS-CoV-2- spots within ST clusters across COVID-19 sections. Differential expression analysis between SARS-CoV-2+ and SARS-CoV-2- spots within ST clusters across COVID-19 sections overall used Wilcoxon rank sum test and DESeq2 negative binomial distribution tests…
	gene	p_val	avg_log2FC	pct.1	pct.2	p_val_adj
CCL21	CCL21	5.65289e-22	1.38943	0.871	0.613	9.19612e-18
CXCL9	CXCL9	3.27143e-37	1.34371	0.957	0.69	5.32197e-33
PI15	PI15	1.46466e-30	1.02449	0.829	0.415	2.38271e-26
NFKBIA	NFKBIA	2.43318e-30	0.966868	0.986	0.717	3.9583e-26
LYZ	LYZ	5.80738e-32	0.964806	0.993	0.85	9.44745e-28
CD163	CD163	7.41778e-33	0.91549	0.993	0.864	1.20672e-28
SERPINE1	SERPINE1	1.03986e-24	0.913937	0.971	0.682	1.69164e-20
ADAMTS2	ADAMTS2	1.0353e-28	0.877045	0.929	0.616	1.68423e-24
CCL17	CCL17	9.00833e-22	0.87682	0.643	0.282	1.46548e-17
MT1G	MT1G	1.39091e-25	0.839159	0.964	0.769	2.26274e-21
HNRNPA2B1	HNRNPA2B1	9.25707e-30	0.806731	0.979	0.811	1.50594e-25
CD44	CD44	3.54874e-26	0.784229	0.993	0.829	5.77308e-22
HIST1H2AG	HIST1H2AG	3.94185e-22	0.758254	0.907	0.649	6.4126e-18
HLA-DRB5	HLA-DRB5	1.36303e-20	0.743658	0.95	0.783	2.21737e-16
HIST1H2BN	HIST1H2BN	2.08865e-21	0.723454	0.943	0.734	3.39782e-17
TCIRG1	TCIRG1	1.74845e-22	0.687107	0.964	0.72	2.84438e-18
SMAP2	SMAP2	1.65903e-21	0.68193	0.9	0.576	2.69891e-17
SRSF5	SRSF5	1.42185e-22	0.674295	0.986	0.757	2.31306e-18
CALHM6	CALHM6	4.80688e-20	0.671803	0.75	0.421	7.81983e-16
SRRM2	SRRM2	4.55179e-23	0.671442	1	0.943	7.40486e-19
PDPN	PDPN	2.10934e-19	0.666704	0.836	0.494	3.43147e-15
B2M	B2M	5.7991e-30	0.665558	1	0.909	9.43397e-26
CXCL10	CXCL10	3.42481e-18	0.662716	0.75	0.432	5.57148e-14
GRK2	GRK2	2.18002e-19	0.65341	0.893	0.592	3.54645e-15
ARHGEF1	ARHGEF1	4.88255e-18	0.65121	0.914	0.643	7.94294e-14
LCP1	LCP1	8.00924e-22	0.644101	0.85	0.521	1.30294e-17
TSPO	TSPO	4.79256e-18	0.641637	0.936	0.714	7.79653e-14
FKBP5	FKBP5	1.23165e-20	0.639768	0.936	0.751	2.00366e-16
PAPOLA	PAPOLA	2.74237e-20	0.639513	0.9	0.607	4.46129e-16
SRSF2	SRSF2	1.47934e-20	0.638683	0.936	0.697	2.40659e-16
ARPC1B	ARPC1B	7.8139e-22	0.638514	0.979	0.921	1.27116e-17
NFKB2	NFKB2	4.33447e-21	0.635561	0.95	0.624	7.05132e-17
AIF1	AIF1	5.74865e-18	0.633288	0.864	0.563	9.35191e-14
HYAL2	HYAL2	2.91406e-18	0.629979	0.764	0.396	4.74059e-14
TAP2	TAP2	6.66111e-17	0.627046	0.886	0.659	1.08363e-12
PFKP	PFKP	3.53254e-19	0.620296	0.829	0.528	5.74673e-15
UBD	UBD	2.02609e-16	0.616461	0.8	0.489	3.29605e-12
VCP	VCP	8.80054e-20	0.614886	0.914	0.669	1.43167e-15
CAPZB	CAPZB	3.76336e-21	0.6118	0.986	0.805	6.12223e-17
ERH	ERH	4.98085e-20	0.606595	0.943	0.717	8.10284e-16
GRAMD1A	GRAMD1A	1.95737e-18	0.597483	0.871	0.547	3.18425e-14
TBXAS1	TBXAS1	1.14833e-19	0.597146	0.8	0.46	1.8681e-15
WDR1	WDR1	6.49548e-18	0.59146	0.929	0.689	1.05668e-13
HLA-DQA1	HLA-DQA1	1.7284e-17	0.580239	0.943	0.7	2.81176e-13
SLC2A3	SLC2A3	9.47404e-16	0.57886	0.943	0.655	1.54124e-11
SF3B1	SF3B1	6.67842e-19	0.576922	0.971	0.713	1.08645e-14
ARHGEF10L	ARHGEF10L	5.73256e-18	0.575822	0.8	0.478	9.32572e-14
HIST1H2BD	HIST1H2BD	1.02757e-17	0.571261	0.979	0.794	1.67165e-13
SELE	SELE	2.35293e-10	0.569055	0.614	0.327	3.82775e-06
COL15A1	COL15A1	7.17213e-14	0.564441	0.764	0.461	1.16676e-09
JUNB	JUNB	1.46232e-15	0.562142	0.964	0.718	2.3789e-11
DDX5	DDX5	7.08825e-18	0.561448	0.993	0.855	1.15312e-13
STK10	STK10	1.36208e-18	0.560959	0.757	0.417	2.21583e-14
IGHV5-10-1	IGHV5-10-1	1.15257e-13	0.560059	0.579	0.275	1.875e-09
HIF1A	HIF1A	1.15584e-16	0.559072	0.964	0.634	1.88033e-12
FUS	FUS	2.01485e-16	0.555751	0.921	0.688	3.27775e-12
PSTPIP2	PSTPIP2	2.31315e-20	0.553623	0.786	0.408	3.76304e-16
ELOVL5	ELOVL5	8.44574e-18	0.552269	0.721	0.366	1.37395e-13
ARL6IP4	ARL6IP4	6.97731e-15	0.552005	0.921	0.722	1.13507e-10
TXLNA	TXLNA	2.74664e-16	0.551403	0.871	0.611	4.46823e-12
CBFB	CBFB	1.57789e-16	0.547509	0.879	0.562	2.56692e-12
SMG6	SMG6	9.95101e-21	0.544085	0.714	0.325	1.61883e-16
KCNAB2	KCNAB2	8.69729e-14	0.541824	0.671	0.385	1.41487e-09
LIMK2	LIMK2	7.27492e-17	0.539883	0.693	0.366	1.18348e-12
MIF	MIF	5.69523e-16	0.539714	0.971	0.788	9.265e-12
PFDN5	PFDN5	1.22314e-15	0.539377	0.971	0.754	1.9898e-11
HNRNPD	HNRNPD	1.04979e-16	0.536814	0.936	0.66	1.7078e-12
TNFRSF6B	TNFRSF6B	1.87087e-16	0.535334	0.886	0.54	3.04353e-12
CXCL3	CXCL3	7.28027e-24	0.533114	0.55	0.185	1.18435e-19
PCBP1	PCBP1	1.50103e-17	0.532181	0.979	0.876	2.44187e-13
HIST1H1B	HIST1H1B	7.94887e-16	0.530591	0.907	0.723	1.29312e-11
OAZ1	OAZ1	2.46693e-18	0.529026	1	0.873	4.0132e-14
CSF2RB	CSF2RB	2.40279e-12	0.528052	0.679	0.449	3.90886e-08
GBP1	GBP1	1.28977e-12	0.525728	0.829	0.624	2.0982e-08
IL2RG	IL2RG	3.07183e-13	0.525614	0.714	0.459	4.99724e-09
CYBB	CYBB	1.11096e-14	0.524791	0.943	0.728	1.80731e-10
GHITM	GHITM	3.5906e-15	0.52464	0.736	0.413	5.84119e-11
NME1	NME1	1.15424e-15	0.523749	0.786	0.493	1.87771e-11
CTSH	CTSH	1.35734e-13	0.521127	0.936	0.772	2.20813e-09
ATG16L2	ATG16L2	2.13247e-16	0.520938	0.721	0.398	3.4691e-12
SBNO2	SBNO2	1.77882e-17	0.519837	0.929	0.675	2.89379e-13
ATP5ME	ATP5ME	8.31976e-14	0.518785	0.943	0.703	1.35346e-09
STK17B	STK17B	9.05514e-16	0.518043	0.771	0.451	1.47309e-11
HSP90AA1	HSP90AA1	3.28282e-15	0.515445	1	0.905	5.34049e-11
S100A9	S100A9	1.74613e-15	0.514774	1	0.959	2.8406e-11
ERCC3	ERCC3	3.29848e-18	0.512376	0.543	0.224	5.36596e-14
CYBA	CYBA	2.78257e-14	0.512304	0.979	0.837	4.52668e-10
STAT1	STAT1	1.49713e-13	0.51132	0.929	0.732	2.43553e-09
CORO1A	CORO1A	4.64056e-13	0.509645	0.821	0.628	7.54926e-09
MED15	MED15	7.71974e-16	0.508636	0.829	0.534	1.25585e-11
RGCC	RGCC	1.4243e-11	0.50639	0.85	0.596	2.31705e-07
ZNF276	ZNF276	1.37709e-17	0.504658	0.714	0.361	2.24025e-13
RAB7A	RAB7A	2.66844e-15	0.503913	0.964	0.686	4.34101e-11
VEGFA	VEGFA	1.09261e-10	0.50289	0.886	0.652	1.77746e-06
TM4SF1	TM4SF1	3.62846e-13	0.501669	0.907	0.618	5.90278e-09
DDX3Y	DDX3Y	5.00687e-18	0.500576	0.564	0.224	8.14518e-14
ABCA7	ABCA7	3.46026e-14	0.500386	0.671	0.386	5.62916e-10
VPS13B	VPS13B	6.20003e-15	0.498243	0.664	0.362	1.00862e-10
MFSD10	MFSD10	2.58431e-13	0.497802	0.757	0.506	4.20416e-09
DPYD	DPYD	1.90473e-13	0.497606	0.707	0.436	3.09862e-09
CYTH1	CYTH1	1.14801e-13	0.497274	0.793	0.496	1.86757e-09
DENND4B	DENND4B	1.85778e-16	0.493378	0.75	0.406	3.02223e-12
ARHGAP15	ARHGAP15	6.61236e-18	0.492283	0.607	0.261	1.0757e-13
HIST1H1D	HIST1H1D	7.82526e-13	0.491897	0.614	0.32	1.27301e-08
THBS1	THBS1	1.45895e-11	0.490981	0.95	0.767	2.37342e-07
CCAR1	CCAR1	3.67906e-15	0.490605	0.779	0.446	5.98509e-11
S100A8	S100A8	3.06341e-12	0.489002	0.993	0.916	4.98356e-08
YARS	YARS	7.69413e-19	0.488038	0.629	0.266	1.25168e-14
EIF6	EIF6	7.69114e-14	0.487393	0.729	0.445	1.2512e-09
TAP1	TAP1	1.46428e-12	0.48653	0.936	0.77	2.38209e-08
PFKFB3	PFKFB3	1.60663e-14	0.48578	0.864	0.572	2.61367e-10
VPS16	VPS16	2.63896e-16	0.484498	0.629	0.298	4.29306e-12
TMBIM6	TMBIM6	2.85247e-14	0.484028	1	0.854	4.6404e-10
CLEC7A	CLEC7A	4.88267e-12	0.483998	0.7	0.455	7.94312e-08
HLA-DPA1	HLA-DPA1	1.32927e-14	0.480741	0.986	0.803	2.16246e-10
PSMA1	PSMA1	6.9767e-13	0.479965	0.821	0.587	1.13497e-08
LTB	LTB	7.52828e-18	0.479877	0.593	0.25	1.2247e-13
TACC3	TACC3	2.32075e-20	0.477287	0.55	0.206	3.7754e-16
PLTP	PLTP	1.09942e-10	0.474547	0.986	0.856	1.78853e-06
CTTN	CTTN	2.56633e-12	0.474544	0.664	0.366	4.17491e-08
CD40	CD40	3.25815e-12	0.474224	0.886	0.649	5.30037e-08
SEPTIN11	SEPTIN11	8.41573e-13	0.473137	0.679	0.411	1.36907e-08
CTSS	CTSS	3.56149e-11	0.471321	0.921	0.751	5.79384e-07
IDO1	IDO1	2.47352e-08	0.470986	0.664	0.466	0.000402392
SFT2D2	SFT2D2	8.92198e-13	0.47039	0.743	0.473	1.45143e-08
LMAN2	LMAN2	1.38819e-12	0.470368	0.914	0.719	2.25831e-08
SP100	SP100	1.75938e-13	0.470341	0.629	0.34	2.86217e-09
HNRNPU	HNRNPU	1.74822e-12	0.470203	0.836	0.569	2.844e-08
MYL12A	MYL12A	3.74983e-14	0.469719	0.793	0.488	6.10023e-10
STAB1	STAB1	6.43918e-11	0.468309	0.807	0.603	1.04753e-06
ARSA	ARSA	5.02325e-17	0.468127	0.629	0.282	8.17182e-13
HILPDA	HILPDA	1.32532e-12	0.468053	0.893	0.636	2.15603e-08
TMEM50A	TMEM50A	1.93972e-12	0.46797	0.907	0.678	3.15554e-08
SNRPD1	SNRPD1	8.50612e-12	0.467859	0.821	0.619	1.38378e-07
ARHGAP45	ARHGAP45	3.9769e-13	0.467682	0.65	0.374	6.46962e-09
ATG7	ATG7	4.9563e-14	0.467647	0.571	0.283	8.06292e-10
ACADVL	ACADVL	2.64086e-13	0.467014	0.971	0.762	4.29615e-09
ZNF384	ZNF384	4.21063e-16	0.466629	0.629	0.297	6.84985e-12
IGLV9-49	IGLV9-49	6.70914e-10	0.466138	0.386	0.166	1.09144e-05
CCNL1	CCNL1	3.01605e-15	0.465926	0.964	0.605	4.90651e-11
RTRAF	RTRAF	3.96025e-12	0.465755	0.843	0.602	6.44254e-08
CXCL8	CXCL8	4.79897e-14	0.464861	0.521	0.234	7.80697e-10
RGS16	RGS16	8.49803e-15	0.464663	0.579	0.265	1.38246e-10
HLA-DOA	HLA-DOA	1.17399e-10	0.464132	0.729	0.495	1.90985e-06
GNL3	GNL3	8.9907e-14	0.463955	0.714	0.408	1.46261e-09
SERINC1	SERINC1	2.21194e-13	0.463381	0.636	0.355	3.59839e-09
SQOR	SQOR	6.44475e-12	0.46329	0.914	0.811	1.04843e-07
SFXN1	SFXN1	1.3438e-15	0.459917	0.557	0.244	2.18609e-11
ADD1	ADD1	6.29253e-12	0.459893	0.879	0.586	1.02367e-07
SLIRP	SLIRP	3.31885e-14	0.459714	0.886	0.584	5.3991e-10
PSMB9	PSMB9	5.171e-13	0.459003	0.871	0.579	8.41219e-09
SPATA13	SPATA13	8.84721e-16	0.458481	0.579	0.261	1.43926e-11
SEH1L	SEH1L	1.08191e-19	0.457811	0.507	0.181	1.76005e-15
APLP2	APLP2	1.2518e-12	0.456765	0.971	0.863	2.03643e-08
CCL5	CCL5	7.91463e-11	0.452923	0.536	0.293	1.28755e-06
MTHFD1	MTHFD1	6.18412e-16	0.452322	0.607	0.278	1.00603e-11
CCT2	CCT2	7.122e-14	0.452178	0.671	0.349	1.15861e-09
ABI3BP	ABI3BP	9.29901e-09	0.451998	0.664	0.46	0.000151276
TFRC	TFRC	8.94534e-12	0.4515	0.7	0.4	1.45523e-07
DNM2	DNM2	1.50352e-12	0.450976	0.85	0.584	2.44592e-08
NDUFA6	NDUFA6	4.9851e-17	0.450976	0.557	0.234	8.10977e-13
PCED1A	PCED1A	1.98236e-13	0.449011	0.793	0.494	3.22491e-09
BPTF	BPTF	7.69125e-15	0.44766	0.743	0.428	1.25121e-10
THOC7	THOC7	3.27841e-12	0.447489	0.671	0.386	5.33331e-08
VIM	VIM	1.92186e-13	0.447396	1	0.891	3.12649e-09
CDYL2	CDYL2	1.39982e-16	0.446804	0.564	0.241	2.27722e-12
SF3B2	SF3B2	2.56639e-12	0.446647	0.857	0.615	4.175e-08
SRSF1	SRSF1	2.35521e-11	0.445931	0.921	0.728	3.83146e-07
AGAP3	AGAP3	4.30835e-13	0.445252	0.643	0.346	7.00882e-09
POLR2A	POLR2A	1.12356e-13	0.444977	0.693	0.371	1.82781e-09
CD274	CD274	5.84491e-16	0.444674	0.55	0.231	9.5085e-12
FCGR2B	FCGR2B	2.50566e-11	0.443599	0.671	0.421	4.07621e-07
SFPQ	SFPQ	2.20905e-10	0.443088	0.871	0.619	3.59369e-06
PES1	PES1	1.20289e-14	0.442854	0.75	0.411	1.95686e-10
FLT4	FLT4	7.18546e-15	0.442768	0.45	0.175	1.16893e-10
UNC13D	UNC13D	5.30791e-14	0.442144	0.629	0.318	8.63491e-10
TRIM47	TRIM47	1.54731e-12	0.441902	0.679	0.402	2.51716e-08
SUGP2	SUGP2	1.15734e-14	0.440648	0.55	0.246	1.88277e-10
CASP8	CASP8	1.36737e-15	0.440238	0.529	0.227	2.22444e-11
CFLAR	CFLAR	6.40983e-12	0.439721	0.836	0.569	1.04275e-07
FYB1	FYB1	2.01898e-12	0.439289	0.643	0.347	3.28447e-08
TRMU	TRMU	4.51828e-16	0.439142	0.579	0.257	7.35034e-12
CSNK2B	CSNK2B	1.19159e-10	0.438914	0.807	0.566	1.93847e-06
CMTM6	CMTM6	1.38369e-10	0.43749	0.779	0.555	2.25099e-06
NAGK	NAGK	2.69931e-12	0.437212	0.714	0.43	4.39123e-08
NNMT	NNMT	8.34648e-12	0.436647	0.964	0.797	1.35781e-07
ARPC4	ARPC4	5.00236e-10	0.435972	0.929	0.754	8.13784e-06
CLEC4A	CLEC4A	5.62725e-22	0.435554	0.443	0.133	9.15442e-18
ARRDC3	ARRDC3	1.05814e-12	0.434289	0.907	0.665	1.72138e-08
SPI1	SPI1	1.00085e-10	0.432503	0.9	0.69	1.62818e-06
YWHAH	YWHAH	3.49915e-10	0.431886	0.9	0.699	5.69241e-06
SART3	SART3	5.52608e-16	0.430861	0.65	0.308	8.98983e-12
WNK1	WNK1	1.58156e-11	0.430762	0.921	0.771	2.57288e-07
U2AF2	U2AF2	2.46011e-11	0.430299	0.843	0.595	4.0021e-07
ACTR3	ACTR3	1.77486e-11	0.430082	0.914	0.749	2.88734e-07
IL21R	IL21R	1.06889e-14	0.429373	0.429	0.166	1.73887e-10
PSMA3	PSMA3	1.36369e-10	0.428679	0.643	0.389	2.21846e-06
TECPR1	TECPR1	8.61327e-10	0.428085	0.614	0.363	1.40121e-05
PPIB	PPIB	1.42627e-11	0.427695	1	0.858	2.32025e-07
PCLAF	PCLAF	1.96567e-13	0.427459	0.514	0.236	3.19774e-09
SPPL2A	SPPL2A	6.53829e-11	0.427303	0.557	0.3	1.06365e-06
STK39	STK39	6.48183e-22	0.426829	0.55	0.185	1.05446e-17
METTL22	METTL22	4.72919e-19	0.426662	0.479	0.169	7.69345e-15
PGS1	PGS1	2.60527e-11	0.426461	0.757	0.498	4.23825e-07
IL2RA	IL2RA	1.98483e-20	0.425993	0.464	0.146	3.22893e-16
LRRC40	LRRC40	9.15461e-16	0.42564	0.557	0.24	1.48927e-11
YWHAG	YWHAG	2.11353e-11	0.425572	0.943	0.78	3.43829e-07
GBP5	GBP5	2.52016e-11	0.425358	0.671	0.411	4.09979e-07
WARS	WARS	2.84105e-13	0.424806	0.979	0.903	4.62182e-09
ARPC5L	ARPC5L	3.14229e-11	0.423716	0.671	0.393	5.11188e-07
DGKA	DGKA	1.09075e-14	0.42315	0.607	0.283	1.77443e-10
EFHD2	EFHD2	3.42556e-11	0.421913	0.907	0.683	5.5727e-07
EZH2	EZH2	9.89368e-18	0.421357	0.471	0.172	1.6095e-13
RASSF1	RASSF1	2.9228e-13	0.420874	0.771	0.451	4.75481e-09
SKAP1	SKAP1	2.39236e-09	0.420775	0.486	0.266	3.89188e-05
MMRN1	MMRN1	2.45797e-08	0.420719	0.471	0.244	0.000399863
SNAP23	SNAP23	6.02331e-11	0.420578	0.679	0.414	9.79871e-07
ILK	ILK	1.60178e-09	0.420566	0.65	0.406	2.60577e-05
MAPK14	MAPK14	8.03446e-11	0.420096	0.779	0.526	1.30705e-06
COTL1	COTL1	1.88272e-10	0.419965	0.871	0.656	3.06281e-06
NARF	NARF	2.61718e-10	0.419949	0.621	0.366	4.25763e-06
CXCL11	CXCL11	6.79816e-09	0.419949	0.521	0.3	0.000110593
PPP1R12A	PPP1R12A	1.14481e-12	0.418887	0.629	0.332	1.86238e-08
HMGB1	HMGB1	8.46726e-10	0.418875	0.786	0.568	1.37745e-05
DNAJB11	DNAJB11	3.73463e-10	0.41872	0.771	0.582	6.07549e-06
TNS3	TNS3	2.00061e-12	0.418025	0.707	0.402	3.25459e-08
MCM7	MCM7	1.31657e-09	0.417588	0.671	0.423	2.1418e-05
RAB10	RAB10	2.04934e-12	0.417322	0.636	0.349	3.33387e-08
RAB5IF	RAB5IF	3.68542e-10	0.416402	0.864	0.669	5.99544e-06
CTNNA1	CTNNA1	6.58239e-11	0.416368	0.814	0.545	1.07082e-06
TRIM22	TRIM22	7.58175e-10	0.416081	0.914	0.741	1.2334e-05
ORMDL1	ORMDL1	2.98348e-09	0.41583	0.579	0.363	4.85352e-05
ALG11	ALG11	2.13357e-13	0.415486	0.579	0.285	3.47089e-09
NAGA	NAGA	7.34102e-10	0.414734	0.586	0.345	1.19424e-05
PAFAH1B2	PAFAH1B2	1.85289e-12	0.413333	0.764	0.448	3.01428e-08
LGALS1	LGALS1	2.89055e-10	0.413253	0.986	0.835	4.70234e-06
CCT3	CCT3	6.34852e-10	0.413221	0.843	0.683	1.03278e-05
ATG4B	ATG4B	1.66135e-09	0.412405	0.721	0.487	2.70268e-05
ACOT7	ACOT7	1.44253e-11	0.41212	0.543	0.28	2.34671e-07
ADAMTS4	ADAMTS4	1.1038e-10	0.411987	0.779	0.471	1.79566e-06
CCL13	CCL13	6.06716e-11	0.411884	0.836	0.523	9.87006e-07
HSPA9	HSPA9	3.28263e-09	0.411447	0.643	0.409	5.34018e-05
IL7R	IL7R	4.40991e-11	0.411307	0.593	0.332	7.17404e-07
GLB1	GLB1	6.08693e-12	0.411302	0.586	0.306	9.90222e-08
UBXN4	UBXN4	9.51549e-11	0.411263	0.693	0.423	1.54798e-06
SH3BP2	SH3BP2	3.59275e-09	0.410775	0.5	0.277	5.84468e-05
SLAMF8	SLAMF8	3.66564e-11	0.410676	0.6	0.332	5.96326e-07
STAT2	STAT2	1.27986e-07	0.409971	0.907	0.766	0.00208208
CHURC1	CHURC1	1.9183e-08	0.409185	0.707	0.509	0.00031207
JAK2	JAK2	1.76465e-13	0.409116	0.536	0.242	2.87074e-09
NAA20	NAA20	9.70461e-13	0.409012	0.671	0.353	1.57875e-08
ZNF512B	ZNF512B	2.15389e-14	0.408665	0.543	0.245	3.50395e-10
ICAM1	ICAM1	6.96755e-11	0.408633	0.986	0.947	1.13348e-06
IGLV3-1	IGLV3-1	2.28291e-12	0.408594	0.921	0.789	3.71384e-08
PTPRC	PTPRC	6.25531e-16	0.40853	0.55	0.238	1.01761e-11
IGHM	IGHM	4.27672e-10	0.408106	1	0.879	6.95736e-06
IKZF1	IKZF1	7.72772e-09	0.408035	0.686	0.47	0.000125715
PNPLA6	PNPLA6	2.69468e-10	0.407349	0.586	0.339	4.38371e-06
RBX1	RBX1	9.36854e-11	0.407197	0.864	0.653	1.52407e-06
INO80B	INO80B	1.31483e-10	0.406267	0.6	0.334	2.13897e-06
RNF213	RNF213	1.0622e-10	0.40576	0.957	0.787	1.72799e-06
RBM33	RBM33	1.08221e-14	0.405549	0.564	0.25	1.76053e-10
ASPSCR1	ASPSCR1	1.79777e-13	0.405216	0.564	0.266	2.92461e-09
MCM5	MCM5	1.81268e-10	0.404821	0.586	0.326	2.94887e-06
RRM2	RRM2	4.93557e-10	0.404319	0.493	0.262	8.02919e-06
TBX1	TBX1	1.49622e-11	0.403563	0.314	0.118	2.43404e-07
TPX2	TPX2	1.69385e-13	0.403487	0.536	0.246	2.75556e-09
APH1B	APH1B	3.11316e-16	0.403422	0.493	0.193	5.06448e-12
IKBIP	IKBIP	1.05825e-09	0.403386	0.614	0.377	1.72157e-05
SELENOO	SELENOO	5.61952e-14	0.402489	0.579	0.269	9.14183e-10
SEC61G	SEC61G	1.77862e-11	0.402433	0.9	0.642	2.89347e-07
POLR2B	POLR2B	1.95756e-09	0.401926	0.629	0.398	3.18456e-05
CDV3	CDV3	1.0145e-09	0.401881	0.914	0.717	1.65038e-05
SMARCA2	SMARCA2	9.8642e-11	0.401211	0.529	0.28	1.60471e-06
DBNL	DBNL	4.60397e-10	0.400975	0.757	0.526	7.48974e-06
TNFAIP2	TNFAIP2	3.8194e-10	0.40067	0.671	0.425	6.2134e-06
MAPRE2	MAPRE2	7.78636e-17	0.400578	0.414	0.142	1.26669e-12
ANXA6	ANXA6	9.90842e-10	0.40017	0.843	0.606	1.6119e-05
WDR26	WDR26	2.65008e-11	0.399871	0.793	0.522	4.31115e-07
LMAN1	LMAN1	1.87652e-08	0.399827	0.757	0.553	0.000305272
EXOSC10	EXOSC10	8.62402e-12	0.399547	0.5	0.24	1.40296e-07
PPP6R1	PPP6R1	1.58591e-10	0.39917	0.514	0.269	2.57996e-06
CPT1B	CPT1B	4.2696e-17	0.398932	0.479	0.175	6.94578e-13
PRDM2	PRDM2	5.65782e-11	0.398291	0.75	0.481	9.20414e-07
ACSL4	ACSL4	7.76237e-14	0.397864	0.55	0.247	1.26278e-09
LRBA	LRBA	1.30137e-14	0.397864	0.457	0.185	2.11708e-10
MARK3	MARK3	5.12458e-12	0.397764	0.779	0.491	8.33667e-08
SOD2	SOD2	8.84563e-14	0.397629	1	0.99	1.43901e-09
LEPROTL1	LEPROTL1	2.26169e-11	0.39751	0.5	0.247	3.67931e-07
IGHG3	IGHG3	2.67661e-09	0.397469	0.993	0.977	4.35432e-05
HIST1H4C	HIST1H4C	5.33072e-08	0.396876	0.793	0.622	0.000867201
ANKRD17	ANKRD17	1.35115e-10	0.39668	0.536	0.282	2.19805e-06
SUN2	SUN2	1.55258e-09	0.396595	0.836	0.617	2.52574e-05
ATP2A3	ATP2A3	5.09069e-15	0.396311	0.55	0.24	8.28154e-11
TCP1	TCP1	2.06762e-10	0.395748	0.807	0.584	3.3636e-06
ITGAX	ITGAX	4.73077e-09	0.395568	0.736	0.523	7.69602e-05
KCTD17	KCTD17	5.51602e-14	0.395562	0.543	0.246	8.97346e-10
SNRPA	SNRPA	2.95141e-11	0.394583	0.529	0.263	4.80136e-07
CAPG	CAPG	4.1402e-09	0.394155	0.95	0.764	6.73528e-05
RBM25	RBM25	3.72883e-11	0.393361	0.707	0.427	6.06607e-07
LEPROT	LEPROT	3.79315e-10	0.393184	0.857	0.634	6.17069e-06
EVL	EVL	1.21268e-09	0.392854	0.764	0.541	1.97279e-05
ARFGAP1	ARFGAP1	5.0283e-09	0.391885	0.614	0.383	8.18004e-05
C3AR1	C3AR1	7.2455e-15	0.390119	0.493	0.201	1.1787e-10
OGT	OGT	3.06727e-09	0.38955	0.614	0.376	4.98983e-05
NUCKS1	NUCKS1	4.3803e-09	0.389491	0.921	0.705	7.12587e-05
EPS15	EPS15	2.46031e-11	0.389483	0.486	0.233	4.00243e-07
VMP1	VMP1	6.7667e-10	0.389478	0.671	0.42	1.10081e-05
GGNBP2	GGNBP2	1.54478e-07	0.389469	0.721	0.545	0.00251305
ZNF267	ZNF267	1.27685e-12	0.389383	0.464	0.204	2.07718e-08
PRPF8	PRPF8	1.60015e-10	0.388997	0.657	0.383	2.60312e-06
CELF1	CELF1	1.5775e-10	0.388807	0.786	0.534	2.56628e-06
NPEPL1	NPEPL1	2.02368e-09	0.388073	0.743	0.532	3.29212e-05
COPE	COPE	2.70606e-09	0.388012	0.943	0.796	4.40222e-05
STAG1	STAG1	7.06469e-11	0.387966	0.636	0.357	1.14928e-06
CTSB	CTSB	1.74919e-12	0.387791	1	0.993	2.84558e-08
SON	SON	1.54884e-10	0.387777	0.929	0.727	2.51965e-06
EHBP1L1	EHBP1L1	2.43358e-09	0.386961	0.907	0.732	3.95895e-05
XPO6	XPO6	2.52116e-10	0.38618	0.621	0.344	4.10142e-06
PPP2R3C	PPP2R3C	1.09422e-10	0.38602	0.643	0.372	1.78008e-06
USF1	USF1	8.75108e-10	0.385993	0.721	0.469	1.42363e-05
SEMA4D	SEMA4D	7.01338e-09	0.385912	0.486	0.27	0.000114094
SLC1A3	SLC1A3	8.25333e-09	0.385502	0.579	0.363	0.000134265
WDR75	WDR75	4.36545e-16	0.385164	0.507	0.2	7.10171e-12
H1FX	H1FX	4.67811e-11	0.384119	0.957	0.838	7.61035e-07
HLA-E	HLA-E	2.19738e-11	0.383866	1	0.877	3.57469e-07
NOL7	NOL7	6.37918e-09	0.383833	0.593	0.35	0.000103777
ADAM19	ADAM19	3.19345e-11	0.383798	0.557	0.29	5.19511e-07
EIF3B	EIF3B	5.52927e-10	0.383754	0.671	0.421	8.99502e-06
PTPN6	PTPN6	4.67579e-10	0.383412	0.657	0.393	7.60657e-06
ITPR3	ITPR3	3.34892e-09	0.383323	0.614	0.374	5.44802e-05
ALDH1A3	ALDH1A3	3.12982e-11	0.383231	0.586	0.298	5.0916e-07
BMP2K	BMP2K	4.40945e-09	0.383231	0.543	0.32	7.17329e-05
INF2	INF2	1.61616e-09	0.383085	0.871	0.68	2.62916e-05
AGFG1	AGFG1	6.46064e-14	0.382706	0.443	0.18	1.05102e-09
PIK3CD	PIK3CD	2.16563e-12	0.382534	0.507	0.235	3.52304e-08
NSD2	NSD2	9.10241e-18	0.382263	0.607	0.25	1.48078e-13
NDST2	NDST2	3.79673e-11	0.382018	0.479	0.231	6.17652e-07
NADK	NADK	1.22863e-10	0.381946	0.607	0.339	1.99874e-06
C17orf49	C17orf49	8.2436e-09	0.381866	0.743	0.539	0.000134107
DEF6	DEF6	7.65693e-15	0.381761	0.514	0.22	1.24563e-10
SLC20A1	SLC20A1	6.56593e-13	0.38169	0.557	0.257	1.06815e-08
PPP3R1	PPP3R1	4.09697e-15	0.381564	0.557	0.237	6.66495e-11
WDR43	WDR43	1.0351e-08	0.38034	0.579	0.353	0.000168391
JAK3	JAK3	4.79934e-09	0.380014	0.65	0.402	7.80756e-05
DAPP1	DAPP1	7.81878e-18	0.379026	0.45	0.153	1.27196e-13
NOP56	NOP56	9.16989e-11	0.378643	0.557	0.29	1.49176e-06
GNB1	GNB1	1.15171e-08	0.378533	0.95	0.819	0.00018736
BCL2L11	BCL2L11	3.34095e-14	0.378269	0.507	0.218	5.43506e-10
POLA2	POLA2	1.33968e-11	0.378195	0.521	0.253	2.17939e-07
ABCF1	ABCF1	1.11514e-12	0.377727	0.507	0.233	1.81412e-08
PHKG2	PHKG2	9.0517e-16	0.377198	0.579	0.248	1.47253e-11
H2AFY	H2AFY	3.20551e-08	0.376413	0.714	0.492	0.000521473
KMT2C	KMT2C	3.85625e-10	0.376256	0.657	0.397	6.27335e-06
EGLN3	EGLN3	8.37244e-09	0.375687	0.636	0.387	0.000136203
DDX27	DDX27	1.99425e-15	0.375586	0.557	0.24	3.24425e-11
PI4KA	PI4KA	2.46229e-10	0.375321	0.586	0.323	4.00566e-06
TXNL1	TXNL1	1.13602e-08	0.374797	0.643	0.397	0.000184807
STX16	STX16	9.03626e-09	0.374792	0.743	0.523	0.000147002
GREM1	GREM1	1.02767e-11	0.374597	0.543	0.255	1.67181e-07
QKI	QKI	2.35987e-10	0.373588	0.986	0.88	3.83903e-06
NPC2	NPC2	2.8221e-09	0.373253	0.971	0.839	4.591e-05
CYLD	CYLD	2.43709e-11	0.373046	0.557	0.279	3.96466e-07
DPM1	DPM1	7.29476e-11	0.372896	0.521	0.255	1.18671e-06
FAM107B	FAM107B	4.12545e-12	0.372814	0.493	0.228	6.71128e-08
MOB1B	MOB1B	2.23935e-14	0.372736	0.529	0.225	3.64298e-10
MRC1	MRC1	5.01109e-09	0.371977	0.764	0.542	8.15204e-05
KLF6	KLF6	6.71826e-10	0.371811	0.886	0.613	1.09293e-05
SPN	SPN	1.30838e-20	0.371776	0.393	0.111	2.12847e-16
ADAMTS9	ADAMTS9	2.01209e-12	0.371484	0.764	0.398	3.27327e-08
PRCP	PRCP	2.96875e-09	0.371441	0.679	0.426	4.82955e-05
MAPK8IP3	MAPK8IP3	6.23043e-11	0.371061	0.521	0.265	1.01357e-06
SEPTIN2	SEPTIN2	5.74964e-09	0.37049	0.971	0.788	9.35351e-05
STK3	STK3	1.19387e-16	0.370228	0.5	0.189	1.94219e-12
ATP6V1B2	ATP6V1B2	7.03821e-08	0.370087	0.843	0.657	0.00114498
SEPTIN1	SEPTIN1	1.06418e-12	0.37	0.493	0.221	1.73121e-08
HARS	HARS	7.65948e-12	0.369945	0.507	0.246	1.24604e-07
FXYD5	FXYD5	6.17149e-09	0.369636	0.757	0.558	0.000100398
XPO1	XPO1	3.6036e-08	0.36922	0.593	0.37	0.000586233
GNL1	GNL1	6.51744e-12	0.368911	0.55	0.273	1.06026e-07
RGS1	RGS1	4.6589e-14	0.368643	0.471	0.192	7.5791e-10
DDX3X	DDX3X	1.0123e-09	0.368029	0.843	0.629	1.64681e-05
IFFO1	IFFO1	6.23079e-13	0.367405	0.621	0.31	1.01363e-08
ISCU	ISCU	5.36112e-10	0.367078	0.643	0.368	8.72147e-06
SSR2	SSR2	1.76688e-08	0.36568	0.864	0.649	0.000287436
PSMA5	PSMA5	3.69503e-08	0.365676	0.686	0.466	0.000601108
RALGDS	RALGDS	3.93924e-10	0.365643	0.607	0.349	6.40835e-06
ATP6V1D	ATP6V1D	2.58725e-13	0.364238	0.493	0.213	4.20894e-09
DNAJA2	DNAJA2	1.00642e-11	0.363846	0.579	0.288	1.63724e-07
HK1	HK1	6.54909e-10	0.362808	0.8	0.573	1.06541e-05
JAG1	JAG1	1.17175e-15	0.361998	0.471	0.18	1.9062e-11
SNX10	SNX10	4.36059e-09	0.361959	0.564	0.327	7.0938e-05
ZRANB2	ZRANB2	3.86649e-08	0.361833	0.814	0.63	0.000629
XBP1	XBP1	2.56391e-09	0.361748	0.971	0.907	4.17096e-05
SMC1A	SMC1A	1.256e-07	0.361708	0.579	0.37	0.00204326
SYMPK	SYMPK	2.15902e-10	0.361695	0.65	0.359	3.51229e-06
CCDC88C	CCDC88C	1.16777e-13	0.361693	0.486	0.201	1.89972e-09
ITPR2	ITPR2	1.16131e-09	0.36154	0.543	0.292	1.88922e-05
SELL	SELL	2.88583e-12	0.361444	0.536	0.253	4.69468e-08
PHRF1	PHRF1	1.05802e-09	0.361338	0.607	0.35	1.72118e-05
ETV6	ETV6	4.47821e-13	0.361221	0.443	0.185	7.28515e-09
RUVBL2	RUVBL2	1.99033e-07	0.361174	0.593	0.393	0.00323788
NRAS	NRAS	9.73531e-11	0.361008	0.479	0.231	1.58374e-06
SLC4A1	SLC4A1	2.08098e-14	0.360558	0.643	0.281	3.38533e-10
EEF1E1	EEF1E1	4.22775e-15	0.360512	0.486	0.193	6.8777e-11
TELO2	TELO2	3.09089e-11	0.360095	0.557	0.293	5.02826e-07
TNFRSF10B	TNFRSF10B	1.0869e-13	0.359951	0.521	0.225	1.76816e-09
SH3KBP1	SH3KBP1	6.25096e-14	0.359921	0.529	0.23	1.01691e-09
C4orf48	C4orf48	3.04167e-11	0.359412	0.55	0.285	4.94818e-07
RBM12	RBM12	1.03802e-07	0.359393	0.593	0.372	0.00168865
HLA-DMB	HLA-DMB	7.21427e-09	0.359302	0.736	0.48	0.000117362
MMP9	MMP9	3.25348e-09	0.359276	0.564	0.321	5.29277e-05
MCTP1	MCTP1	8.3081e-13	0.359193	0.557	0.254	1.35156e-08
RAI14	RAI14	7.54321e-10	0.359159	0.514	0.27	1.22713e-05
GZMA	GZMA	7.58151e-12	0.358933	0.414	0.176	1.23336e-07
TAF15	TAF15	2.15168e-09	0.358867	0.829	0.596	3.50036e-05
VPS45	VPS45	4.91272e-11	0.358843	0.571	0.298	7.99201e-07
CCDC47	CCDC47	1.80976e-08	0.358396	0.629	0.396	0.000294412
BIRC3	BIRC3	4.84039e-15	0.358106	0.514	0.208	7.87435e-11
UTP6	UTP6	2.41317e-11	0.35806	0.479	0.221	3.92574e-07
CBX5	CBX5	8.42069e-11	0.358057	0.707	0.41	1.36988e-06
ZNF586	ZNF586	1.10608e-10	0.357826	0.657	0.374	1.79936e-06
SNU13	SNU13	1.51289e-09	0.357643	0.693	0.432	2.46117e-05
USP15	USP15	6.81953e-12	0.356949	0.6	0.308	1.1094e-07
PTAFR	PTAFR	5.77604e-10	0.356458	0.471	0.236	9.39646e-06
FMNL1	FMNL1	6.83197e-12	0.355943	0.536	0.257	1.11142e-07
RBM27	RBM27	6.62414e-20	0.355744	0.414	0.123	1.07761e-15
LAT2	LAT2	1.4918e-11	0.355689	0.5	0.237	2.42686e-07
PRC1	PRC1	1.59089e-11	0.355689	0.486	0.227	2.58806e-07
TIPRL	TIPRL	2.43474e-11	0.355275	0.443	0.202	3.96084e-07
LRCH4	LRCH4	6.87225e-08	0.355237	0.686	0.476	0.00111798
WASHC4	WASHC4	1.03173e-10	0.355017	0.543	0.272	1.67842e-06
COG4	COG4	2.19087e-10	0.355014	0.443	0.211	3.5641e-06
ST6GALNAC6	ST6GALNAC6	1.0774e-08	0.354963	0.621	0.397	0.000175271
BMP1	BMP1	7.91889e-13	0.354266	0.55	0.252	1.28825e-08
TEX264	TEX264	9.89293e-11	0.354114	0.514	0.258	1.60938e-06
PPP4R3A	PPP4R3A	1.27422e-09	0.353994	0.707	0.467	2.07291e-05
PRPF40A	PRPF40A	1.19194e-10	0.353886	0.536	0.278	1.93904e-06
FAM122B	FAM122B	2.14008e-10	0.353696	0.421	0.197	3.48148e-06
CIAO2A	CIAO2A	2.45014e-12	0.353646	0.529	0.249	3.98588e-08
PCM1	PCM1	4.06516e-08	0.353563	0.664	0.428	0.00066132
BRD2	BRD2	2.50993e-09	0.353439	0.786	0.568	4.08315e-05
MYO1F	MYO1F	1.41864e-13	0.353307	0.507	0.219	2.30784e-09
PSMD6	PSMD6	4.9694e-12	0.352943	0.507	0.234	8.08423e-08
MAN2B1	MAN2B1	1.58375e-07	0.352943	0.721	0.506	0.00257644
PSMA2	PSMA2	4.49093e-08	0.352772	0.686	0.442	0.000730584
GLUL	GLUL	3.59596e-08	0.352752	0.95	0.903	0.000584991
ITGA4	ITGA4	1.18677e-08	0.352604	0.479	0.255	0.000193064
CITED2	CITED2	6.76234e-11	0.352108	0.557	0.291	1.1001e-06
POMGNT1	POMGNT1	1.60372e-11	0.351651	0.457	0.206	2.60893e-07
PDSS1	PDSS1	1.78776e-10	0.35098	0.336	0.138	2.90832e-06
LPIN1	LPIN1	1.30323e-12	0.350943	0.536	0.244	2.12009e-08
ATP11B	ATP11B	1.51726e-11	0.35054	0.614	0.315	2.46827e-07
NCAPD2	NCAPD2	2.33656e-12	0.350135	0.436	0.187	3.80112e-08
TNIK	TNIK	4.03299e-12	0.349912	0.521	0.248	6.56087e-08
SRRT	SRRT	1.27474e-08	0.349303	0.85	0.655	0.000207375
MDM4	MDM4	9.44539e-09	0.348884	0.721	0.477	0.000153658
SRP54	SRP54	1.28025e-07	0.348869	0.55	0.338	0.00208272
TOMM6	TOMM6	6.0874e-11	0.348737	0.521	0.263	9.90298e-07
RBM6	RBM6	4.8669e-09	0.348737	0.729	0.473	7.91748e-05
PFDN6	PFDN6	1.1204e-09	0.348729	0.564	0.308	1.82267e-05
DDX17	DDX17	1.39942e-09	0.348699	1	0.865	2.27658e-05
BLVRA	BLVRA	1.22763e-10	0.348134	0.536	0.275	1.99711e-06
CHD4	CHD4	3.04231e-07	0.34781	0.707	0.512	0.00494923
TAB2	TAB2	7.53123e-13	0.347507	0.493	0.218	1.22518e-08
LRPAP1	LRPAP1	3.53089e-08	0.347166	0.893	0.83	0.000574404
SNX13	SNX13	2.17058e-12	0.346908	0.557	0.267	3.53111e-08
ECPAS	ECPAS	5.93204e-11	0.346903	0.564	0.287	9.65024e-07
RAB43	RAB43	7.6076e-08	0.346639	0.557	0.327	0.0012376
SEC61A1	SEC61A1	2.48328e-07	0.34648	0.843	0.626	0.0040398
GNAI2	GNAI2	4.70058e-08	0.346465	0.936	0.794	0.00076469
TMCO1	TMCO1	6.85125e-10	0.346372	0.536	0.283	1.11456e-05
SLAMF1	SLAMF1	1.36675e-17	0.346313	0.4	0.127	2.22342e-13
RPF1	RPF1	3.04071e-08	0.346117	0.529	0.311	0.000494663
CFI	CFI	8.72672e-10	0.345968	0.514	0.266	1.41966e-05
DNAJC7	DNAJC7	2.73887e-08	0.345514	0.721	0.489	0.000445559
RNF31	RNF31	2.48647e-11	0.345392	0.521	0.248	4.04499e-07
NUFIP2	NUFIP2	1.70415e-11	0.345324	0.579	0.289	2.77231e-07
DMXL2	DMXL2	3.59781e-14	0.345279	0.471	0.192	5.85291e-10
METTL3	METTL3	1.84292e-09	0.345181	0.529	0.289	2.99806e-05
PLCG1	PLCG1	2.3126e-10	0.345036	0.564	0.295	3.76213e-06
IDH3B	IDH3B	5.35709e-11	0.344923	0.564	0.289	8.71492e-07
PSMB10	PSMB10	1.88636e-08	0.344637	0.821	0.639	0.000306874
RASSF2	RASSF2	6.25016e-14	0.344179	0.436	0.169	1.01678e-09
MYO15B	MYO15B	6.54606e-09	0.343447	0.729	0.453	0.000106491
BCLAF1	BCLAF1	5.0013e-10	0.343214	0.629	0.346	8.13612e-06
NUDT21	NUDT21	1.11942e-09	0.343195	0.543	0.295	1.82107e-05
PUM2	PUM2	1.96658e-08	0.343054	0.471	0.255	0.000319923
BCAP29	BCAP29	1.78906e-10	0.342945	0.543	0.281	2.91045e-06
IAH1	IAH1	4.27818e-11	0.342806	0.507	0.246	6.95974e-07
DISC1	DISC1	2.13787e-11	0.342643	0.407	0.177	3.47788e-07
ZBTB11	ZBTB11	4.68725e-14	0.341789	0.457	0.181	7.62522e-10
PPM1M	PPM1M	1.87522e-08	0.341702	0.507	0.286	0.00030506
RABGGTB	RABGGTB	1.00479e-10	0.341601	0.536	0.271	1.6346e-06
NIN	NIN	2.30413e-11	0.340487	0.5	0.236	3.74836e-07
JMJD6	JMJD6	2.45358e-08	0.340487	0.429	0.222	0.000399149
TCF25	TCF25	3.8863e-08	0.340445	0.85	0.702	0.000632224
HCFC1	HCFC1	8.55565e-11	0.340201	0.586	0.314	1.39183e-06
PSMD1	PSMD1	8.30864e-10	0.340147	0.571	0.306	1.35165e-05
MCM3	MCM3	4.92181e-08	0.33974	0.557	0.34	0.000800681
AAAS	AAAS	3.23066e-10	0.339364	0.457	0.227	5.25564e-06
DUSP2	DUSP2	1.18113e-13	0.339293	0.364	0.13	1.92147e-09
BAX	BAX	1.56602e-07	0.339133	0.7	0.466	0.0025476
ATF7	ATF7	4.34444e-08	0.338845	0.493	0.284	0.000706754
ALYREF	ALYREF	9.6235e-09	0.338728	0.55	0.317	0.000156555
FCER1G	FCER1G	1.17487e-07	0.338611	0.964	0.824	0.00191129
RC3H2	RC3H2	2.78299e-13	0.338558	0.529	0.235	4.52737e-09
EPRS	EPRS	1.93676e-14	0.338353	0.429	0.163	3.15072e-10
AIMP1	AIMP1	7.36135e-13	0.338314	0.429	0.175	1.19754e-08
UBE3C	UBE3C	1.70289e-08	0.337194	0.55	0.317	0.000277027
NUCB2	NUCB2	6.27123e-08	0.336943	0.536	0.323	0.0010202
UGP2	UGP2	3.86486e-09	0.336881	0.629	0.366	6.28736e-05
ACIN1	ACIN1	3.6946e-09	0.336634	0.85	0.619	6.01038e-05
REXO1	REXO1	4.42422e-13	0.33649	0.479	0.204	7.19732e-09
POLR3E	POLR3E	3.06877e-13	0.336476	0.486	0.203	4.99227e-09
NINJ1	NINJ1	1.68625e-08	0.336129	0.564	0.329	0.000274319
STXBP5	STXBP5	1.01479e-10	0.335996	0.436	0.199	1.65085e-06
CTNNB1	CTNNB1	8.03693e-09	0.335977	0.893	0.719	0.000130745
TBRG4	TBRG4	8.62685e-11	0.335498	0.457	0.221	1.40342e-06
TAF10	TAF10	6.99079e-08	0.335044	0.786	0.593	0.00113726
DLD	DLD	1.55624e-10	0.334822	0.529	0.265	2.53169e-06
PLK3	PLK3	1.08947e-09	0.334759	0.421	0.199	1.77234e-05
CYFIP2	CYFIP2	4.65522e-14	0.334447	0.4	0.148	7.57311e-10
DAXX	DAXX	3.50833e-11	0.334162	0.579	0.296	5.70735e-07
MAPKAPK2	MAPKAPK2	2.23824e-08	0.334052	0.764	0.516	0.000364116
DENND3	DENND3	1.19545e-10	0.333665	0.521	0.261	1.94476e-06
SPG7	SPG7	7.90723e-15	0.333088	0.386	0.133	1.28635e-10
CAPN2	CAPN2	7.72737e-08	0.333049	0.857	0.657	0.00125709
E2F4	E2F4	3.01875e-11	0.332947	0.521	0.258	4.9109e-07
ROCK1	ROCK1	2.84192e-09	0.33292	0.557	0.308	4.62323e-05
NDUFA10	NDUFA10	8.55897e-10	0.332889	0.564	0.304	1.39237e-05
CYBC1	CYBC1	1.64584e-07	0.332665	0.686	0.468	0.00267744
VAV1	VAV1	8.79971e-11	0.332352	0.479	0.228	1.43154e-06
CPPED1	CPPED1	1.46305e-10	0.33208	0.457	0.214	2.38009e-06
PNN	PNN	3.80758e-08	0.331894	0.793	0.594	0.000619417
GMPS	GMPS	3.07712e-08	0.331343	0.479	0.265	0.000500586
VPS29	VPS29	1.39938e-07	0.33128	0.614	0.4	0.00227651
IGLV4-60	IGLV4-60	7.09504e-12	0.331056	0.3	0.103	1.15422e-07
PHC2	PHC2	8.28312e-10	0.330378	0.493	0.25	1.3475e-05
ARHGAP4	ARHGAP4	2.22474e-13	0.330346	0.443	0.18	3.6192e-09
NUSAP1	NUSAP1	2.36726e-10	0.330223	0.543	0.273	3.85106e-06
CBLN3	CBLN3	7.23727e-15	0.32988	0.379	0.129	1.17736e-10
ECSCR	ECSCR	2.81121e-09	0.329839	0.579	0.3	4.57328e-05
BCCIP	BCCIP	1.90213e-13	0.329491	0.414	0.161	3.09438e-09
ENTPD4	ENTPD4	6.67448e-11	0.328817	0.493	0.235	1.0858e-06
SETX	SETX	2.14457e-10	0.328664	0.529	0.262	3.48879e-06
IL10RB	IL10RB	3.23092e-11	0.328378	0.543	0.268	5.25607e-07
VPS4A	VPS4A	1.53665e-07	0.328216	0.671	0.472	0.00249983
FRYL	FRYL	4.72549e-13	0.328048	0.393	0.152	7.68743e-09
MAP3K8	MAP3K8	1.08046e-11	0.327917	0.421	0.178	1.75769e-07
SH3BP1	SH3BP1	5.88254e-08	0.327889	0.464	0.261	0.000956971
U2AF1L4	U2AF1L4	3.12122e-08	0.327799	0.436	0.231	0.000507761
NPLOC4	NPLOC4	2.88945e-09	0.327683	0.586	0.319	4.70056e-05
GART	GART	6.66715e-12	0.327274	0.457	0.198	1.08461e-07
MICAL3	MICAL3	1.17592e-11	0.327063	0.45	0.197	1.91299e-07
ITGB3	ITGB3	2.51698e-12	0.32683	0.421	0.174	4.09462e-08
TRIB2	TRIB2	2.30673e-09	0.326098	0.536	0.289	3.7526e-05
GCA	GCA	3.06059e-08	0.325871	0.514	0.291	0.000497897
BAZ2A	BAZ2A	2.7784e-12	0.325698	0.536	0.248	4.5199e-08
ITSN2	ITSN2	9.83541e-15	0.325518	0.393	0.138	1.60002e-10
FOXP1	FOXP1	1.89132e-07	0.325445	0.714	0.494	0.00307679
NDUFAB1	NDUFAB1	4.97951e-09	0.325445	0.55	0.299	8.10066e-05
ODC1	ODC1	2.69379e-10	0.325132	0.5	0.242	4.38226e-06
NOP2	NOP2	9.76904e-10	0.324841	0.536	0.28	1.58923e-05
HLA-DRA	HLA-DRA	2.75288e-08	0.324821	1	0.851	0.000447839
ANKRD10	ANKRD10	2.17934e-09	0.324675	0.779	0.49	3.54535e-05
GSK3B	GSK3B	9.94461e-10	0.324532	0.529	0.276	1.61779e-05
QTRT1	QTRT1	2.24837e-07	0.324443	0.621	0.389	0.00365765
CCDC93	CCDC93	1.23999e-11	0.324248	0.471	0.212	2.01721e-07
BSCL2	BSCL2	1.14216e-10	0.324178	0.579	0.299	1.85807e-06
SH3GLB1	SH3GLB1	1.51075e-08	0.324161	0.771	0.526	0.000245769
HSPA4	HSPA4	5.22587e-10	0.324161	0.493	0.244	8.50145e-06
NOP14	NOP14	8.41749e-10	0.323864	0.536	0.282	1.36936e-05
ARID1B	ARID1B	3.05007e-08	0.323864	0.621	0.381	0.000496185
GTF2F2	GTF2F2	4.4282e-10	0.323763	0.607	0.327	7.2038e-06
APBB1IP	APBB1IP	1.20992e-09	0.323575	0.514	0.267	1.9683e-05
CYP27A1	CYP27A1	1.91004e-09	0.323062	0.607	0.342	3.10725e-05
CDC20	CDC20	2.31416e-11	0.322849	0.407	0.175	3.76468e-07
MAP4K4	MAP4K4	4.23999e-11	0.322429	0.464	0.216	6.89761e-07
NAPRT	NAPRT	3.41171e-12	0.322403	0.514	0.234	5.55017e-08
CCPG1	CCPG1	2.68765e-09	0.322347	0.55	0.29	4.37227e-05
PHACTR4	PHACTR4	2.31594e-12	0.321884	0.436	0.183	3.76757e-08
FADD	FADD	6.94873e-11	0.321865	0.521	0.259	1.13042e-06
ATP6V1A	ATP6V1A	1.12679e-07	0.321693	0.714	0.496	0.00183307
HMBS	HMBS	1.02832e-12	0.321049	0.55	0.252	1.67286e-08
SENP3	SENP3	1.59262e-12	0.320852	0.579	0.272	2.59087e-08
CSNK1D	CSNK1D	1.25648e-08	0.320688	0.657	0.396	0.000204404
JAK1	JAK1	1.86343e-08	0.320596	0.564	0.323	0.000303143
GFM2	GFM2	5.52668e-15	0.320469	0.371	0.126	8.99081e-11
CLIC4	CLIC4	2.39686e-08	0.32042	0.85	0.605	0.000389922
CDC23	CDC23	1.06038e-09	0.320351	0.393	0.182	1.72503e-05
GNAI3	GNAI3	3.53022e-09	0.320252	0.679	0.391	5.74296e-05
PIK3IP1	PIK3IP1	1.95228e-07	0.320144	0.564	0.355	0.00317597
MED28	MED28	4.78268e-08	0.319943	0.543	0.315	0.000778046
UTP3	UTP3	1.07765e-08	0.319887	0.536	0.3	0.000175313
PIGO	PIGO	4.66146e-14	0.319848	0.357	0.123	7.58327e-10
SNRNP70	SNRNP70	1.55221e-08	0.319749	0.979	0.916	0.000252514
CDS2	CDS2	1.88161e-09	0.319667	0.543	0.298	3.061e-05
SPTBN1	SPTBN1	3.29116e-09	0.319076	0.686	0.396	5.35406e-05
SPAG5	SPAG5	1.71402e-14	0.318839	0.364	0.123	2.78837e-10
ZNF335	ZNF335	1.94586e-09	0.318525	0.486	0.251	3.16553e-05
LIMS1	LIMS1	1.63497e-09	0.318525	0.543	0.297	2.65977e-05
EIF3L	EIF3L	2.07033e-08	0.31847	0.457	0.243	0.000336802
PRKCB	PRKCB	3.66645e-11	0.317986	0.386	0.161	5.96458e-07
CD52	CD52	1.76561e-10	0.317755	0.479	0.229	2.87229e-06
TMEM106A	TMEM106A	1.14735e-09	0.317709	0.55	0.283	1.8665e-05
SPTLC2	SPTLC2	9.66985e-08	0.317691	0.65	0.411	0.00157309
GBGT1	GBGT1	8.38801e-13	0.317634	0.429	0.175	1.36456e-08
ZNF544	ZNF544	1.53107e-08	0.317613	0.414	0.21	0.000249074
SYK	SYK	8.9184e-08	0.317613	0.4	0.21	0.00145085
MYH9	MYH9	4.87161e-08	0.317605	0.986	0.88	0.000792514
EIF5B	EIF5B	2.55102e-12	0.317539	0.457	0.196	4.15e-08
SIN3B	SIN3B	4.56372e-12	0.317539	0.436	0.183	7.42425e-08
ATF6B	ATF6B	3.27721e-08	0.31753	0.586	0.346	0.000533136
SDCCAG8	SDCCAG8	2.69146e-08	0.317392	0.586	0.339	0.000437847
GANAB	GANAB	3.06199e-07	0.317274	0.907	0.705	0.00498125
EIF3I	EIF3I	1.80982e-07	0.317171	0.764	0.555	0.00294421
PRORP	PRORP	5.93322e-11	0.31712	0.414	0.184	9.65216e-07
VPS52	VPS52	2.39469e-08	0.31712	0.443	0.231	0.000389569
L3MBTL2	L3MBTL2	8.94896e-08	0.31677	0.336	0.161	0.00145582
LSM4	LSM4	3.08546e-08	0.316034	0.593	0.357	0.000501943
STX8	STX8	1.01828e-07	0.315996	0.557	0.336	0.00165654
EID1	EID1	7.91956e-08	0.315942	0.943	0.803	0.00128835
ZZEF1	ZZEF1	8.86399e-09	0.315295	0.6	0.346	0.000144199
LONP1	LONP1	1.51264e-10	0.315234	0.543	0.272	2.46077e-06
ECHDC1	ECHDC1	1.15037e-08	0.315126	0.493	0.264	0.000187142
MAFG	MAFG	3.31585e-14	0.314905	0.393	0.142	5.39423e-10
PDCD6IP	PDCD6IP	1.71478e-07	0.314863	0.607	0.395	0.0027896
RIPOR2	RIPOR2	2.38555e-11	0.314839	0.429	0.187	3.88081e-07
MAD1L1	MAD1L1	2.47112e-12	0.314808	0.471	0.204	4.02002e-08
CLDND1	CLDND1	5.87264e-11	0.314681	0.429	0.191	9.55361e-07
XRN1	XRN1	9.41608e-12	0.31455	0.407	0.17	1.53181e-07
MROH1	MROH1	3.42301e-09	0.314479	0.457	0.232	5.56855e-05
ACAP2	ACAP2	1.02244e-08	0.314313	0.479	0.254	0.00016633
SNAP29	SNAP29	4.10255e-11	0.314052	0.486	0.226	6.67403e-07
MKLN1	MKLN1	2.73285e-10	0.31404	0.479	0.233	4.4458e-06
IL4I1	IL4I1	1.71976e-10	0.313905	0.471	0.227	2.79771e-06
HLA-DMA	HLA-DMA	1.80047e-07	0.313849	0.864	0.698	0.00292901
IFI30	IFI30	5.01631e-08	0.313713	0.993	0.843	0.000816053
THBS3	THBS3	7.06775e-14	0.313625	0.443	0.171	1.14978e-09
LSG1	LSG1	8.78995e-15	0.313472	0.371	0.127	1.42995e-10
SYNRG	SYNRG	4.35327e-09	0.313324	0.421	0.206	7.0819e-05
FANCD2	FANCD2	9.98479e-14	0.313305	0.321	0.106	1.62433e-09
PPP3CB	PPP3CB	1.75744e-10	0.312935	0.557	0.285	2.85901e-06
CD84	CD84	1.9699e-12	0.31254	0.407	0.163	3.20464e-08
ERCC5	ERCC5	1.0914e-08	0.312393	0.507	0.278	0.000177549
TBCD	TBCD	2.35847e-08	0.31237	0.5	0.276	0.000383675
SRP72	SRP72	3.55144e-11	0.312347	0.486	0.223	5.77748e-07
CRLS1	CRLS1	4.93662e-08	0.312311	0.543	0.317	0.000803089
CD3E	CD3E	1.5445e-14	0.311679	0.371	0.128	2.51259e-10
DYNC1LI1	DYNC1LI1	7.94171e-12	0.311288	0.479	0.212	1.29196e-07
TMEM167B	TMEM167B	4.38897e-08	0.311186	0.579	0.34	0.000713998
NSMCE1	NSMCE1	1.13803e-13	0.310798	0.329	0.11	1.85135e-09
NCAPD3	NCAPD3	1.12853e-11	0.310073	0.414	0.174	1.83589e-07
CD69	CD69	1.44527e-14	0.31005	0.371	0.127	2.35116e-10
PPAN	PPAN	3.0208e-08	0.309988	0.464	0.252	0.000491424
ELAVL1	ELAVL1	1.21095e-07	0.309963	0.714	0.476	0.00196998
AFAP1L1	AFAP1L1	2.61672e-07	0.309883	0.386	0.206	0.00425688
DENND2D	DENND2D	2.54926e-07	0.309346	0.5	0.291	0.00414714
SMARCAD1	SMARCAD1	2.98593e-11	0.30934	0.364	0.146	4.8575e-07
SPTLC1	SPTLC1	1.95969e-08	0.309123	0.593	0.349	0.000318802
NAIP	NAIP	1.06806e-07	0.309019	0.6	0.376	0.00173753
LY96	LY96	2.60866e-12	0.30893	0.4	0.16	4.24377e-08
ZNF101	ZNF101	7.96026e-12	0.308818	0.364	0.142	1.29498e-07
MXD1	MXD1	9.359e-10	0.308241	0.521	0.261	1.52252e-05
ZMPSTE24	ZMPSTE24	2.30341e-08	0.308124	0.571	0.332	0.000374718
C20orf194	C20orf194	4.93913e-12	0.307889	0.4	0.161	8.03498e-08
USP14	USP14	2.67765e-10	0.307673	0.514	0.249	4.356e-06
DENND4C	DENND4C	1.31768e-09	0.307655	0.464	0.228	2.1436e-05
ARID4A	ARID4A	4.21797e-09	0.307548	0.479	0.247	6.86179e-05
ANAPC5	ANAPC5	1.86033e-07	0.307399	0.543	0.315	0.00302639
CARD16	CARD16	5.19985e-08	0.30732	0.479	0.262	0.000845911
NT5C2	NT5C2	9.91423e-08	0.30712	0.593	0.366	0.00161285
CNTRL	CNTRL	1.61721e-11	0.307088	0.371	0.15	2.63088e-07
SF3B3	SF3B3	8.4406e-08	0.306874	0.479	0.269	0.00137312
CHST15	CHST15	3.01378e-07	0.306765	0.471	0.276	0.00490281
ZNRD2	ZNRD2	2.12799e-08	0.306586	0.457	0.242	0.000346181
SMARCA4	SMARCA4	4.04135e-11	0.306362	0.507	0.237	6.57446e-07
BCAT1	BCAT1	4.20029e-09	0.306234	0.529	0.286	6.83303e-05
SLC9A3R1	SLC9A3R1	1.40107e-09	0.306033	0.5	0.253	2.27926e-05
STK4	STK4	5.32346e-09	0.305972	0.614	0.355	8.6602e-05
PPP1CB	PPP1CB	3.05945e-07	0.305884	0.679	0.45	0.00497712
PSTPIP1	PSTPIP1	1.45261e-14	0.305797	0.336	0.108	2.3631e-10
CCNDBP1	CCNDBP1	7.97359e-09	0.305441	0.679	0.406	0.000129714
PYURF	PYURF	6.75209e-08	0.305441	0.643	0.397	0.00109843
SERPINB1	SERPINB1	7.16039e-10	0.30541	0.443	0.214	1.16485e-05
PLA2G7	PLA2G7	1.68162e-14	0.304843	0.35	0.116	2.73567e-10
CCDC102B	CCDC102B	8.41369e-09	0.304819	0.479	0.243	0.000136874
DLG4	DLG4	2.58864e-09	0.304775	0.414	0.198	4.21121e-05
TBC1D22A	TBC1D22A	1.93695e-08	0.304747	0.607	0.358	0.000315103
WAS	WAS	2.08865e-08	0.304666	0.4	0.198	0.000339782
RNF115	RNF115	1.70913e-07	0.304666	0.386	0.201	0.0027804
GRIPAP1	GRIPAP1	1.47324e-08	0.303875	0.621	0.369	0.000239667
NUP62	NUP62	1.25845e-07	0.303829	0.707	0.462	0.00204725
DIPK2B	DIPK2B	5.70747e-11	0.303795	0.35	0.139	9.28492e-07
FBXW7	FBXW7	2.25395e-08	0.303771	0.55	0.319	0.000366673
VBP1	VBP1	1.16411e-08	0.303466	0.357	0.168	0.000189378
DDX21	DDX21	1.47714e-07	0.30341	0.664	0.429	0.00240301
CRYZL1	CRYZL1	7.47019e-11	0.303332	0.35	0.14	1.21525e-06
PCNA	PCNA	1.70859e-09	0.303236	0.493	0.253	2.77954e-05
TRPV2	TRPV2	8.47457e-09	0.303045	0.486	0.255	0.000137864
SUPT16H	SUPT16H	1.00479e-08	0.302986	0.543	0.295	0.00016346
PPID	PPID	1.24265e-07	0.302976	0.414	0.223	0.00202154
GLS	GLS	5.90881e-10	0.302842	0.593	0.311	9.61246e-06
CD74	CD74	3.69968e-09	0.302679	1	0.996	6.01864e-05
LILRB2	LILRB2	9.62125e-11	0.302634	0.443	0.202	1.56519e-06
VPS13C	VPS13C	1.20879e-08	0.302628	0.529	0.293	0.000196647
TSN	TSN	8.25763e-08	0.302079	0.386	0.197	0.00134335
MFAP3	MFAP3	4.02577e-08	0.302055	0.514	0.287	0.000654912
EIF4G3	EIF4G3	6.23831e-09	0.301844	0.571	0.314	0.000101485
CXCL2	CXCL2	2.49309e-14	0.30175	0.321	0.101	4.05575e-10
NUB1	NUB1	8.97146e-08	0.301394	0.5	0.279	0.00145948
RRAGA	RRAGA	1.77784e-09	0.301228	0.557	0.292	2.89219e-05
PGPEP1	PGPEP1	3.86895e-11	0.30095	0.471	0.216	6.29401e-07
PSME4	PSME4	7.12307e-12	0.300928	0.357	0.136	1.15878e-07
RFT1	RFT1	1.25687e-10	0.300416	0.329	0.131	2.04468e-06
CRBN	CRBN	4.82851e-11	0.300121	0.443	0.197	7.85503e-07
NSMCE2	NSMCE2	2.1718e-11	0.300034	0.364	0.145	3.53309e-07
PABPC1L	PABPC1L	5.59975e-09	0.299885	0.586	0.322	9.10967e-05
DNAJC21	DNAJC21	7.34676e-09	0.299862	0.443	0.225	0.000119517
CNOT1	CNOT1	9.29605e-08	0.299862	0.414	0.223	0.00151228
FOXK1	FOXK1	6.26693e-10	0.299828	0.5	0.252	1.0195e-05
PREP	PREP	3.73585e-09	0.299778	0.457	0.23	6.07748e-05
ATP5MC3	ATP5MC3	2.91397e-07	0.299606	0.707	0.454	0.00474045
FBXO7	FBXO7	3.06253e-08	0.299554	0.643	0.387	0.000498213
AKAP8L	AKAP8L	1.14753e-07	0.299507	0.479	0.266	0.0018668
SFSWAP	SFSWAP	5.17081e-11	0.298972	0.471	0.212	8.41187e-07
MNDA	MNDA	2.7631e-07	0.298691	0.507	0.294	0.00449502
DNAJC17	DNAJC17	9.85801e-11	0.298406	0.464	0.214	1.6037e-06
VARS	VARS	5.84654e-10	0.298234	0.579	0.302	9.51116e-06
ZBTB7B	ZBTB7B	1.51086e-09	0.298142	0.436	0.212	2.45787e-05
TCEAL9	TCEAL9	1.91446e-07	0.298124	0.543	0.321	0.00311444
RASGRP2	RASGRP2	5.21956e-09	0.297942	0.379	0.18	8.49119e-05
FGR	FGR	1.77576e-07	0.297931	0.629	0.391	0.00288881
MSH2	MSH2	1.25643e-13	0.297729	0.393	0.145	2.04396e-09
ZNF740	ZNF740	8.99886e-10	0.297679	0.464	0.227	1.46393e-05
VPS8	VPS8	4.59337e-08	0.297586	0.479	0.259	0.000747249
RIOK2	RIOK2	6.17554e-11	0.297405	0.386	0.16	1.00464e-06
G6PD	G6PD	4.75459e-08	0.29697	0.521	0.293	0.000773477
ATF6	ATF6	7.34356e-09	0.296711	0.543	0.298	0.000119465
CHD2	CHD2	2.0006e-08	0.29624	0.514	0.283	0.000325457
NFATC1	NFATC1	2.62143e-12	0.296058	0.386	0.151	4.26455e-08
CEP350	CEP350	1.70223e-11	0.295985	0.379	0.153	2.76919e-07
NUP58	NUP58	5.98051e-09	0.295901	0.414	0.201	9.7291e-05
OSTF1	OSTF1	4.33901e-08	0.295458	0.529	0.303	0.00070587
DESI1	DESI1	8.53121e-12	0.295057	0.4	0.163	1.38786e-07
ANO8	ANO8	2.40827e-10	0.295022	0.307	0.119	3.91778e-06
LIME1	LIME1	1.83273e-07	0.294758	0.471	0.262	0.00298149
PRKDC	PRKDC	6.16413e-09	0.294651	0.45	0.222	0.000100278
UHRF1	UHRF1	3.79631e-11	0.294605	0.364	0.148	6.17584e-07
N4BP1	N4BP1	9.53617e-08	0.294196	0.521	0.298	0.00155134
TRPS1	TRPS1	2.8774e-11	0.294086	0.414	0.174	4.68095e-07
ACAP1	ACAP1	1.67833e-07	0.294069	0.479	0.274	0.00273031
RELB	RELB	3.6455e-10	0.293962	0.407	0.182	5.9305e-06
DPH7	DPH7	2.48038e-09	0.293651	0.486	0.248	4.03507e-05
SLC50A1	SLC50A1	9.04579e-11	0.293555	0.379	0.159	1.47157e-06
ADAMDEC1	ADAMDEC1	4.4375e-15	0.293037	0.293	0.084	7.21892e-11
ZDHHC8	ZDHHC8	4.68598e-08	0.292974	0.521	0.287	0.000762315
ERGIC2	ERGIC2	9.28522e-12	0.292886	0.379	0.149	1.51052e-07
TUBA1B	TUBA1B	8.85738e-10	0.292864	0.421	0.196	1.44092e-05
KMT2B	KMT2B	5.52422e-08	0.29245	0.514	0.288	0.00089868
KIF5B	KIF5B	1.56819e-07	0.292366	0.564	0.332	0.00255114
NSMCE4A	NSMCE4A	8.96713e-12	0.291986	0.414	0.174	1.45877e-07
KMT2E	KMT2E	1.54576e-08	0.291819	0.579	0.327	0.000251464
SIPA1	SIPA1	2.63681e-07	0.291698	0.621	0.389	0.00428956
MIER1	MIER1	1.3141e-09	0.291644	0.55	0.287	2.13777e-05
SUCLG1	SUCLG1	2.27003e-07	0.291581	0.629	0.4	0.00369289
AHR	AHR	7.28411e-08	0.291332	0.571	0.326	0.00118498
UBA5	UBA5	2.34932e-09	0.291302	0.343	0.15	3.82187e-05
FH	FH	1.03222e-12	0.290848	0.343	0.121	1.67921e-08
SNX5	SNX5	1.37934e-07	0.29024	0.521	0.302	0.00224392
HLX	HLX	1.89232e-08	0.290061	0.479	0.254	0.000307842
ADPGK	ADPGK	3.4212e-10	0.289901	0.45	0.21	5.56561e-06
DNTTIP2	DNTTIP2	1.47458e-10	0.289553	0.393	0.17	2.39884e-06
INTS4	INTS4	4.79625e-08	0.289547	0.543	0.302	0.000780253
SPARC	SPARC	1.47735e-07	0.288702	1	0.99	0.00240335
CIITA	CIITA	1.66068e-07	0.287997	0.771	0.543	0.00270159
PGF	PGF	1.43633e-11	0.28771	0.307	0.11	2.33662e-07
SMAD1	SMAD1	1.14607e-12	0.287608	0.329	0.113	1.86443e-08
DGKQ	DGKQ	1.83492e-09	0.287542	0.314	0.13	2.98504e-05
ZFYVE26	ZFYVE26	3.66934e-13	0.287477	0.371	0.135	5.96928e-09
EEF2	EEF2	5.48404e-08	0.287057	1	0.99	0.000892144
ANGPT2	ANGPT2	2.58342e-11	0.286711	0.443	0.185	4.2027e-07
PITPNM1	PITPNM1	2.6502e-10	0.286535	0.386	0.169	4.31134e-06
TMEM255B	TMEM255B	1.26447e-08	0.286472	0.514	0.278	0.000205705
CLEC4D	CLEC4D	1.83317e-17	0.286374	0.243	0.053	2.98219e-13
ZNF217	ZNF217	2.04262e-09	0.285916	0.329	0.139	3.32294e-05
ZBTB48	ZBTB48	1.1189e-10	0.285868	0.357	0.147	1.82023e-06
CASP2	CASP2	1.14465e-09	0.28582	0.35	0.15	1.86212e-05
COQ10B	COQ10B	1.49501e-10	0.285682	0.393	0.169	2.43208e-06
CWF19L1	CWF19L1	1.08387e-10	0.28566	0.407	0.176	1.76324e-06
SFMBT2	SFMBT2	3.42814e-09	0.285449	0.436	0.211	5.57689e-05
ERLEC1	ERLEC1	8.09538e-09	0.285167	0.5	0.265	0.000131696
TRAP1	TRAP1	5.40325e-08	0.285014	0.536	0.301	0.000879001
RNF215	RNF215	1.59613e-10	0.284137	0.393	0.167	2.59658e-06
CLEC2D	CLEC2D	6.69693e-08	0.283942	0.429	0.223	0.00108946
PRR11	PRR11	6.27022e-17	0.283695	0.257	0.061	1.02004e-12
TNFRSF1B	TNFRSF1B	1.08258e-08	0.283628	0.571	0.312	0.000176114
DIAPH2	DIAPH2	1.01562e-07	0.283481	0.6	0.353	0.00165221
PXN	PXN	1.74641e-07	0.283384	0.6	0.37	0.00284107
PLCG2	PLCG2	4.64936e-10	0.283364	0.4	0.178	7.56358e-06
CD164	CD164	6.30752e-08	0.283209	0.443	0.236	0.00102611
SNRNP40	SNRNP40	5.01725e-09	0.283134	0.5	0.26	8.16206e-05
CNIH1	CNIH1	8.27386e-10	0.283064	0.55	0.287	1.34599e-05
SEPTIN9	SEPTIN9	2.09989e-08	0.282983	0.571	0.318	0.00034161
FGD3	FGD3	6.53287e-12	0.282639	0.379	0.148	1.06277e-07
RBM22	RBM22	1.07354e-10	0.282578	0.407	0.174	1.74644e-06
ARID5A	ARID5A	5.73896e-08	0.282564	0.393	0.199	0.000933614
PRPF38B	PRPF38B	3.08394e-09	0.282549	0.421	0.204	5.01695e-05
SOS2	SOS2	3.25586e-08	0.282529	0.421	0.211	0.000529664
BRD1	BRD1	8.34628e-10	0.282476	0.486	0.234	1.35777e-05
SPC25	SPC25	9.2768e-16	0.281927	0.264	0.068	1.50915e-11
STRN3	STRN3	3.45445e-15	0.28186	0.393	0.133	5.61971e-11
NLRC5	NLRC5	2.41982e-09	0.28184	0.357	0.159	3.93656e-05
CERK	CERK	6.75606e-09	0.281821	0.371	0.174	0.000109908
FKBP15	FKBP15	9.03435e-08	0.281779	0.414	0.215	0.00146971
SAMM50	SAMM50	1.13511e-08	0.281773	0.457	0.233	0.00018466
SEPTIN6	SEPTIN6	1.61903e-08	0.281748	0.493	0.257	0.000263384
PITRM1	PITRM1	4.62509e-08	0.281739	0.486	0.259	0.00075241
CYFIP1	CYFIP1	1.33241e-07	0.281724	0.507	0.291	0.00216756
OGDH	OGDH	1.97875e-08	0.281689	0.579	0.325	0.000321902
RANBP2	RANBP2	9.36912e-09	0.281051	0.536	0.285	0.000152417
MKI67	MKI67	9.73711e-10	0.281051	0.386	0.172	1.58403e-05
WDR27	WDR27	7.75415e-09	0.281051	0.429	0.212	0.000126145
PROCR	PROCR	1.20684e-08	0.281051	0.343	0.155	0.000196328
MAST3	MAST3	8.77237e-09	0.281051	0.386	0.184	0.000142709
NOSIP	NOSIP	1.16332e-07	0.281051	0.464	0.255	0.00189249
OSBP	OSBP	1.14805e-07	0.280399	0.55	0.315	0.00186765
SNTB2	SNTB2	4.49853e-08	0.28038	0.493	0.268	0.000731821
FCHO2	FCHO2	6.02134e-08	0.28036	0.493	0.268	0.000979552
UBA7	UBA7	1.64341e-07	0.280305	0.4	0.208	0.0026735
ME1	ME1	2.43015e-10	0.280261	0.364	0.154	3.95336e-06
RFC3	RFC3	1.23268e-10	0.280245	0.343	0.137	2.00533e-06
TNK2	TNK2	2.05693e-08	0.279804	0.579	0.327	0.000334622
TSC2	TSC2	2.85083e-09	0.27944	0.329	0.14	4.63772e-05
ZNF22	ZNF22	4.00217e-08	0.278997	0.493	0.268	0.000651074
RSRC1	RSRC1	4.80551e-08	0.278905	0.45	0.236	0.00078176
FAM53B	FAM53B	8.67461e-08	0.278816	0.393	0.198	0.00141119
SEC24B	SEC24B	6.42701e-11	0.278648	0.364	0.148	1.04555e-06
FASTKD2	FASTKD2	1.35537e-10	0.278636	0.357	0.147	2.20492e-06
YIF1B	YIF1B	2.02743e-08	0.278605	0.621	0.361	0.000329822
FEZ2	FEZ2	3.6124e-08	0.278403	0.529	0.29	0.000587666
TMED3	TMED3	1.49424e-08	0.278265	0.493	0.257	0.000243083
ZNF692	ZNF692	4.05625e-09	0.278191	0.479	0.24	6.59871e-05
MOB3A	MOB3A	2.02406e-07	0.277886	0.55	0.332	0.00329274
UQCC1	UQCC1	2.84319e-07	0.277861	0.536	0.326	0.0046253
SMARCD1	SMARCD1	4.3965e-10	0.277715	0.3	0.116	7.15222e-06
NOL12	NOL12	1.47439e-09	0.277555	0.507	0.253	2.39854e-05
AHI1	AHI1	5.81291e-10	0.277146	0.371	0.158	9.45644e-06
HDAC8	HDAC8	3.98771e-09	0.277049	0.336	0.145	6.4872e-05
BCL2A1	BCL2A1	8.57638e-10	0.276782	0.479	0.227	1.39521e-05
GAK	GAK	1.93927e-07	0.276741	0.586	0.355	0.00315481
DARS	DARS	4.79e-08	0.276665	0.421	0.216	0.000779237
EMB	EMB	1.72935e-20	0.276629	0.271	0.056	2.81331e-16
ATP6V1C1	ATP6V1C1	2.69652e-10	0.276434	0.393	0.168	4.38669e-06
GLIPR2	GLIPR2	8.05874e-08	0.276324	0.507	0.283	0.001311
TBC1D10C	TBC1D10C	1.57094e-09	0.276297	0.357	0.152	2.5556e-05
DDX39A	DDX39A	4.97628e-08	0.276159	0.471	0.255	0.00080954
RASSF3	RASSF3	2.82548e-14	0.276076	0.35	0.115	4.59649e-10
HMMR	HMMR	2.07276e-08	0.275997	0.257	0.103	0.000337197
SLC4A1AP	SLC4A1AP	6.09708e-09	0.275982	0.464	0.236	9.91873e-05
DCP1A	DCP1A	3.12089e-08	0.275982	0.443	0.229	0.000507707
EMC2	EMC2	8.01263e-11	0.275479	0.371	0.153	1.30349e-06
FLI1	FLI1	4.81611e-10	0.275259	0.479	0.229	7.83485e-06
ZNF675	ZNF675	2.38365e-12	0.275248	0.336	0.12	3.87772e-08
NRDC	NRDC	3.61512e-08	0.275126	0.55	0.307	0.000588107
CCDC167	CCDC167	1.09151e-09	0.275098	0.443	0.208	1.77566e-05
SLC38A6	SLC38A6	1.12958e-08	0.274839	0.371	0.172	0.000183761
DEPDC5	DEPDC5	1.16721e-10	0.274317	0.286	0.103	1.89882e-06
IDH2	IDH2	9.0504e-09	0.274274	0.529	0.278	0.000147232
MAP3K2	MAP3K2	1.73518e-09	0.274229	0.4	0.18	2.82279e-05
POLD1	POLD1	1.77549e-10	0.274098	0.407	0.178	2.88837e-06
SLBP	SLBP	1.94959e-09	0.274064	0.379	0.169	3.17159e-05
THY1	THY1	3.14278e-08	0.273614	0.586	0.325	0.000511267
MILR1	MILR1	1.30272e-11	0.273097	0.379	0.149	2.11927e-07
TOP3A	TOP3A	1.91332e-12	0.272853	0.35	0.127	3.11259e-08
MICAL1	MICAL1	8.4389e-08	0.272796	0.4	0.204	0.00137284
RIT1	RIT1	2.04609e-07	0.272604	0.536	0.308	0.00332858
DTYMK	DTYMK	7.27551e-08	0.272598	0.364	0.178	0.00118358
ATIC	ATIC	8.17261e-08	0.272373	0.436	0.231	0.00132952
THOP1	THOP1	3.8181e-11	0.272305	0.364	0.143	6.21129e-07
APPBP2	APPBP2	5.01001e-10	0.272036	0.314	0.123	8.15028e-06
ZNF394	ZNF394	2.53058e-08	0.271876	0.379	0.182	0.000411674
AHSP	AHSP	2.81225e-09	0.271736	0.357	0.152	4.57497e-05
CNOT6L	CNOT6L	1.56756e-09	0.271606	0.357	0.154	2.5501e-05
WAPL	WAPL	1.49975e-07	0.271345	0.386	0.195	0.0024398
PPIG	PPIG	2.1436e-10	0.270553	0.45	0.205	3.48722e-06
COG1	COG1	2.76368e-12	0.270197	0.429	0.173	4.49595e-08
KPNA1	KPNA1	1.92855e-08	0.269961	0.421	0.212	0.000313737
ARHGEF3	ARHGEF3	6.52063e-08	0.269858	0.407	0.205	0.00106078
SUZ12	SUZ12	3.46313e-08	0.269806	0.414	0.207	0.000563382
TEPSIN	TEPSIN	1.70278e-10	0.269591	0.414	0.178	2.77008e-06
CARHSP1	CARHSP1	1.36617e-09	0.268505	0.521	0.265	2.22249e-05
VAMP3	VAMP3	1.11688e-07	0.268483	0.586	0.341	0.00181694
POGLUT1	POGLUT1	3.49174e-08	0.268395	0.493	0.263	0.000568036
CHERP	CHERP	5.40281e-10	0.268313	0.457	0.216	8.78929e-06
NCBP1	NCBP1	8.93508e-09	0.268155	0.321	0.139	0.000145356
FPR2	FPR2	3.4478e-12	0.26809	0.364	0.137	5.60888e-08
DPAGT1	DPAGT1	9.79936e-09	0.267692	0.421	0.204	0.000159416
NAV1	NAV1	2.21698e-09	0.267567	0.429	0.199	3.60658e-05
TULP3	TULP3	4.83779e-09	0.267353	0.336	0.145	7.87011e-05
PRPF18	PRPF18	7.4354e-10	0.26731	0.407	0.183	1.20959e-05
GRPEL1	GRPEL1	3.09765e-08	0.267273	0.457	0.242	0.000503926
FMNL3	FMNL3	2.69202e-09	0.267245	0.393	0.176	4.37938e-05
TOMM40	TOMM40	6.80639e-11	0.267178	0.414	0.177	1.10726e-06
PSMC4	PSMC4	2.15544e-07	0.26715	0.514	0.293	0.00350647
DLG1	DLG1	4.77658e-10	0.266975	0.386	0.166	7.77053e-06
SLC10A7	SLC10A7	9.23777e-10	0.266551	0.343	0.144	1.5028e-05
IL6	IL6	4.18789e-09	0.266441	0.55	0.28	6.81286e-05
CAMTA2	CAMTA2	3.45985e-08	0.266419	0.443	0.225	0.000562849
SNX20	SNX20	2.36995e-07	0.266412	0.357	0.176	0.00385544
MAPK9	MAPK9	1.24706e-10	0.266254	0.314	0.119	2.02872e-06
PPP2R5A	PPP2R5A	2.43503e-07	0.266147	0.393	0.203	0.00396131
KMT2A	KMT2A	5.59675e-09	0.265864	0.414	0.197	9.10479e-05
RRM1	RRM1	2.7441e-07	0.265571	0.35	0.175	0.0044641
LTA	LTA	5.37077e-14	0.265283	0.236	0.061	8.73718e-10
TRMT11	TRMT11	4.06843e-08	0.265181	0.443	0.227	0.000661853
WDR18	WDR18	6.4145e-08	0.264003	0.414	0.212	0.00104351
ATG2A	ATG2A	1.26506e-08	0.26389	0.314	0.136	0.0002058
MED17	MED17	9.45346e-10	0.263517	0.421	0.195	1.53789e-05
LGALS8	LGALS8	7.94675e-09	0.263504	0.486	0.245	0.000129278
PMF1	PMF1	5.77518e-09	0.263349	0.536	0.28	9.39506e-05
ZC3H7B	ZC3H7B	3.30535e-12	0.26316	0.293	0.097	5.37714e-08
SS18	SS18	2.02668e-09	0.262784	0.464	0.227	3.29701e-05
CHMP4A	CHMP4A	8.60037e-10	0.262398	0.5	0.244	1.39911e-05
TMX3	TMX3	4.71008e-08	0.262398	0.457	0.237	0.000766235
STRADA	STRADA	1.97472e-09	0.261633	0.386	0.172	3.21247e-05
GMNN	GMNN	1.26778e-08	0.261554	0.321	0.14	0.000206243
POLD3	POLD3	2.7752e-11	0.261355	0.329	0.122	4.5147e-07
SMAD5	SMAD5	4.42067e-10	0.261249	0.379	0.162	7.19155e-06
CAMTA1	CAMTA1	1.48237e-07	0.261246	0.371	0.184	0.00241153
TXNDC9	TXNDC9	2.36783e-08	0.261242	0.436	0.218	0.000385199
FIBP	FIBP	2.64223e-07	0.261239	0.464	0.255	0.00429839
FARSB	FARSB	1.59884e-11	0.261151	0.329	0.121	2.60099e-07
PXK	PXK	4.94546e-10	0.261059	0.443	0.2	8.04528e-06
PKN2	PKN2	3.96941e-08	0.260959	0.379	0.184	0.000645743
HRH2	HRH2	5.59642e-11	0.260514	0.271	0.092	9.10425e-07
ACBD6	ACBD6	3.02354e-07	0.260202	0.471	0.266	0.0049187
CAD	CAD	5.57422e-08	0.260192	0.371	0.178	0.000906814
DOCK9	DOCK9	7.40862e-08	0.260146	0.507	0.269	0.00120523
PRR16	PRR16	1.46853e-09	0.260111	0.286	0.11	2.38901e-05
SH3TC1	SH3TC1	6.97561e-08	0.26002	0.486	0.26	0.00113479
TMED1	TMED1	7.20397e-09	0.259425	0.4	0.188	0.000117194
GET1	GET1	1.0736e-10	0.258441	0.4	0.167	1.74653e-06
CHMP2B	CHMP2B	1.49382e-10	0.25833	0.329	0.126	2.43015e-06
SMYD2	SMYD2	1.79438e-08	0.25833	0.364	0.167	0.00029191
MYO1G	MYO1G	6.87834e-08	0.258127	0.457	0.239	0.00111897
GPATCH1	GPATCH1	4.09306e-09	0.258089	0.264	0.102	6.65859e-05
PACRGL	PACRGL	1.79949e-10	0.257619	0.3	0.111	2.92741e-06
MBOAT1	MBOAT1	7.31643e-13	0.257592	0.264	0.078	1.19024e-08
XRCC1	XRCC1	2.71438e-09	0.257579	0.414	0.192	4.41576e-05
UCHL5	UCHL5	1.34621e-08	0.257438	0.364	0.167	0.000219001
RAB24	RAB24	1.42001e-07	0.257271	0.514	0.289	0.00231008
GTF2A1	GTF2A1	7.57138e-09	0.257204	0.471	0.239	0.000123171
PLK2	PLK2	3.54953e-08	0.257055	0.414	0.204	0.000577437
CDK5RAP1	CDK5RAP1	6.94283e-10	0.256915	0.3	0.116	1.12946e-05
SETD2	SETD2	8.33817e-08	0.256714	0.393	0.197	0.00135645
GFM1	GFM1	3.37996e-09	0.256195	0.421	0.197	5.49852e-05
BRD3	BRD3	2.05626e-09	0.25596	0.421	0.195	3.34513e-05
PLEKHA7	PLEKHA7	9.60306e-12	0.255917	0.35	0.129	1.56223e-07
MDH1	MDH1	1.78066e-07	0.255771	0.443	0.235	0.00289678
PRRC1	PRRC1	1.97252e-07	0.255739	0.479	0.27	0.00320889
APBA2	APBA2	1.5981e-13	0.255732	0.264	0.076	2.59978e-09
PSMG1	PSMG1	1.37622e-09	0.25566	0.321	0.131	2.23883e-05
ACCS	ACCS	1.09041e-08	0.25471	0.336	0.148	0.000177387
EBI3	EBI3	9.46099e-13	0.254148	0.271	0.083	1.53911e-08
CHIC2	CHIC2	1.23308e-08	0.25385	0.443	0.218	0.000200597
GLYCTK	GLYCTK	1.32014e-08	0.253725	0.429	0.208	0.00021476
CD5	CD5	1.37851e-10	0.253704	0.221	0.069	2.24256e-06
UNKL	UNKL	3.26344e-08	0.25357	0.393	0.19	0.000530896
NFKBID	NFKBID	1.74053e-08	0.253172	0.379	0.18	0.000283149
FANCI	FANCI	1.01418e-10	0.253084	0.329	0.125	1.64987e-06
USP5	USP5	6.67905e-09	0.252989	0.35	0.157	0.000108655
STK38	STK38	1.4486e-09	0.252647	0.3	0.118	2.35659e-05
NDUFB5	NDUFB5	2.02945e-07	0.252525	0.429	0.228	0.0033015
TTF2	TTF2	3.19241e-10	0.252417	0.336	0.134	5.19342e-06
PACC1	PACC1	9.39912e-13	0.252196	0.307	0.101	1.52905e-08
PTMA	PTMA	8.94847e-08	0.25192	0.364	0.174	0.00145574
ITGAL	ITGAL	3.16616e-10	0.251887	0.271	0.097	5.15072e-06
CENPF	CENPF	6.08577e-12	0.25173	0.279	0.091	9.90033e-08
CTLA4	CTLA4	5.60594e-13	0.251634	0.221	0.057	9.11975e-09
PLRG1	PLRG1	2.63909e-08	0.251206	0.371	0.176	0.000429327
SOCS1	SOCS1	4.00484e-08	0.251118	0.421	0.211	0.000651508
HIST1H3H	HIST1H3H	5.39034e-08	0.251093	0.514	0.28	0.0008769
SNUPN	SNUPN	1.05429e-11	0.250993	0.321	0.115	1.71512e-07
TRAFD1	TRAFD1	4.9889e-08	0.250693	0.407	0.202	0.000811594
CYP27B1	CYP27B1	2.33981e-15	0.250548	0.271	0.071	3.8064e-11
CLN8	CLN8	2.9743e-09	0.250429	0.379	0.17	4.83859e-05
HEXD	HEXD	5.73579e-08	0.250354	0.443	0.225	0.000933099
ACAD9	ACAD9	1.37099e-07	0.250107	0.379	0.192	0.00223033
TATDN3	TATDN3	3.41289e-08	0.250089	0.407	0.202	0.000555209
AQP4	AQP4	2.69427e-07	-0.335769	0.007	0.174	0.00438304
PODN	PODN	7.78158e-08	-0.345042	0.043	0.238	0.00126591
AEBP1	AEBP1	7.68956e-08	-0.381914	0.757	0.854	0.00125094
MCL1	MCL1	7.0813e-08	-0.407148	0.8	0.862	0.00115199
SLIT3	SLIT3	1.67346e-09	-0.456524	0.093	0.343	2.72238e-05
IGFBP2	IGFBP2	3.0466e-08	-0.462579	0.029	0.227	0.00049562
PTMS	PTMS	1.31991e-09	-0.480745	0.843	0.933	2.14723e-05
LAMC1	LAMC1	1.39852e-08	-0.481513	0.7	0.823	0.000227511
CNBP	CNBP	2.31069e-08	-0.486235	0.436	0.627	0.000375903
BCAM	BCAM	2.11329e-10	-0.49743	0.086	0.344	3.4379e-06
CAVIN1	CAVIN1	4.1166e-09	-0.49824	0.721	0.845	6.69688e-05
COL6A1	COL6A1	1.51301e-07	-0.506085	0.371	0.538	0.00246136
APOC1	APOC1	8.04897e-08	-0.507339	0.093	0.302	0.00130941
PMP22	PMP22	3.927e-08	-0.517143	0.15	0.364	0.000638845
NUPR1	NUPR1	9.05611e-08	-0.523576	0.721	0.778	0.00147325
TNXB	TNXB	2.77061e-10	-0.534096	0.136	0.404	4.50723e-06
TGM2	TGM2	3.49246e-11	-0.540411	0.95	0.984	5.68153e-07
HSPB6	HSPB6	2.07596e-09	-0.549537	0.214	0.453	3.37717e-05
SLC40A1	SLC40A1	1.64384e-07	-0.55169	0.186	0.381	0.0026742
DKK3	DKK3	1.74674e-09	-0.552822	0.129	0.378	2.8416e-05
MARCO	MARCO	4.83222e-10	-0.578232	0.736	0.86	7.86106e-06
PTGDS	PTGDS	2.75538e-09	-0.589419	0.979	0.984	4.48245e-05
DCN	DCN	3.66134e-12	-0.590325	1	1	5.95627e-08
LY6E	LY6E	5.90067e-10	-0.607481	0.264	0.513	9.59921e-06
C1QA	C1QA	3.2327e-08	-0.611807	0.143	0.355	0.000525895
MXRA8	MXRA8	5.90443e-08	-0.612508	0.221	0.426	0.000960533
FLNA	FLNA	4.73136e-10	-0.61821	0.893	0.958	7.69698e-06
TPM1	TPM1	1.21244e-08	-0.627353	0.457	0.626	0.00019724
INMT	INMT	1.21119e-09	-0.637554	0.107	0.351	1.97036e-05
GPRC5A	GPRC5A	5.51012e-09	-0.657929	0.157	0.384	8.96387e-05
WFDC2	WFDC2	6.26801e-10	-0.661919	0.164	0.417	1.01968e-05
MUC1	MUC1	1.30867e-10	-0.67318	0.093	0.347	2.12895e-06
SELENOP	SELENOP	2.11667e-07	-0.717441	0.729	0.739	0.00344341
C1R	C1R	1.39921e-19	-0.761247	0.993	0.997	2.27623e-15
COL1A2	COL1A2	3.6182e-13	-0.786341	1	1	5.88608e-09
GPX3	GPX3	1.21136e-14	-0.851719	0.221	0.539	1.97064e-10
RARRES2	RARRES2	6.36117e-11	-0.856177	0.35	0.57	1.03483e-06
TCF21	TCF21	7.65928e-12	-0.867096	0.321	0.564	1.24601e-07
SOD3	SOD3	1.08468e-15	-0.888776	0.679	0.833	1.76455e-11
SLC34A2	SLC34A2	1.68512e-14	-0.900666	0.129	0.46	2.74136e-10
AGER	AGER	1.08149e-11	-0.914206	0.229	0.489	1.75937e-07
AQP1	AQP1	6.95298e-15	-0.917233	0.407	0.666	1.13111e-10
C3	C3	4.59943e-16	-0.919457	0.664	0.854	7.48235e-12
MFAP4	MFAP4	1.24189e-10	-0.954059	0.229	0.474	2.0203e-06
MYL9	MYL9	3.79908e-12	-1.00571	0.529	0.711	6.18034e-08
A2M	A2M	3.82343e-10	-1.01194	0.986	0.906	6.21996e-06
BGN	BGN	1.41435e-08	-1.02734	0.55	0.634	0.000230087
SFTPC	SFTPC	2.10797e-13	-1.03289	0.014	0.315	3.42925e-09
CFD	CFD	3.80125e-17	-1.04772	0.443	0.688	6.18387e-13
RNASE1	RNASE1	4.70051e-21	-1.04862	0.771	0.912	7.64678e-17
C7	C7	1.79463e-14	-1.08995	0.543	0.736	2.9195e-10
C1QB	C1QB	2.65946e-10	-1.12867	0.836	0.878	4.32641e-06
CLU	CLU	1.60353e-26	-1.34496	0.929	0.984	2.60863e-22
FBLN1	FBLN1	1.65889e-21	-1.34565	0.65	0.815	2.69869e-17
RARRES1	RARRES1	8.96949e-11	-1.40376	0.343	0.598	1.45916e-06
IGFBP4	IGFBP4	6.7436e-13	-1.46976	0.307	0.566	1.09705e-08
SPP1	SPP1	9.11051e-16	-1.63628	0.107	0.445	1.4821e-11
APOE	APOE	2.6161e-19	-1.70132	0.514	0.744	4.25588e-15
SFTPB	SFTPB	2.10012e-23	-1.70308	0.264	0.655	3.41647e-19
IFI6	IFI6	6.09866e-10	-1.74356	0.793	0.831	9.92129e-06
IGKV4-1	IGKV4-1	5.84527e-10	-1.77484	0.6	0.705	9.50909e-06
IGHA1	IGHA1	1.10711e-21	-1.97658	0.886	0.961	1.80104e-17
IGHG2	IGHG2	3.75669e-16	-2.19675	0.279	0.577	6.11139e-12

## Sheet: cluster6
Table S10. Colocalization analysis results of COVID-19 sections within ST clusters. Differentially expressed genes in SARS-CoV-2+ vs. SARS-CoV-2- spots within ST clusters across COVID-19 sections. Differential expression analysis between SARS-CoV-2+ and SARS-CoV-2- spots within ST clusters across COVID-19 sections overall used Wilcoxon rank sum test and DESeq2 negative binomial distribution tests…
	gene	p_val	avg_log2FC	pct.1	pct.2	p_val_adj
CXCL9	CXCL9	4.86927e-59	1.75552	0.957	0.727	7.92133e-55
NFKBIA	NFKBIA	1.15588e-57	1.33792	0.973	0.734	1.88039e-53
ADAMTS2	ADAMTS2	6.4528e-58	1.26042	0.968	0.736	1.04974e-53
PI15	PI15	1.00023e-54	1.2133	0.754	0.26	1.62718e-50
CCL17	CCL17	1.58656e-86	1.19708	0.642	0.092	2.58101e-82
HLA-DRB5	HLA-DRB5	1.0289e-55	1.17254	0.979	0.881	1.67381e-51
ARHGEF1	ARHGEF1	1.76794e-45	1.12712	0.872	0.521	2.87608e-41
CCL21	CCL21	1.97214e-61	1.11025	0.797	0.252	3.20828e-57
SRRM2	SRRM2	1.15463e-51	1.08441	1	0.943	1.87835e-47
HIST1H2BN	HIST1H2BN	5.80989e-47	1.07723	0.941	0.649	9.45153e-43
TCIRG1	TCIRG1	4.0121e-52	1.07717	0.968	0.671	6.52688e-48
IGHG3	IGHG3	8.16755e-39	1.07231	0.995	0.957	1.3287e-34
MT1G	MT1G	2.41791e-43	1.05885	0.963	0.696	3.93346e-39
HNRNPA2B1	HNRNPA2B1	5.4209e-51	1.05096	0.995	0.884	8.81872e-47
B2M	B2M	3.10329e-59	1.04072	1	0.989	5.04843e-55
EHBP1L1	EHBP1L1	4.77022e-52	1.0377	0.947	0.625	7.76019e-48
CALHM6	CALHM6	7.23049e-46	1.03049	0.813	0.399	1.17626e-41
SRSF5	SRSF5	9.9011e-48	0.988614	0.979	0.807	1.61071e-43
S100A9	S100A9	3.98392e-50	0.981569	1	0.991	6.48104e-46
CD163	CD163	4.32462e-55	0.980014	1	0.97	7.03529e-51
HIST1H2AG	HIST1H2AG	2.22801e-37	0.963096	0.866	0.517	3.62453e-33
PSTPIP2	PSTPIP2	1.32163e-42	0.957325	0.797	0.394	2.15003e-38
NFKB2	NFKB2	1.13333e-41	0.957113	0.893	0.566	1.8437e-37
SMAP2	SMAP2	1.49518e-46	0.956882	0.93	0.602	2.43235e-42
SERPINE1	SERPINE1	1.24657e-35	0.9531	0.957	0.707	2.02793e-31
CORO1A	CORO1A	7.06081e-39	0.950745	0.818	0.465	1.14865e-34
GRK2	GRK2	7.72114e-44	0.948667	0.882	0.547	1.25608e-39
STAT1	STAT1	3.52664e-40	0.945119	0.941	0.747	5.73714e-36
ARPC1B	ARPC1B	4.11061e-48	0.926974	0.989	0.899	6.68713e-44
CD44	CD44	1.15672e-45	0.918299	0.995	0.921	1.88175e-41
UBD	UBD	1.63027e-47	0.896879	0.786	0.297	2.65212e-43
S100A8	S100A8	1.37142e-38	0.895165	0.979	0.881	2.23102e-34
ARHGEF10L	ARHGEF10L	2.29416e-41	0.887256	0.877	0.48	3.73214e-37
SLC2A3	SLC2A3	4.87341e-35	0.875703	0.93	0.693	7.92807e-31
AIF1	AIF1	2.05738e-37	0.874476	0.898	0.661	3.34694e-33
PSMB9	PSMB9	3.10029e-39	0.871872	0.866	0.514	5.04354e-35
GRAMD1A	GRAMD1A	1.26756e-41	0.868682	0.872	0.497	2.06206e-37
CXCL3	CXCL3	1.50463e-47	0.867648	0.631	0.18	2.44773e-43
FKBP5	FKBP5	1.54949e-45	0.86655	0.979	0.817	2.5207e-41
KCNAB2	KCNAB2	8.24908e-49	0.860571	0.824	0.358	1.34196e-44
CCL13	CCL13	3.77545e-37	0.857843	0.77	0.349	6.1419e-33
IGHV5-10-1	IGHV5-10-1	7.1822e-48	0.844939	0.535	0.122	1.1684e-43
F13A1	F13A1	3.17172e-39	0.836004	0.775	0.367	5.15975e-35
PFKP	PFKP	5.05611e-35	0.834298	0.829	0.487	8.22529e-31
TNFAIP2	TNFAIP2	8.7839e-37	0.832853	0.791	0.409	1.42897e-32
IGHM	IGHM	8.20838e-33	0.816625	0.989	0.941	1.33534e-28
IDO1	IDO1	2.62709e-31	0.816437	0.62	0.261	4.27375e-27
DENND4B	DENND4B	8.24375e-42	0.813533	0.738	0.305	1.34109e-37
DGKA	DGKA	1.93362e-40	0.812437	0.631	0.22	3.14561e-36
TBXAS1	TBXAS1	3.27074e-37	0.808001	0.84	0.459	5.32084e-33
CD40	CD40	8.58312e-33	0.802079	0.834	0.572	1.3963e-28
ID1	ID1	2.62856e-27	0.802019	0.722	0.419	4.27614e-23
TAP1	TAP1	2.17918e-31	0.795294	0.952	0.753	3.54509e-27
STAT2	STAT2	6.08164e-31	0.793681	0.925	0.773	9.89361e-27
NPEPL1	NPEPL1	2.10696e-36	0.793565	0.845	0.46	3.4276e-32
GBP1	GBP1	4.14691e-32	0.792305	0.904	0.566	6.7462e-28
ARHGAP15	ARHGAP15	8.2417e-41	0.792086	0.626	0.206	1.34076e-36
CCNL1	CCNL1	1.81541e-30	0.790672	0.856	0.55	2.95331e-26
HIF1A	HIF1A	4.49421e-33	0.777043	0.904	0.622	7.31119e-29
STK17B	STK17B	4.1178e-34	0.774846	0.727	0.333	6.69884e-30
SBNO2	SBNO2	2.5321e-32	0.772122	0.893	0.564	4.11922e-28
IL2RG	IL2RG	1.68031e-32	0.771932	0.802	0.455	2.73353e-28
TAP2	TAP2	3.61562e-34	0.771687	0.861	0.549	5.88188e-30
CFLAR	CFLAR	1.08307e-33	0.769233	0.834	0.477	1.76193e-29
XBP1	XBP1	5.17741e-31	0.764293	0.984	0.868	8.42261e-27
SRSF2	SRSF2	2.25654e-34	0.760086	0.941	0.705	3.67093e-30
JAK2	JAK2	8.67762e-44	0.756231	0.626	0.195	1.41167e-39
ATG16L2	ATG16L2	1.01472e-34	0.750944	0.802	0.4	1.65075e-30
CXCL10	CXCL10	2.97765e-27	0.746999	0.738	0.378	4.84404e-23
IER3	IER3	4.80364e-21	0.744387	0.834	0.591	7.81457e-17
SF3B1	SF3B1	2.54463e-31	0.740383	0.947	0.725	4.1396e-27
RALGDS	RALGDS	4.63622e-35	0.734788	0.727	0.319	7.5422e-31
ABCA7	ABCA7	5.1234e-37	0.732374	0.674	0.262	8.33475e-33
SRRT	SRRT	2.46763e-29	0.728096	0.824	0.522	4.01434e-25
GLUL	GLUL	1.38273e-30	0.727071	0.968	0.895	2.24942e-26
PFDN5	PFDN5	2.52273e-36	0.726165	0.979	0.813	4.10398e-32
CSF2RB	CSF2RB	7.43711e-29	0.723675	0.781	0.449	1.20987e-24
CYBB	CYBB	2.03e-30	0.721966	0.979	0.834	3.3024e-26
TNFRSF6B	TNFRSF6B	1.57471e-29	0.721086	0.717	0.346	2.56174e-25
SMG6	SMG6	3.25383e-35	0.719903	0.695	0.305	5.29333e-31
ERH	ERH	1.18138e-28	0.719877	0.893	0.666	1.92188e-24
IGLV3-1	IGLV3-1	1.65425e-28	0.719681	0.936	0.727	2.69113e-24
JUNB	JUNB	5.08218e-31	0.718166	0.957	0.774	8.26768e-27
WARS	WARS	8.33123e-29	0.717488	0.957	0.796	1.35532e-24
DNM2	DNM2	3.75239e-30	0.716589	0.829	0.485	6.10438e-26
SOD2	SOD2	1.39741e-38	0.712218	1	0.994	2.2733e-34
HIST1H2BD	HIST1H2BD	1.27761e-28	0.710034	0.968	0.801	2.07842e-24
LCP1	LCP1	3.63595e-30	0.708134	0.866	0.564	5.91497e-26
WDR1	WDR1	2.27185e-27	0.703603	0.845	0.609	3.69584e-23
VCP	VCP	1.1469e-28	0.703369	0.84	0.563	1.86578e-24
MED15	MED15	1.64391e-32	0.702852	0.834	0.452	2.6743e-28
CYTH1	CYTH1	2.8448e-31	0.702235	0.845	0.467	4.62791e-27
H1FX	H1FX	3.05461e-30	0.701766	0.936	0.731	4.96924e-26
IKZF1	IKZF1	1.10913e-28	0.699788	0.765	0.421	1.80433e-24
C3AR1	C3AR1	1.98231e-32	0.696994	0.626	0.254	3.22481e-28
DPYD	DPYD	8.88945e-28	0.691914	0.807	0.472	1.44614e-23
KLF6	KLF6	3.4034e-26	0.687779	0.856	0.613	5.53665e-22
HNRNPD	HNRNPD	2.33588e-28	0.68722	0.877	0.597	3.80001e-24
FNBP1	FNBP1	2.61949e-26	0.685452	0.802	0.467	4.26138e-22
LMAN2	LMAN2	4.22147e-29	0.68466	0.909	0.706	6.86748e-25
PGS1	PGS1	1.4059e-30	0.683088	0.765	0.389	2.28712e-26
IL21R	IL21R	1.98468e-35	0.682643	0.529	0.165	3.22867e-31
ACIN1	ACIN1	1.15905e-29	0.682143	0.877	0.556	1.88554e-25
JCHAIN	JCHAIN	4.33614e-25	0.681587	0.995	0.949	7.05403e-21
VEGFA	VEGFA	3.50748e-23	0.673579	0.914	0.713	5.70597e-19
TSPO	TSPO	3.44901e-29	0.673419	0.93	0.777	5.61084e-25
GGNBP2	GGNBP2	5.7626e-28	0.671429	0.818	0.486	9.37459e-24
CHKB	CHKB	2.35152e-29	0.670175	0.765	0.407	3.82545e-25
PAPOLA	PAPOLA	1.62974e-30	0.669769	0.872	0.517	2.65126e-26
ABI3BP	ABI3BP	1.01816e-27	0.667061	0.77	0.422	1.65634e-23
MLLT6	MLLT6	7.33177e-30	0.666985	0.824	0.448	1.19273e-25
PDPN	PDPN	4.56197e-28	0.666735	0.775	0.428	7.42141e-24
ARL6IP4	ARL6IP4	2.00901e-28	0.666471	0.947	0.737	3.26826e-24
WNK1	WNK1	3.28027e-26	0.664744	0.909	0.683	5.33635e-22
DDX3Y	DDX3Y	1.01641e-70	0.662975	0.567	0.085	1.65349e-66
RAB7A	RAB7A	3.5593e-30	0.662679	0.925	0.677	5.79027e-26
DDX5	DDX5	6.71434e-30	0.658287	0.989	0.912	1.09229e-25
PNPLA6	PNPLA6	8.59599e-29	0.657304	0.647	0.295	1.39839e-24
PLTP	PLTP	7.23056e-31	0.655886	0.995	0.963	1.17627e-26
JAK3	JAK3	1.49091e-24	0.655303	0.717	0.413	2.42541e-20
HIST1H1B	HIST1H1B	5.69724e-23	0.655057	0.866	0.62	9.26827e-19
SUN2	SUN2	4.6451e-25	0.653479	0.791	0.511	7.55665e-21
ARHGAP45	ARHGAP45	8.52239e-25	0.647824	0.69	0.356	1.38642e-20
RGCC	RGCC	1.1003e-23	0.647316	0.797	0.485	1.78997e-19
ARHGAP9	ARHGAP9	1.92605e-27	0.646273	0.77	0.425	3.13331e-23
KMT2C	KMT2C	2.93725e-30	0.643788	0.717	0.33	4.77832e-26
TRIM47	TRIM47	2.83913e-26	0.643418	0.674	0.335	4.6187e-22
SH3BP1	SH3BP1	2.13235e-31	0.642956	0.684	0.3	3.46891e-27
SNRPD1	SNRPD1	3.2185e-24	0.642895	0.84	0.572	5.23585e-20
STX16	STX16	2.65586e-20	0.639152	0.738	0.479	4.32056e-16
CD274	CD274	2.76894e-36	0.637478	0.615	0.205	4.50452e-32
DNAJB11	DNAJB11	2.21739e-25	0.637386	0.781	0.469	3.60725e-21
HLA-E	HLA-E	5.65806e-34	0.635563	1	0.972	9.20453e-30
ANTXR2	ANTXR2	8.74116e-25	0.635547	0.663	0.33	1.42201e-20
HSP90AA1	HSP90AA1	7.21577e-26	0.632292	0.963	0.89	1.17386e-21
VPS13B	VPS13B	8.27725e-23	0.632179	0.642	0.337	1.34654e-18
CSNK2B	CSNK2B	7.03259e-24	0.630143	0.84	0.535	1.14406e-19
STK10	STK10	6.03493e-28	0.628218	0.738	0.386	9.81763e-24
SON	SON	1.07311e-26	0.627871	0.936	0.722	1.74573e-22
PTPN6	PTPN6	4.72223e-27	0.627609	0.797	0.449	7.68212e-23
PCED1A	PCED1A	8.20744e-27	0.627115	0.813	0.465	1.33519e-22
ARSA	ARSA	4.57337e-27	0.625716	0.62	0.287	7.43995e-23
STAG1	STAG1	2.08264e-30	0.625386	0.695	0.31	3.38805e-26
STAB1	STAB1	2.79297e-23	0.622577	0.813	0.544	4.54361e-19
MAPK14	MAPK14	1.52277e-25	0.622222	0.802	0.489	2.47723e-21
ACADVL	ACADVL	2.22356e-24	0.621155	0.973	0.775	3.61729e-20
TRIM22	TRIM22	3.24969e-25	0.620864	0.936	0.733	5.2866e-21
U2AF2	U2AF2	3.48816e-24	0.620634	0.845	0.56	5.67453e-20
MYO15B	MYO15B	1.80275e-22	0.618693	0.668	0.364	2.93271e-18
[truncated: 1,261 more rows]
