# Supplementary material for: Dual spatially resolved transcriptomics for human host–pathogen colocalization studies in FFPE tissue sections
Source: Genome Biol. 2023 Oct 19;24:237. doi: 10.1186/s13059-023-03080-y (PMC10588020; doi:10.1186/s13059-023-03080-y)
Supplement: Supplementary file 11 — Additional file 11: Table S11. Colocalization analysis results of COVID-19 sections within cell types. Differentially expressed genes in SARS-CoV-2+ vs. SARS-CoV-2- spots within cell types across COVID-19 sections. Differential expression analysis between SARS-CoV-2+ and SARS-CoV-2- spots within cell type clusters across COVID-19 sections overall used Wilcoxon rank sum test and DESeq2 negative binomial distribution tests, p-value < 0.05. [file 13059_2023_3080_MOESM11_ESM.xlsx]

## Sheet: B.Plasma
Table S11. Colocalization analysis results of COVID-19 sections within cell types. Differentially expressed genes in SARS-CoV-2+ vs. SARS-CoV-2- spots within cell types across COVID-19 sections. Differential expression analysis between SARS-CoV-2+ and SARS-CoV-2- spots within cell types clusters across COVID-19 sections overall used Wilcoxon rank sum test and DESeq2 negative binomial distribution…
	gene	p_val	avg_log2FC	pct.1	pct.2	p_val_adj
CXCL9	CXCL9	1.81852e-82	2.00925	0.977	0.695	2.95836e-78
IGHV5-10-1	IGHV5-10-1	2.04118e-87	1.459	0.653	0.144	3.32059e-83
NFKBIA	NFKBIA	7.69986e-75	1.42355	0.963	0.701	1.25261e-70
CCL17	CCL17	1.7951e-136	1.41648	0.68	0.094	2.92026e-132
IGLV9-49	IGLV9-49	4.07438e-73	1.37109	0.553	0.113	6.6282e-69
ADAMTS2	ADAMTS2	7.69821e-67	1.20174	0.936	0.615	1.25235e-62
SERPINE1	SERPINE1	1.19147e-56	1.1782	0.95	0.681	1.93829e-52
MT1G	MT1G	2.24977e-52	1.16337	0.95	0.746	3.65993e-48
PI15	PI15	9.78369e-76	1.09561	0.735	0.221	1.59161e-71
CCL13	CCL13	7.95515e-58	1.05097	0.84	0.39	1.29414e-53
SRRM2	SRRM2	4.62924e-66	1.03803	0.995	0.954	7.53086e-62
HLA-DRB5	HLA-DRB5	1.10138e-62	1.03672	0.991	0.885	1.79173e-58
IGLV4-60	IGLV4-60	1.15189e-25	1.01583	0.306	0.087	1.87389e-21
CD163	CD163	2.63703e-61	1.00719	1	0.967	4.28993e-57
TCIRG1	TCIRG1	2.61914e-57	1.00154	0.945	0.718	4.26082e-53
NFKB2	NFKB2	2.92972e-56	1.00087	0.89	0.555	4.76606e-52
ARHGEF1	ARHGEF1	1.31968e-55	0.995227	0.913	0.567	2.14686e-51
CCL21	CCL21	3.07813e-43	0.969192	0.763	0.338	5.00751e-39
PSTPIP2	PSTPIP2	1.24876e-57	0.967312	0.785	0.343	2.03149e-53
TBXAS1	TBXAS1	1.71204e-57	0.96324	0.826	0.392	2.78514e-53
HNRNPA2B1	HNRNPA2B1	2.37254e-59	0.958257	0.991	0.92	3.85965e-55
SLC2A3	SLC2A3	4.08233e-51	0.952558	0.927	0.691	6.64114e-47
SRSF5	SRSF5	1.09867e-58	0.941879	0.982	0.836	1.78731e-54
CALHM6	CALHM6	8.52256e-56	0.937334	0.813	0.374	1.38645e-51
CXCL10	CXCL10	3.50859e-42	0.931734	0.753	0.378	5.70777e-38
ARHGEF10L	ARHGEF10L	3.89067e-53	0.927294	0.817	0.413	6.32934e-49
CXCL3	CXCL3	5.05944e-84	0.927245	0.621	0.133	8.23069e-80
UBD	UBD	3.91081e-62	0.909589	0.831	0.329	6.3621e-58
TNFRSF6B	TNFRSF6B	1.52446e-54	0.886807	0.804	0.353	2.47999e-50
HIST1H2AG	HIST1H2AG	2.46834e-46	0.87871	0.936	0.667	4.0155e-42
B2M	B2M	2.25289e-72	0.877318	1	0.988	3.66501e-68
GRK2	GRK2	8.84312e-47	0.875636	0.895	0.571	1.4386e-42
IER3	IER3	5.98172e-39	0.873884	0.84	0.501	9.73107e-35
PFKP	PFKP	8.39553e-48	0.872659	0.808	0.432	1.36578e-43
HILPDA	HILPDA	1.6781e-37	0.866412	0.863	0.531	2.72993e-33
CSF2RB	CSF2RB	1.51248e-43	0.858691	0.781	0.401	2.4605e-39
EHBP1L1	EHBP1L1	1.00721e-49	0.857173	0.927	0.637	1.63852e-45
SMAP2	SMAP2	1.36182e-48	0.857132	0.89	0.561	2.21541e-44
GRAMD1A	GRAMD1A	3.17337e-45	0.845196	0.84	0.487	5.16243e-41
CCNL1	CCNL1	8.56675e-43	0.844567	0.89	0.562	1.39364e-38
AIF1	AIF1	3.78796e-43	0.838643	0.872	0.58	6.16225e-39
CD44	CD44	1.69816e-46	0.83772	0.995	0.92	2.76256e-42
F13A1	F13A1	6.67231e-48	0.835455	0.749	0.321	1.08545e-43
KCNAB2	KCNAB2	2.37741e-56	0.822267	0.785	0.317	3.86757e-52
STK17B	STK17B	5.64181e-46	0.819878	0.776	0.37	9.17809e-42
STAT1	STAT1	4.52692e-44	0.812797	0.968	0.769	7.36439e-40
ARPC1B	ARPC1B	1.71094e-47	0.81254	0.991	0.91	2.78336e-43
HIF1A	HIF1A	2.12206e-44	0.809162	0.904	0.552	3.45217e-40
HIST1H2BN	HIST1H2BN	1.96545e-42	0.808206	0.945	0.772	3.1974e-38
CD40	CD40	9.38092e-41	0.803558	0.877	0.58	1.52609e-36
SBNO2	SBNO2	2.80408e-40	0.79637	0.877	0.55	4.56168e-36
ABCA7	ABCA7	7.77141e-49	0.791376	0.712	0.307	1.26425e-44
IGHG3	IGHG3	2.63005e-34	0.786169	1	0.994	4.27857e-30
PFDN5	PFDN5	2.51378e-48	0.785735	0.982	0.76	4.08942e-44
CBFB	CBFB	7.5657e-37	0.781564	0.813	0.503	1.23079e-32
TNFAIP2	TNFAIP2	1.13103e-40	0.766823	0.758	0.37	1.83995e-36
FKBP5	FKBP5	1.25748e-43	0.761616	0.963	0.798	2.04567e-39
SOD2	SOD2	4.7162e-49	0.758491	1	0.993	7.67232e-45
VEGFA	VEGFA	3.34359e-34	0.750794	0.927	0.668	5.43936e-30
JUNB	JUNB	1.15765e-35	0.748608	0.945	0.721	1.88326e-31
ARHGAP15	ARHGAP15	3.17084e-49	0.741628	0.621	0.211	5.15832e-45
RAB7A	RAB7A	1.03239e-35	0.737623	0.904	0.655	1.6795e-31
COL15A1	COL15A1	6.34642e-43	0.736083	0.662	0.258	1.03244e-38
TAP2	TAP2	1.23661e-34	0.735504	0.872	0.607	2.01172e-30
XBP1	XBP1	6.23053e-30	0.72953	0.991	0.974	1.01358e-25
CYTH1	CYTH1	3.22822e-37	0.727525	0.808	0.469	5.25166e-33
C3AR1	C3AR1	1.54243e-55	0.722597	0.621	0.191	2.50922e-51
ERH	ERH	5.75443e-37	0.720571	0.904	0.691	9.36131e-33
PGS1	PGS1	7.9826e-40	0.71655	0.785	0.409	1.29861e-35
PSMB9	PSMB9	6.98237e-35	0.715618	0.863	0.581	1.13589e-30
PDPN	PDPN	2.15973e-37	0.713927	0.717	0.339	3.51344e-33
S100A9	S100A9	3.71731e-45	0.713132	1	0.994	6.04732e-41
NPEPL1	NPEPL1	1.63313e-40	0.712896	0.808	0.416	2.65677e-36
PAPOLA	PAPOLA	4.11018e-39	0.709886	0.877	0.537	6.68644e-35
LYZ	LYZ	7.90939e-41	0.701962	1	0.975	1.2867e-36
LCP1	LCP1	6.92376e-34	0.697401	0.836	0.523	1.12636e-29
PFKFB3	PFKFB3	2.8584e-34	0.696494	0.849	0.53	4.65005e-30
SELE	SELE	1.3367e-67	0.69414	0.511	0.099	2.17454e-63
TFRC	TFRC	9.08578e-32	0.693196	0.662	0.327	1.47807e-27
DGKA	DGKA	4.95285e-49	0.690626	0.626	0.211	8.0573e-45
VCP	VCP	3.64563e-36	0.690408	0.868	0.576	5.9307e-32
ACKR1	ACKR1	7.38766e-35	0.682688	0.63	0.261	1.20183e-30
SF3B1	SF3B1	3.71826e-35	0.68099	0.932	0.715	6.04887e-31
WDR1	WDR1	1.38135e-32	0.678847	0.854	0.595	2.24718e-28
STAT2	STAT2	4.52816e-33	0.678606	0.945	0.789	7.36641e-29
DDX3Y	DDX3Y	1.16589e-93	0.678202	0.534	0.08	1.89667e-89
SRSF2	SRSF2	2.0003e-34	0.677522	0.945	0.741	3.25409e-30
GBP1	GBP1	1.05958e-26	0.672943	0.845	0.614	1.72372e-22
CYBB	CYBB	7.70825e-30	0.669336	0.963	0.797	1.25398e-25
DNM2	DNM2	1.06902e-31	0.665018	0.831	0.514	1.73907e-27
RALGDS	RALGDS	1.10412e-42	0.66298	0.689	0.276	1.79618e-38
PNPLA6	PNPLA6	5.00924e-33	0.662834	0.616	0.288	8.14903e-29
S100A8	S100A8	7.33778e-32	0.661131	0.995	0.945	1.19371e-27
PLTP	PLTP	4.35101e-36	0.653827	0.995	0.959	7.07823e-32
CFLAR	CFLAR	3.38072e-31	0.64923	0.826	0.528	5.49975e-27
DENND4B	DENND4B	1.32381e-40	0.649011	0.662	0.267	2.15358e-36
XPO1	XPO1	4.87669e-39	0.645169	0.667	0.285	7.93341e-35
STX16	STX16	4.35936e-29	0.6442	0.772	0.457	7.09181e-25
SMG6	SMG6	3.58724e-39	0.64234	0.662	0.281	5.83572e-35
IGHM	IGHM	4.16929e-25	0.640324	1	0.984	6.7826e-21
TSPO	TSPO	5.09828e-31	0.639726	0.945	0.739	8.29388e-27
NNMT	NNMT	7.39078e-32	0.639447	0.95	0.756	1.20233e-27
ATG16L2	ATG16L2	7.31681e-32	0.639413	0.703	0.362	1.1903e-27
INF2	INF2	3.00769e-27	0.638171	0.849	0.629	4.8929e-23
IL6	IL6	9.95077e-48	0.635794	0.502	0.138	1.61879e-43
ARL6IP4	ARL6IP4	1.0239e-27	0.633583	0.932	0.753	1.66568e-23
HNRNPD	HNRNPD	1.1645e-29	0.627204	0.913	0.642	1.89441e-25
MED15	MED15	2.38063e-35	0.626868	0.831	0.45	3.8728e-31
RASSF1	RASSF1	2.85677e-35	0.62482	0.758	0.384	4.6474e-31
MNDA	MNDA	5.09397e-38	0.624549	0.626	0.251	8.28687e-34
ACADVL	ACADVL	6.88232e-31	0.624409	0.973	0.805	1.11962e-26
ID1	ID1	4.54333e-21	0.623041	0.776	0.562	7.39109e-17
RGS1	RGS1	9.67663e-50	0.614033	0.566	0.168	1.57419e-45
STAG1	STAG1	6.1078e-28	0.613978	0.607	0.291	9.93618e-24
PCBP1	PCBP1	1.94372e-33	0.613604	0.995	0.93	3.16204e-29
JAK2	JAK2	8.33089e-47	0.61329	0.566	0.177	1.35527e-42
CMTM6	CMTM6	2.05139e-25	0.612022	0.785	0.518	3.33719e-21
NADK	NADK	5.91846e-33	0.61158	0.676	0.321	9.62815e-29
ILK	ILK	3.02921e-34	0.609842	0.703	0.342	4.92791e-30
FCGR2B	FCGR2B	1.21824e-22	0.609783	0.795	0.537	1.98183e-18
IKZF1	IKZF1	5.97439e-25	0.609382	0.731	0.438	9.71914e-21
LEPROT	LEPROT	1.40543e-23	0.604112	0.795	0.56	2.28636e-19
FUS	FUS	8.051e-26	0.603767	0.904	0.721	1.30974e-21
BAX	BAX	2.51459e-29	0.603428	0.767	0.445	4.09073e-25
CSNK2B	CSNK2B	7.5466e-27	0.602629	0.831	0.567	1.22768e-22
GLUL	GLUL	1.08965e-28	0.602617	0.954	0.882	1.77264e-24
KMT2C	KMT2C	5.51394e-32	0.602535	0.662	0.317	8.97008e-28
ZNF384	ZNF384	2.8355e-41	0.602389	0.598	0.214	4.61279e-37
ADAMTS9	ADAMTS9	1.92043e-52	0.601769	0.553	0.148	3.12415e-48
ATP5ME	ATP5ME	1.23533e-30	0.598616	0.954	0.753	2.00963e-26
IDO1	IDO1	1.99297e-29	0.597987	0.717	0.372	3.24217e-25
HMGB1	HMGB1	1.07868e-25	0.59706	0.808	0.509	1.7548e-21
ITGAX	ITGAX	1.15377e-21	0.595465	0.772	0.529	1.87695e-17
TECPR1	TECPR1	1.48981e-36	0.595159	0.635	0.264	2.42362e-32
HLA-DOA	HLA-DOA	2.72494e-26	0.594958	0.831	0.531	4.43293e-22
ARSA	ARSA	7.03807e-35	0.591955	0.644	0.279	1.14495e-30
ADD1	ADD1	2.76832e-28	0.590717	0.817	0.506	4.50351e-24
ITPR2	ITPR2	2.12125e-27	0.589394	0.648	0.329	3.45084e-23
TAP1	TAP1	2.36154e-29	0.589023	0.973	0.836	3.84175e-25
SLC4A1	SLC4A1	1.94278e-69	0.588733	0.47	0.081	3.16051e-65
SRRT	SRRT	1.78812e-27	0.587211	0.854	0.58	2.90891e-23
PAFAH1B2	PAFAH1B2	4.49613e-32	0.586648	0.699	0.346	7.31431e-28
H1FX	H1FX	2.23657e-25	0.583552	0.963	0.842	3.63845e-21
CAPZB	CAPZB	7.62602e-34	0.582959	0.982	0.867	1.2406e-29
EIF3I	EIF3I	4.42828e-27	0.582905	0.808	0.487	7.20393e-23
BPTF	BPTF	2.74324e-29	0.58269	0.731	0.397	4.46271e-25
MLLT6	MLLT6	5.1256e-25	0.582042	0.785	0.475	8.33833e-21
SH3GLB1	SH3GLB1	4.40759e-27	0.581923	0.744	0.435	7.17027e-23
ICAM1	ICAM1	1.1936e-30	0.581755	0.986	0.953	1.94175e-26
CTSH	CTSH	1.41086e-30	0.580909	0.982	0.889	2.29518e-26
SUGP2	SUGP2	3.45829e-38	0.579425	0.566	0.201	5.62595e-34
CCAR1	CCAR1	3.15025e-28	0.578829	0.685	0.346	5.12483e-24
CD274	CD274	2.57012e-39	0.57775	0.594	0.214	4.18108e-35
RBM25	RBM25	2.64651e-30	0.576163	0.744	0.406	4.30535e-26
SNX10	SNX10	6.18378e-30	0.575086	0.676	0.323	1.00598e-25
ABI3BP	ABI3BP	2.46562e-29	0.572165	0.726	0.38	4.01106e-25
STK10	STK10	5.54665e-28	0.570091	0.708	0.374	9.02329e-24
HLA-DQA1	HLA-DQA1	8.82044e-30	0.570006	0.95	0.8	1.43491e-25
PIK3IP1	PIK3IP1	8.59188e-27	0.568779	0.689	0.363	1.39773e-22
WDR26	WDR26	9.61468e-29	0.567874	0.744	0.412	1.56412e-24
IL3RA	IL3RA	5.48765e-34	0.566726	0.626	0.263	8.92732e-30
TXLNA	TXLNA	2.60481e-23	0.566568	0.781	0.529	4.23751e-19
WNK1	WNK1	1.3193e-25	0.565996	0.918	0.719	2.14625e-21
MXD1	MXD1	7.21643e-37	0.564089	0.594	0.224	1.17397e-32
WBP2	WBP2	2.55709e-26	0.564011	0.763	0.444	4.15987e-22
DPYD	DPYD	7.0265e-25	0.563865	0.708	0.413	1.14307e-20
USF1	USF1	1.3049e-31	0.563679	0.753	0.378	2.1228e-27
XPO6	XPO6	9.01168e-30	0.562946	0.639	0.297	1.46602e-25
U2AF2	U2AF2	7.38549e-25	0.562301	0.854	0.568	1.20147e-20
PSMB10	PSMB10	1.97495e-21	0.561027	0.785	0.61	3.21284e-17
MAPK14	MAPK14	1.07965e-20	0.560099	0.717	0.469	1.75637e-16
MKNK1	MKNK1	1.09421e-24	0.558467	0.621	0.319	1.78006e-20
SNRPD1	SNRPD1	5.52939e-22	0.558048	0.826	0.589	8.99521e-18
PSMA3	PSMA3	3.16257e-26	0.557195	0.667	0.349	5.14486e-22
CTSB	CTSB	3.582e-36	0.556185	1	0.999	5.8272e-32
PPP1R12A	PPP1R12A	4.01658e-30	0.555861	0.539	0.221	6.53417e-26
OGT	OGT	2.44385e-29	0.555324	0.694	0.344	3.97565e-25
VPS13B	VPS13B	5.5877e-28	0.554494	0.635	0.304	9.09007e-24
MYO15B	MYO15B	2.79946e-25	0.551494	0.685	0.373	4.55416e-21
UNC13D	UNC13D	1.35983e-29	0.551441	0.626	0.289	2.21217e-25
IL2RA	IL2RA	2.55862e-63	0.550831	0.475	0.094	4.16237e-59
IL21R	IL21R	6.86608e-47	0.548384	0.557	0.167	1.11697e-42
TRIM47	TRIM47	1.14586e-28	0.547073	0.648	0.316	1.86408e-24
ATP11B	ATP11B	6.18796e-31	0.546963	0.626	0.283	1.00666e-26
ZNF276	ZNF276	1.07966e-26	0.546289	0.635	0.311	1.75639e-22
ATG4B	ATG4B	5.07166e-26	0.545593	0.785	0.482	8.25057e-22
NAPRT	NAPRT	3.09913e-35	0.544551	0.557	0.215	5.04166e-31
CHKB	CHKB	3.89151e-24	0.54423	0.712	0.426	6.33071e-20
LIMK2	LIMK2	6.8631e-30	0.540928	0.626	0.288	1.11649e-25
NOL7	NOL7	7.58617e-30	0.540689	0.621	0.28	1.23412e-25
PIK3CD	PIK3CD	3.30672e-34	0.539443	0.566	0.218	5.37938e-30
ARFGAP1	ARFGAP1	8.26722e-27	0.537506	0.703	0.371	1.34491e-22
ACIN1	ACIN1	1.75963e-21	0.534794	0.808	0.534	2.86256e-17
SRP54	SRP54	1.29379e-27	0.534637	0.676	0.334	2.10473e-23
NAGA	NAGA	5.54296e-26	0.531646	0.676	0.353	9.01729e-22
PSMA1	PSMA1	9.77537e-22	0.530854	0.785	0.541	1.59026e-17
RBM33	RBM33	1.76327e-30	0.528029	0.557	0.236	2.86849e-26
STAB1	STAB1	4.84096e-22	0.527068	0.831	0.566	7.87527e-18
ADAMTS4	ADAMTS4	8.58938e-35	0.526641	0.553	0.197	1.39732e-30
MDM4	MDM4	2.19463e-22	0.526635	0.689	0.404	3.57023e-18
DNAJB11	DNAJB11	1.71541e-23	0.526136	0.813	0.555	2.79063e-19
KLF6	KLF6	1.14834e-22	0.524986	0.822	0.561	1.86812e-18
PCED1A	PCED1A	1.35766e-24	0.524875	0.753	0.443	2.20864e-20
HSPA9	HSPA9	3.66094e-21	0.523801	0.63	0.351	5.95562e-17
SFT2D2	SFT2D2	4.07974e-23	0.523391	0.726	0.435	6.63692e-19
MAPK8IP3	MAPK8IP3	5.73305e-32	0.52169	0.575	0.238	9.32653e-28
HIST1H2BD	HIST1H2BD	1.89974e-24	0.520214	0.986	0.909	3.09049e-20
LTB	LTB	2.71736e-26	0.518458	0.548	0.236	4.4206e-22
SLC20A1	SLC20A1	3.45343e-30	0.517401	0.543	0.217	5.61804e-26
AP3D1	AP3D1	5.96016e-22	0.517329	0.795	0.536	9.69599e-18
ZNF267	ZNF267	4.33173e-36	0.516643	0.534	0.188	7.04686e-32
SH3BP1	SH3BP1	2.59807e-26	0.516625	0.571	0.262	4.22655e-22
IKBKG	IKBKG	5.76266e-24	0.515631	0.662	0.363	9.3747e-20
DBNL	DBNL	1.78495e-22	0.51465	0.804	0.523	2.90375e-18
VPS52	VPS52	6.40357e-28	0.513909	0.498	0.201	1.04173e-23
TXNL1	TXNL1	4.28666e-24	0.513894	0.671	0.378	6.97354e-20
ARID1B	ARID1B	1.46807e-29	0.513852	0.644	0.301	2.38826e-25
EIF4G3	EIF4G3	5.07741e-37	0.513455	0.607	0.231	8.25993e-33
EFHD2	EFHD2	3.46449e-20	0.512653	0.877	0.689	5.63604e-16
PRDM2	PRDM2	1.81501e-23	0.508681	0.744	0.442	2.95266e-19
THBS1	THBS1	4.00747e-19	0.50828	0.881	0.702	6.51936e-15
STAT6	STAT6	2.57955e-18	0.508217	0.817	0.585	4.19641e-14
CTSS	CTSS	1.30679e-21	0.507576	0.968	0.863	2.12589e-17
ANXA6	ANXA6	1.1378e-22	0.506437	0.822	0.561	1.85098e-18
HLA-DPA1	HLA-DPA1	1.72292e-23	0.505875	0.986	0.928	2.80284e-19
NOP56	NOP56	9.11427e-30	0.505072	0.607	0.268	1.48271e-25
ITGA4	ITGA4	1.51053e-29	0.504852	0.584	0.25	2.45733e-25
NOP2	NOP2	1.12058e-23	0.504318	0.58	0.289	1.82295e-19
VPS16	VPS16	2.56596e-29	0.502769	0.607	0.266	4.1743e-25
RAB5IF	RAB5IF	1.71233e-21	0.502722	0.89	0.717	2.78562e-17
STAT3	STAT3	2.04457e-20	0.502351	0.941	0.804	3.32611e-16
SF3B2	SF3B2	1.63024e-17	0.500586	0.763	0.556	2.65208e-13
SLC1A3	SLC1A3	2.87599e-17	0.499669	0.653	0.416	4.67866e-13
MAN2B1	MAN2B1	6.29227e-20	0.499441	0.772	0.527	1.02363e-15
SPATA13	SPATA13	2.30173e-28	0.4994	0.557	0.239	3.74446e-24
FNBP1	FNBP1	5.36406e-21	0.498712	0.763	0.487	8.72625e-17
CCDC102B	CCDC102B	3.87638e-30	0.498459	0.498	0.186	6.3061e-26
CXCL8	CXCL8	2.84871e-18	0.497787	0.589	0.32	4.63428e-14
CCL19	CCL19	3.44702e-22	0.497645	0.749	0.443	5.60761e-18
MARK3	MARK3	8.48543e-20	0.497438	0.699	0.43	1.38041e-15
TIMP1	TIMP1	2.56169e-30	0.495428	1	0.999	4.16735e-26
ERCC3	ERCC3	1.47324e-29	0.495354	0.516	0.202	2.39667e-25
HIST1H1D	HIST1H1D	4.31728e-20	0.495043	0.671	0.399	7.02335e-16
SRSF1	SRSF1	8.57641e-20	0.492839	0.918	0.797	1.39521e-15
SEPTIN1	SEPTIN1	6.77353e-32	0.492732	0.571	0.225	1.10192e-27
ST6GALNAC6	ST6GALNAC6	5.46322e-19	0.491567	0.639	0.374	8.88757e-15
KCTD17	KCTD17	2.05997e-31	0.491484	0.516	0.194	3.35116e-27
CLEC7A	CLEC7A	7.07692e-20	0.491353	0.79	0.524	1.15127e-15
CSTF3	CSTF3	1.04241e-24	0.49049	0.68	0.362	1.6958e-20
SFXN1	SFXN1	1.07575e-29	0.490248	0.594	0.251	1.75003e-25
BCL2L11	BCL2L11	6.29429e-26	0.489423	0.575	0.267	1.02396e-21
CHD4	CHD4	1.48448e-22	0.488677	0.753	0.454	2.41495e-18
JAK3	JAK3	3.24559e-18	0.488538	0.685	0.439	5.27993e-14
APLP2	APLP2	7.81041e-23	0.487548	0.991	0.921	1.2706e-18
MAPKAPK2	MAPKAPK2	5.14891e-20	0.48736	0.735	0.471	8.37625e-16
OGFR	OGFR	1.66087e-22	0.487047	0.685	0.38	2.7019e-18
C17orf49	C17orf49	2.34241e-19	0.486804	0.721	0.489	3.81063e-15
GOLGA1	GOLGA1	2.09878e-28	0.486015	0.571	0.248	3.4143e-24
SPI1	SPI1	2.38601e-15	0.485906	0.881	0.758	3.88157e-11
RNF10	RNF10	9.78758e-65	0.485566	0.352	0.049	1.59224e-60
ACSL4	ACSL4	7.93937e-28	0.484264	0.534	0.222	1.29158e-23
PRPF8	PRPF8	1.97982e-21	0.484218	0.667	0.373	3.22077e-17
UBXN4	UBXN4	3.05909e-22	0.483803	0.658	0.357	4.97652e-18
NRP1	NRP1	1.46953e-22	0.48274	0.895	0.611	2.39063e-18
WDR43	WDR43	2.12048e-24	0.48079	0.612	0.308	3.4496e-20
PRKCB	PRKCB	8.41697e-37	0.479385	0.461	0.144	1.36927e-32
EVL	EVL	2.09581e-21	0.478843	0.826	0.532	3.40947e-17
ARHGAP45	ARHGAP45	9.34609e-19	0.478337	0.644	0.38	1.52042e-14
CORO1A	CORO1A	4.70061e-16	0.477209	0.79	0.594	7.64696e-12
ID3	ID3	8.78779e-17	0.475847	0.735	0.494	1.4296e-12
SUN2	SUN2	1.92427e-16	0.474377	0.753	0.531	3.13041e-12
ZNF512B	ZNF512B	9.61212e-29	0.474033	0.493	0.188	1.5637e-24
SP100	SP100	9.76205e-21	0.474006	0.598	0.319	1.58809e-16
PNN	PNN	1.08025e-17	0.473712	0.781	0.556	1.75735e-13
SON	SON	8.16414e-21	0.473656	0.909	0.758	1.32814e-16
AFF1	AFF1	2.5661e-19	0.472438	0.68	0.407	4.17453e-15
RGCC	RGCC	1.32595e-14	0.471985	0.813	0.593	2.15706e-10
IDH3G	IDH3G	3.58994e-17	0.471528	0.639	0.395	5.84011e-13
SEC61G	SEC61G	1.25847e-20	0.471425	0.877	0.68	2.04728e-16
NUCKS1	NUCKS1	3.82805e-19	0.471159	0.9	0.684	6.22747e-15
LMAN2	LMAN2	1.08851e-20	0.471033	0.932	0.772	1.77078e-16
CDYL2	CDYL2	5.9603e-32	0.470488	0.521	0.192	9.69622e-28
SKAP1	SKAP1	1.04167e-20	0.470416	0.511	0.242	1.69458e-16
MTHFD1	MTHFD1	2.10956e-25	0.469662	0.594	0.276	3.43183e-21
NME1	NME1	5.46855e-20	0.469161	0.767	0.495	8.89624e-16
RNF31	RNF31	4.1914e-22	0.468916	0.516	0.248	6.81857e-18
CASP8	CASP8	1.08899e-26	0.468709	0.534	0.228	1.77157e-22
CLEC4A	CLEC4A	4.30736e-34	0.468649	0.438	0.136	7.00721e-30
PHC3	PHC3	2.59504e-27	0.468047	0.612	0.278	4.2216e-23
CXCL11	CXCL11	1.4792e-21	0.467813	0.58	0.285	2.40637e-17
JAK1	JAK1	1.101e-21	0.467159	0.58	0.299	1.7911e-17
PPP4R3A	PPP4R3A	9.38793e-16	0.467141	0.648	0.436	1.52723e-11
KMT2D	KMT2D	1.6688e-22	0.466347	0.603	0.311	2.71481e-18
ZZEF1	ZZEF1	5.43931e-23	0.464581	0.639	0.34	8.84867e-19
IDH3B	IDH3B	4.30164e-24	0.464481	0.571	0.274	6.9979e-20
ALDH1A3	ALDH1A3	3.86389e-27	0.464133	0.507	0.203	6.28577e-23
IGHV1-46	IGHV1-46	7.70573e-16	0.463355	0.342	0.142	1.25357e-11
HCFC1	HCFC1	1.79308e-18	0.46211	0.566	0.307	2.91697e-14
CAMK2D	CAMK2D	4.407e-22	0.461495	0.548	0.272	7.1693e-18
ANTXR2	ANTXR2	2.41879e-21	0.461311	0.607	0.315	3.93488e-17
GGNBP2	GGNBP2	7.11135e-18	0.460362	0.772	0.533	1.15687e-13
SRP72	SRP72	1.26782e-29	0.459922	0.543	0.215	2.06249e-25
CBLN3	CBLN3	2.56922e-43	0.459153	0.365	0.08	4.17961e-39
CYLD	CYLD	1.56719e-23	0.458762	0.575	0.278	2.5495e-19
CCL5	CCL5	2.29232e-18	0.458709	0.589	0.329	3.72915e-14
ORMDL1	ORMDL1	1.81267e-19	0.458634	0.63	0.371	2.94885e-15
TRMU	TRMU	2.89154e-30	0.458275	0.594	0.247	4.70396e-26
QTRT1	QTRT1	3.24297e-18	0.457928	0.635	0.374	5.27567e-14
ZDHHC8	ZDHHC8	4.5301e-24	0.456871	0.575	0.271	7.36956e-20
SMARCA2	SMARCA2	3.47777e-25	0.456376	0.53	0.231	5.65763e-21
ANAPC5	ANAPC5	2.9912e-19	0.456199	0.548	0.288	4.86609e-15
TAB2	TAB2	9.95541e-31	0.455218	0.489	0.176	1.61955e-26
PGRMC2	PGRMC2	1.42201e-18	0.455119	0.726	0.453	2.31332e-14
TMEM106A	TMEM106A	7.59638e-20	0.454402	0.594	0.308	1.23578e-15
STK39	STK39	5.7953e-37	0.453357	0.429	0.122	9.42779e-33
RBX1	RBX1	1.58241e-15	0.452867	0.836	0.624	2.57426e-11
RBM12	RBM12	1.44008e-20	0.452094	0.653	0.366	2.34273e-16
SNX13	SNX13	2.49227e-24	0.450134	0.562	0.259	4.05442e-20
ECPAS	ECPAS	7.46928e-22	0.450094	0.589	0.302	1.2151e-17
TNKS	TNKS	4.6627e-17	0.449853	0.612	0.364	7.58528e-13
DDX5	DDX5	1.5789e-22	0.449056	0.991	0.953	2.56856e-18
PPP2R3C	PPP2R3C	9.70254e-19	0.448589	0.626	0.371	1.57841e-14
NPLOC4	NPLOC4	6.21872e-24	0.44803	0.607	0.293	1.01166e-19
TRA2A	TRA2A	4.23025e-16	0.448003	0.831	0.639	6.88177e-12
CYFIP2	CYFIP2	5.6046e-34	0.44797	0.402	0.116	9.11756e-30
IL7R	IL7R	3.84877e-19	0.446402	0.616	0.338	6.26117e-15
BCAP29	BCAP29	1.56097e-27	0.445948	0.498	0.195	2.53939e-23
MED28	MED28	4.43508e-19	0.445916	0.571	0.308	7.215e-15
DAPP1	DAPP1	5.15096e-28	0.445764	0.411	0.14	8.37958e-24
PSMD6	PSMD6	3.81915e-27	0.445183	0.498	0.196	6.21299e-23
SLC39A14	SLC39A14	1.04848e-20	0.445005	0.662	0.361	1.70567e-16
CHURC1	CHURC1	7.35304e-16	0.444054	0.731	0.507	1.19619e-11
SFSWAP	SFSWAP	1.49298e-26	0.443646	0.452	0.169	2.42877e-22
UNC50	UNC50	1.51806e-23	0.442801	0.584	0.285	2.46958e-19
GHITM	GHITM	1.03669e-18	0.442764	0.639	0.364	1.68649e-14
SNAP23	SNAP23	6.95426e-23	0.442754	0.721	0.401	1.13132e-18
PSMB7	PSMB7	1.35373e-17	0.441926	0.79	0.534	2.20226e-13
METTL3	METTL3	4.81995e-25	0.441359	0.584	0.272	7.84109e-21
TBC1D2B	TBC1D2B	7.60424e-18	0.440779	0.594	0.342	1.23706e-13
SSR2	SSR2	1.11285e-18	0.439645	0.868	0.701	1.81038e-14
NOP14	NOP14	7.66697e-20	0.439177	0.534	0.27	1.24726e-15
RRAGA	RRAGA	4.2711e-22	0.438328	0.516	0.239	6.94823e-18
LRBA	LRBA	1.20106e-29	0.437968	0.461	0.163	1.95389e-25
NUDT21	NUDT21	3.80882e-22	0.437643	0.53	0.253	6.19618e-18
RC3H2	RC3H2	1.47499e-26	0.437356	0.493	0.201	2.39952e-22
PUM2	PUM2	6.69068e-25	0.436905	0.47	0.19	1.08844e-20
HDAC7	HDAC7	9.83612e-21	0.436838	0.731	0.429	1.60014e-16
CIITA	CIITA	1.21672e-14	0.436834	0.79	0.574	1.97936e-10
SEPTIN2	SEPTIN2	1.69793e-18	0.43669	0.945	0.85	2.7622e-14
SLIRP	SLIRP	3.48037e-16	0.436297	0.817	0.6	5.66186e-12
SELENOO	SELENOO	6.3186e-22	0.43512	0.553	0.266	1.02791e-17
PHRF1	PHRF1	1.54294e-19	0.43503	0.612	0.332	2.51006e-15
ZNF335	ZNF335	1.83584e-23	0.434624	0.484	0.207	2.98654e-19
PTAFR	PTAFR	2.41102e-20	0.434609	0.562	0.28	3.92224e-16
FMNL1	FMNL1	4.09327e-22	0.434451	0.612	0.317	6.65893e-18
MCTP1	MCTP1	1.01944e-26	0.434429	0.466	0.176	1.65843e-22
ATP6V1A	ATP6V1A	1.93569e-17	0.43361	0.735	0.485	3.14898e-13
LPIN1	LPIN1	2.62417e-23	0.433384	0.521	0.233	4.26901e-19
SEH1L	SEH1L	9.27103e-29	0.432348	0.479	0.178	1.50821e-24
GBP5	GBP5	1.14645e-17	0.431697	0.753	0.474	1.86504e-13
EGLN3	EGLN3	8.86845e-18	0.431565	0.598	0.336	1.44272e-13
PPM1M	PPM1M	1.98252e-22	0.4312	0.603	0.3	3.22516e-18
OAZ1	OAZ1	1.8056e-22	0.43101	1	0.967	2.93736e-18
PRCP	PRCP	4.7027e-20	0.430549	0.685	0.391	7.65035e-16
PDGFRA	PDGFRA	3.68207e-15	0.429824	0.808	0.577	5.98999e-11
TAF10	TAF10	1.26489e-15	0.429341	0.781	0.555	2.05772e-11
CTTN	CTTN	5.94534e-22	0.429046	0.616	0.31	9.67187e-18
JCHAIN	JCHAIN	6.00125e-13	0.428392	0.995	0.981	9.76284e-09
SFPQ	SFPQ	3.33636e-15	0.428298	0.863	0.66	5.42759e-11
SF1	SF1	1.06685e-18	0.428181	0.689	0.406	1.73555e-14
SLC25A37	SLC25A37	1.84395e-14	0.428146	0.671	0.428	2.99973e-10
TM4SF1	TM4SF1	7.6284e-14	0.427389	0.744	0.515	1.24099e-09
TCOF1	TCOF1	5.96797e-20	0.427107	0.53	0.259	9.70869e-16
CPT1B	CPT1B	5.07263e-30	0.427083	0.489	0.176	8.25216e-26
ABCA1	ABCA1	6.22396e-17	0.426671	0.795	0.538	1.01251e-12
CELF1	CELF1	1.02711e-14	0.426229	0.708	0.48	1.6709e-10
PSMD1	PSMD1	2.81976e-21	0.426118	0.603	0.314	4.58719e-17
FLT3LG	FLT3LG	2.68253e-20	0.425951	0.479	0.221	4.36394e-16
GIGYF2	GIGYF2	1.04604e-18	0.425692	0.575	0.313	1.7017e-14
CCL14	CCL14	1.65969e-21	0.425501	0.411	0.158	2.69998e-17
SQOR	SQOR	2.43893e-17	0.424207	0.941	0.799	3.96766e-13
QKI	QKI	1.83081e-18	0.423169	0.982	0.928	2.97836e-14
DEF6	DEF6	1.25268e-19	0.422349	0.511	0.248	2.03786e-15
BLVRA	BLVRA	6.16174e-21	0.42198	0.607	0.313	1.00239e-16
LMAN1	LMAN1	2.2898e-16	0.421614	0.831	0.596	3.72505e-12
CYTH4	CYTH4	5.70598e-17	0.421508	0.603	0.343	9.28249e-13
MFGE8	MFGE8	6.8315e-16	0.421089	0.918	0.805	1.11135e-11
GAK	GAK	1.82001e-16	0.420799	0.598	0.344	2.96079e-12
MFSD10	MFSD10	4.90998e-14	0.420792	0.676	0.46	7.98755e-10
MIF	MIF	9.77197e-18	0.4202	0.95	0.875	1.5897e-13
SLAMF8	SLAMF8	9.0641e-15	0.420114	0.644	0.407	1.47455e-10
TMEM50A	TMEM50A	1.88559e-15	0.420102	0.863	0.688	3.06747e-11
LRRC40	LRRC40	3.2342e-25	0.420027	0.493	0.2	5.2614e-21
HIST3H2BB	HIST3H2BB	4.16513e-29	0.419842	0.416	0.136	6.77583e-25
TSC22D3	TSC22D3	8.57544e-15	0.419285	0.767	0.536	1.39505e-10
BAZ1B	BAZ1B	9.31097e-15	0.41927	0.626	0.398	1.51471e-10
BIRC3	BIRC3	6.16611e-23	0.419247	0.475	0.202	1.0031e-18
LAT2	LAT2	5.73428e-18	0.418477	0.525	0.273	9.32853e-14
SEMA4D	SEMA4D	1.09962e-16	0.418373	0.575	0.338	1.78887e-12
PLK3	PLK3	3.2114e-27	0.418216	0.534	0.216	5.22431e-23
FYB1	FYB1	4.66546e-18	0.418121	0.648	0.369	7.58977e-14
NT5C2	NT5C2	1.47115e-17	0.417694	0.63	0.374	2.39327e-13
H2AFV	H2AFV	9.13299e-16	0.417347	0.667	0.426	1.48576e-11
CLIC4	CLIC4	2.4691e-14	0.417221	0.776	0.547	4.01674e-10
BMP1	BMP1	1.52614e-18	0.415689	0.521	0.263	2.48272e-14
ACAP1	ACAP1	1.38844e-18	0.415239	0.534	0.275	2.25871e-14
SLAMF1	SLAMF1	2.61334e-35	0.414913	0.384	0.102	4.25139e-31
ATP2A3	ATP2A3	2.4634e-20	0.414162	0.548	0.265	4.00745e-16
HAGH	HAGH	3.88855e-14	0.413437	0.612	0.405	6.3259e-10
RIOK3	RIOK3	2.82721e-27	0.413241	0.493	0.192	4.59931e-23
TNK2	TNK2	5.90147e-18	0.413217	0.621	0.353	9.60051e-14
PPP1R15A	PPP1R15A	3.60316e-13	0.412672	0.831	0.683	5.86162e-09
CYP27A1	CYP27A1	5.3916e-14	0.412232	0.658	0.423	8.77106e-10
USP15	USP15	5.29318e-20	0.412085	0.566	0.287	8.61095e-16
PLSCR3	PLSCR3	1.9222e-15	0.412082	0.708	0.457	3.12704e-11
COTL1	COTL1	1.96402e-14	0.411015	0.84	0.654	3.19506e-10
CCT3	CCT3	2.27091e-13	0.410927	0.795	0.65	3.69431e-09
LRCH4	LRCH4	5.36707e-15	0.410855	0.731	0.497	8.73114e-11
IL2RG	IL2RG	1.26751e-14	0.41062	0.753	0.521	2.06199e-10
ETHE1	ETHE1	3.07084e-15	0.409722	0.626	0.39	4.99564e-11
FERMT3	FERMT3	1.38722e-17	0.409707	0.443	0.209	2.25674e-13
HLA-E	HLA-E	1.18017e-23	0.409603	1	0.98	1.9199e-19
NDUFB7	NDUFB7	3.11807e-16	0.409514	0.89	0.713	5.07247e-12
COPE	COPE	6.51351e-15	0.408986	0.918	0.82	1.05962e-10
PPAN	PPAN	3.02846e-18	0.408976	0.539	0.274	4.9267e-14
MOB3A	MOB3A	5.08424e-17	0.408734	0.607	0.344	8.27104e-13
CTNNA1	CTNNA1	3.20325e-13	0.408345	0.731	0.511	5.21104e-09
GRIPAP1	GRIPAP1	5.57643e-14	0.407848	0.607	0.381	9.07174e-10
CDK17	CDK17	6.23865e-35	0.407795	0.374	0.099	1.0149e-30
EXOSC10	EXOSC10	1.47867e-25	0.40739	0.534	0.224	2.4055e-21
MCAM	MCAM	1.33894e-17	0.407168	0.534	0.273	2.17818e-13
ELMO2	ELMO2	6.4113e-19	0.406267	0.511	0.255	1.04299e-14
LTA	LTA	8.46962e-44	0.405655	0.242	0.034	1.37784e-39
PDSS1	PDSS1	2.43919e-24	0.405328	0.347	0.115	3.96807e-20
APH1B	APH1B	4.1115e-26	0.40474	0.479	0.185	6.68859e-22
H2AFY	H2AFY	4.83781e-13	0.404557	0.749	0.565	7.87015e-09
FAM107B	FAM107B	3.53836e-21	0.404247	0.498	0.226	5.7562e-17
DLD	DLD	6.45025e-21	0.402835	0.557	0.273	1.04933e-16
RTRAF	RTRAF	1.61624e-14	0.401505	0.826	0.616	2.62929e-10
ENTPD4	ENTPD4	3.62209e-17	0.401437	0.507	0.262	5.89241e-13
NFKBID	NFKBID	5.83584e-27	0.400865	0.443	0.16	9.49374e-23
HK1	HK1	5.57007e-17	0.400787	0.822	0.552	9.06139e-13
HSP90AA1	HSP90AA1	8.86505e-15	0.400623	0.977	0.938	1.44217e-10
ACCS	ACCS	1.47993e-27	0.399926	0.388	0.127	2.40755e-23
PDLIM3	PDLIM3	2.26163e-26	0.39991	0.566	0.236	3.67922e-22
CENPX	CENPX	8.5104e-17	0.399385	0.571	0.315	1.38447e-12
SART3	SART3	5.47815e-16	0.398852	0.575	0.336	8.91186e-12
NISCH	NISCH	2.52799e-15	0.398824	0.758	0.512	4.11254e-11
ZBTB11	ZBTB11	4.35747e-25	0.398722	0.402	0.142	7.08873e-21
VPS29	VPS29	2.52144e-14	0.398307	0.616	0.382	4.10188e-10
RGS16	RGS16	6.51375e-23	0.398003	0.511	0.221	1.05966e-18
MYO1G	MYO1G	2.10764e-18	0.397551	0.511	0.26	3.42871e-14
ARPC4	ARPC4	7.21987e-14	0.396209	0.913	0.769	1.17453e-09
ACOT7	ACOT7	1.08607e-19	0.395383	0.525	0.254	1.76682e-15
MAP3K2	MAP3K2	3.3149e-25	0.395138	0.443	0.167	5.39268e-21
CIRBP	CIRBP	6.92396e-16	0.394953	0.95	0.875	1.12639e-11
EEF1E1	EEF1E1	5.8816e-22	0.394597	0.416	0.165	9.56819e-18
HLA-DMA	HLA-DMA	1.53341e-12	0.394441	0.89	0.762	2.49456e-08
AHR	AHR	2.29069e-21	0.394148	0.521	0.238	3.7265e-17
GCA	GCA	7.74677e-14	0.39396	0.516	0.294	1.26025e-09
UBE3C	UBE3C	4.01676e-16	0.393914	0.603	0.349	6.53446e-12
VMP1	VMP1	1.26294e-14	0.392975	0.676	0.443	2.05454e-10
ARRDC3	ARRDC3	2.86587e-13	0.392607	0.817	0.613	4.66219e-09
BMP2K	BMP2K	6.97979e-17	0.392443	0.584	0.327	1.13547e-12
RHBDF2	RHBDF2	1.07026e-14	0.392364	0.58	0.345	1.74109e-10
KLC1	KLC1	1.75866e-13	0.391577	0.703	0.467	2.86099e-09
KMT2B	KMT2B	2.36228e-19	0.39036	0.557	0.285	3.84296e-15
FAM122B	FAM122B	1.56746e-19	0.390309	0.452	0.203	2.54994e-15
PTPN6	PTPN6	2.16714e-14	0.390247	0.68	0.457	3.52551e-10
SETX	SETX	2.85185e-18	0.390057	0.534	0.272	4.63939e-14
GBGT1	GBGT1	5.37084e-20	0.389976	0.438	0.191	8.73729e-16
SNTB2	SNTB2	2.30819e-18	0.389763	0.466	0.221	3.75497e-14
SKIV2L	SKIV2L	2.05873e-15	0.389666	0.438	0.219	3.34915e-11
ODC1	ODC1	1.52671e-22	0.389284	0.475	0.197	2.48365e-18
EZH2	EZH2	3.38283e-29	0.388928	0.479	0.171	5.5032e-25
POLR2B	POLR2B	1.77105e-16	0.388722	0.603	0.356	2.88114e-12
BNIP3L	BNIP3L	3.11142e-12	0.388515	0.831	0.638	5.06166e-08
SEPTIN11	SEPTIN11	9.84869e-14	0.388327	0.671	0.444	1.60218e-09
HYAL2	HYAL2	2.19918e-14	0.387442	0.475	0.257	3.57762e-10
FOXP1	FOXP1	5.72188e-15	0.387418	0.699	0.45	9.30836e-11
NAGK	NAGK	9.69911e-16	0.387174	0.744	0.495	1.57785e-11
S100A13	S100A13	4.07979e-12	0.386787	0.726	0.529	6.63701e-08
UBE2B	UBE2B	1.76539e-15	0.386779	0.703	0.459	2.87193e-11
HUWE1	HUWE1	5.40837e-20	0.38659	0.539	0.263	8.79833e-16
ARHGAP9	ARHGAP9	4.13492e-16	0.386095	0.703	0.441	6.72669e-12
GNL3	GNL3	1.58595e-14	0.386043	0.648	0.412	2.58003e-10
MYL12A	MYL12A	1.60033e-12	0.385803	0.653	0.46	2.60342e-08
MICAL3	MICAL3	2.07218e-22	0.385287	0.411	0.159	3.37102e-18
WDR75	WDR75	1.55812e-20	0.385153	0.447	0.19	2.53475e-16
YARS	YARS	6.00813e-17	0.385061	0.511	0.263	9.77402e-13
SPTAN1	SPTAN1	3.34363e-11	0.38345	0.621	0.425	5.43942e-07
NABP1	NABP1	4.29185e-12	0.38327	0.726	0.526	6.98198e-08
LEPROTL1	LEPROTL1	1.06819e-19	0.382479	0.53	0.256	1.73773e-15
GZMA	GZMA	1.42579e-22	0.382297	0.447	0.179	2.31947e-18
CD3E	CD3E	9.88562e-29	0.382148	0.365	0.11	1.60819e-24
KPNA4	KPNA4	1.27286e-14	0.382121	0.776	0.55	2.07068e-10
SH3BP2	SH3BP2	1.81679e-15	0.381902	0.507	0.27	2.95556e-11
ENGASE	ENGASE	8.33316e-17	0.381486	0.516	0.272	1.35564e-12
MYO1F	MYO1F	3.73632e-20	0.380645	0.539	0.262	6.07825e-16
ALG11	ALG11	2.53146e-16	0.380602	0.557	0.309	4.11817e-12
SDCCAG8	SDCCAG8	4.07548e-17	0.380401	0.635	0.359	6.62999e-13
PCLAF	PCLAF	7.28566e-15	0.380366	0.47	0.248	1.18523e-10
ITGA6	ITGA6	4.76209e-22	0.380159	0.416	0.164	7.74697e-18
DARS	DARS	2.68263e-21	0.379708	0.461	0.195	4.36411e-17
TACC3	TACC3	2.80312e-21	0.379448	0.466	0.2	4.56012e-17
NUFIP2	NUFIP2	2.16132e-15	0.379191	0.525	0.281	3.51604e-11
PCM1	PCM1	2.2378e-13	0.379114	0.603	0.384	3.64045e-09
JMJD6	JMJD6	3.14123e-19	0.378882	0.438	0.193	5.11015e-15
ZMIZ2	ZMIZ2	2.09458e-12	0.378528	0.662	0.456	3.40746e-08
EIF2B5	EIF2B5	8.67987e-14	0.3785	0.68	0.456	1.41204e-09
IRF1	IRF1	1.26062e-11	0.37828	0.872	0.744	2.05078e-07
SEC22B	SEC22B	3.32827e-12	0.378117	0.708	0.51	5.41443e-08
VBP1	VBP1	1.50382e-24	0.377825	0.416	0.153	2.44641e-20
ATG7	ATG7	3.60922e-16	0.377691	0.571	0.318	5.87148e-12
PXN	PXN	4.35576e-16	0.377561	0.566	0.315	7.08596e-12
TAF15	TAF15	8.41669e-13	0.377561	0.735	0.549	1.36923e-08
BRD2	BRD2	2.24745e-12	0.377424	0.776	0.574	3.65615e-08
RASSF4	RASSF4	1.43302e-13	0.377314	0.799	0.612	2.33124e-09
ALG5	ALG5	3.2371e-13	0.377288	0.758	0.524	5.26611e-09
AP1G2	AP1G2	4.68175e-23	0.377226	0.461	0.186	7.61627e-19
CCT2	CCT2	7.74108e-15	0.377195	0.58	0.342	1.25932e-10
WAS	WAS	3.83906e-18	0.376297	0.511	0.252	6.24539e-14
SMC1A	SMC1A	2.99903e-15	0.376101	0.612	0.368	4.87883e-11
CLEC2D	CLEC2D	7.34241e-17	0.375615	0.475	0.239	1.19446e-12
TXNL4A	TXNL4A	1.20966e-13	0.375557	0.703	0.482	1.96787e-09
NSD2	NSD2	1.41118e-19	0.375484	0.548	0.266	2.29571e-15
IGLV6-57	IGLV6-57	9.05221e-13	0.375069	0.498	0.286	1.47261e-08
SEL1L	SEL1L	6.55003e-12	0.374972	0.68	0.484	1.06556e-07
CCDC88C	CCDC88C	1.25316e-21	0.374372	0.475	0.203	2.03865e-17
THOC7	THOC7	4.31966e-14	0.37366	0.603	0.37	7.02722e-10
CHD2	CHD2	9.18411e-15	0.373653	0.516	0.286	1.49407e-10
AGAP3	AGAP3	1.72619e-15	0.373524	0.616	0.362	2.80817e-11
PLA2G7	PLA2G7	5.17097e-31	0.373327	0.402	0.121	8.41214e-27
ATF2	ATF2	1.68779e-19	0.372619	0.502	0.233	2.7457e-15
TMEM259	TMEM259	1.87505e-13	0.372493	0.831	0.645	3.05033e-09
NANS	NANS	7.13383e-13	0.372371	0.612	0.39	1.16053e-08
IGLV3-1	IGLV3-1	1.48493e-21	0.372054	0.977	0.869	2.41568e-17
ACAA1	ACAA1	1.0218e-14	0.372054	0.667	0.42	1.66227e-10
CD69	CD69	8.20064e-31	0.371836	0.352	0.096	1.33408e-26
PDCD6IP	PDCD6IP	4.24314e-15	0.371742	0.644	0.389	6.90273e-11
CLK1	CLK1	3.742e-14	0.369851	0.566	0.331	6.08749e-10
SCFD1	SCFD1	8.15239e-18	0.369727	0.452	0.211	1.32623e-13
ANKRD13D	ANKRD13D	4.22713e-15	0.369476	0.621	0.376	6.8767e-11
ATP9B	ATP9B	2.50757e-14	0.369426	0.694	0.448	4.07932e-10
ZNF598	ZNF598	7.02508e-22	0.369261	0.452	0.187	1.14284e-17
FPR2	FPR2	2.83299e-21	0.368686	0.356	0.129	4.6087e-17
MCM6	MCM6	1.72398e-15	0.368578	0.484	0.259	2.80457e-11
HEXD	HEXD	7.71069e-20	0.368521	0.521	0.246	1.25438e-15
WDR27	WDR27	8.28356e-16	0.367224	0.429	0.206	1.34757e-11
MOB1B	MOB1B	3.32629e-20	0.36681	0.42	0.173	5.41121e-16
TRAF1	TRAF1	1.67989e-28	0.366747	0.393	0.122	2.73285e-24
SELL	SELL	1.41659e-13	0.366525	0.461	0.25	2.3045e-09
NELFE	NELFE	1.67506e-17	0.365704	0.648	0.363	2.72499e-13
SYMPK	SYMPK	1.46884e-13	0.365511	0.648	0.398	2.38952e-09
DNAJA2	DNAJA2	4.8518e-20	0.365467	0.584	0.289	7.89291e-16
U2AF1L4	U2AF1L4	4.34941e-13	0.365107	0.452	0.248	7.07561e-09
HNRNPU	HNRNPU	9.72032e-12	0.364956	0.772	0.576	1.5813e-07
SLC44A1	SLC44A1	6.18634e-16	0.364215	0.594	0.325	1.00639e-11
PFDN6	PFDN6	3.39887e-15	0.364064	0.58	0.332	5.52928e-11
SPPL2A	SPPL2A	5.05755e-15	0.363426	0.539	0.297	8.22762e-11
POLR3E	POLR3E	5.38504e-18	0.363243	0.411	0.181	8.76039e-14
NUCB2	NUCB2	4.60338e-15	0.362621	0.548	0.3	7.48878e-11
RENBP	RENBP	4.17894e-13	0.362558	0.566	0.342	6.7983e-09
ELOVL5	ELOVL5	1.47568e-12	0.362516	0.534	0.321	2.40063e-08
PPP1CB	PPP1CB	3.88953e-15	0.362317	0.658	0.402	6.32749e-11
SPG7	SPG7	6.40585e-33	0.362273	0.329	0.081	1.0421e-28
GLS	GLS	5.30784e-17	0.362074	0.562	0.298	8.63479e-13
ORMDL3	ORMDL3	8.92635e-14	0.362032	0.731	0.481	1.45214e-09
PLCG1	PLCG1	2.10348e-16	0.362003	0.466	0.226	3.42193e-12
NDEL1	NDEL1	2.1361e-13	0.361924	0.635	0.406	3.47501e-09
AGFG1	AGFG1	8.39379e-22	0.361859	0.388	0.146	1.3655e-17
ECSCR	ECSCR	8.30391e-22	0.361334	0.388	0.144	1.35088e-17
SPTLC1	SPTLC1	5.32709e-13	0.361111	0.575	0.361	8.66611e-09
USP4	USP4	4.63379e-12	0.360953	0.689	0.482	7.53825e-08
BHLHE40	BHLHE40	1.00082e-13	0.360731	0.58	0.347	1.62813e-09
COG4	COG4	8.07295e-18	0.360258	0.443	0.204	1.31331e-13
TRIM22	TRIM22	3.84217e-11	0.359789	0.909	0.778	6.25044e-07
AHI1	AHI1	3.35473e-18	0.359787	0.37	0.153	5.45747e-14
COG7	COG7	2.08835e-20	0.359712	0.365	0.138	3.39733e-16
SYNPO	SYNPO	5.49301e-14	0.359554	0.539	0.314	8.93603e-10
IRAK1	IRAK1	1.08388e-14	0.358565	0.667	0.412	1.76326e-10
PABPC1L	PABPC1L	5.99366e-14	0.358249	0.589	0.351	9.75049e-10
GPATCH2L	GPATCH2L	2.0771e-14	0.358047	0.575	0.342	3.37903e-10
FBXO7	FBXO7	6.2694e-14	0.35784	0.566	0.338	1.01991e-09
TXN2	TXN2	6.70906e-13	0.357538	0.694	0.478	1.09143e-08
ZNF586	ZNF586	1.80054e-13	0.357452	0.635	0.405	2.92912e-09
VIM	VIM	3.85407e-18	0.356999	1	0.981	6.26981e-14
ARCN1	ARCN1	1.10072e-12	0.356945	0.699	0.492	1.79066e-08
NDUFAB1	NDUFAB1	3.82078e-15	0.356679	0.584	0.33	6.21564e-11
CEP192	CEP192	1.13542e-17	0.35647	0.416	0.187	1.8471e-13
STK3	STK3	7.76325e-20	0.356413	0.393	0.157	1.26293e-15
TCERG1	TCERG1	2.24331e-10	0.356097	0.589	0.405	3.64942e-06
PDK1	PDK1	5.6095e-18	0.355753	0.447	0.204	9.12554e-14
SENP3	SENP3	8.55176e-13	0.355111	0.516	0.305	1.3912e-08
HCLS1	HCLS1	9.52132e-10	0.35469	0.795	0.661	1.54893e-05
PHF11	PHF11	1.00482e-14	0.354578	0.516	0.281	1.63464e-10
FOXK1	FOXK1	5.56611e-18	0.354252	0.457	0.212	9.05495e-14
XRN1	XRN1	2.14161e-18	0.354173	0.397	0.169	3.48397e-14
VPS53	VPS53	9.20375e-16	0.354088	0.539	0.292	1.49727e-11
KDM2A	KDM2A	1.16527e-12	0.353871	0.598	0.381	1.89566e-08
DDX21	DDX21	1.41537e-13	0.353828	0.584	0.357	2.30253e-09
ECHDC1	ECHDC1	1.08552e-15	0.353374	0.534	0.281	1.76592e-11
MS4A4A	MS4A4A	6.39403e-10	0.353057	0.648	0.465	1.04018e-05
DDB1	DDB1	6.1246e-12	0.352741	0.763	0.546	9.9635e-08
MROH1	MROH1	1.6264e-18	0.35272	0.493	0.235	2.64583e-14
PSME4	PSME4	7.47333e-25	0.352191	0.356	0.116	1.21576e-20
CDC25B	CDC25B	7.99195e-13	0.351973	0.763	0.525	1.30013e-08
GADD45A	GADD45A	1.98534e-15	0.351968	0.562	0.31	3.22975e-11
CRISPLD2	CRISPLD2	2.83618e-11	0.351845	0.822	0.641	4.6139e-07
SNRPA	SNRPA	5.30066e-17	0.35166	0.566	0.3	8.62312e-13
ADAMTSL4	ADAMTSL4	6.48415e-16	0.35159	0.466	0.234	1.05484e-11
H2AFJ	H2AFJ	1.97611e-10	0.351367	0.772	0.6	3.21474e-06
CIAO2A	CIAO2A	1.44037e-17	0.351055	0.511	0.254	2.34319e-13
ATF6B	ATF6B	1.53047e-14	0.350969	0.607	0.352	2.48976e-10
PRRC2A	PRRC2A	1.60523e-13	0.350685	0.644	0.409	2.61139e-09
FADS3	FADS3	3.13963e-18	0.35057	0.511	0.245	5.10755e-14
RABGGTB	RABGGTB	5.96541e-17	0.349824	0.511	0.257	9.70452e-13
TM9SF4	TM9SF4	1.57721e-13	0.348974	0.502	0.282	2.5658e-09
PTPRC	PTPRC	2.79405e-13	0.348521	0.53	0.308	4.54536e-09
TUBA1B	TUBA1B	5.89883e-18	0.348381	0.384	0.162	9.59621e-14
ZNF394	ZNF394	1.8242e-17	0.348258	0.406	0.179	2.96761e-13
IFFO1	IFFO1	8.24903e-14	0.348182	0.534	0.306	1.34195e-09
NPHP3	NPHP3	1.02297e-14	0.347881	0.502	0.274	1.66418e-10
PI4KA	PI4KA	1.48003e-15	0.347545	0.598	0.333	2.40771e-11
MED10	MED10	7.35135e-13	0.347189	0.498	0.288	1.19592e-08
NUB1	NUB1	2.54507e-14	0.34674	0.521	0.285	4.14031e-10
PLVAP	PLVAP	5.72251e-23	0.346736	0.32	0.1	9.30938e-19
FKBP15	FKBP15	3.81734e-17	0.346639	0.461	0.218	6.21004e-13
APBB1IP	APBB1IP	9.32852e-11	0.346625	0.525	0.332	1.51756e-06
TBC1D22A	TBC1D22A	9.21814e-14	0.346539	0.603	0.365	1.49961e-09
SPECC1L	SPECC1L	3.69306e-17	0.346445	0.429	0.197	6.00787e-13
DENND2D	DENND2D	9.74014e-15	0.346228	0.598	0.345	1.58453e-10
CCNDBP1	CCNDBP1	2.9201e-16	0.346125	0.708	0.423	4.75041e-12
SLAMF7	SLAMF7	8.74478e-16	0.345592	0.516	0.272	1.4226e-11
STX4	STX4	2.70516e-14	0.345358	0.53	0.295	4.40076e-10
TRIB2	TRIB2	1.33686e-13	0.34522	0.516	0.292	2.1748e-09
FXYD5	FXYD5	4.23276e-11	0.345152	0.749	0.578	6.88585e-07
ANKRD44	ANKRD44	3.54027e-22	0.345118	0.416	0.159	5.75931e-18
NCOR1	NCOR1	1.12041e-12	0.345114	0.507	0.298	1.82268e-08
PLK2	PLK2	8.64599e-16	0.344468	0.379	0.171	1.40653e-11
TMCO1	TMCO1	2.22733e-13	0.344283	0.539	0.315	3.62342e-09
RASSF2	RASSF2	5.04792e-17	0.344229	0.402	0.178	8.21196e-13
HLX	HLX	1.25546e-13	0.344127	0.466	0.25	2.04238e-09
KLHDC2	KLHDC2	1.07257e-20	0.343693	0.457	0.193	1.74486e-16
APBB3	APBB3	2.5129e-17	0.343072	0.461	0.218	4.08799e-13
ANKRD10	ANKRD10	5.24421e-11	0.343034	0.639	0.434	8.53127e-07
RAF1	RAF1	1.2356e-19	0.342698	0.543	0.258	2.01007e-15
ANKRD17	ANKRD17	3.40912e-12	0.342505	0.507	0.295	5.54596e-08
UBXN6	UBXN6	3.63622e-10	0.342415	0.831	0.692	5.91541e-06
NIN	NIN	1.59368e-13	0.342319	0.452	0.24	2.5926e-09
SNX2	SNX2	1.16951e-14	0.341443	0.653	0.401	1.90256e-10
TMBIM6	TMBIM6	1.88194e-17	0.341401	1	0.975	3.06154e-13
MCM5	MCM5	3.15916e-11	0.340953	0.562	0.357	5.13932e-07
UTP3	UTP3	3.44021e-13	0.340885	0.557	0.334	5.59653e-09
AP5B1	AP5B1	9.80725e-14	0.340628	0.607	0.368	1.59544e-09
SERINC1	SERINC1	1.8193e-12	0.339908	0.58	0.36	2.95964e-08
ATG2B	ATG2B	8.62624e-21	0.339874	0.457	0.192	1.40332e-16
RAB11A	RAB11A	1.64025e-10	0.339776	0.721	0.506	2.66836e-06
HDAC8	HDAC8	2.57631e-25	0.339366	0.402	0.138	4.19114e-21
DNAJC7	DNAJC7	5.99187e-12	0.33919	0.721	0.522	9.74758e-08
PCMTD1	PCMTD1	3.64396e-14	0.338821	0.521	0.29	5.928e-10
RB1	RB1	2.56143e-10	0.338387	0.676	0.489	4.16693e-06
EIF6	EIF6	4.82075e-11	0.338259	0.626	0.415	7.84239e-07
GCN1	GCN1	3.04137e-12	0.337884	0.667	0.437	4.9477e-08
ZNF451	ZNF451	2.11942e-14	0.337841	0.53	0.295	3.44787e-10
CDK5RAP2	CDK5RAP2	3.41353e-17	0.337497	0.388	0.166	5.55314e-13
TYK2	TYK2	1.40619e-13	0.337462	0.607	0.369	2.2876e-09
BAZ2A	BAZ2A	2.96481e-18	0.33743	0.466	0.212	4.82315e-14
NDUFA6	NDUFA6	6.1731e-14	0.33728	0.479	0.256	1.00424e-09
METTL22	METTL22	7.05861e-25	0.336865	0.416	0.148	1.14829e-20
AP1M1	AP1M1	6.8156e-12	0.336663	0.589	0.373	1.10876e-07
ARHGEF3	ARHGEF3	2.65562e-16	0.336087	0.388	0.171	4.32015e-12
ATP2A2	ATP2A2	1.61041e-11	0.336054	0.822	0.609	2.61981e-07
PHC2	PHC2	1.33518e-13	0.335726	0.479	0.261	2.17207e-09
LY6G5B	LY6G5B	1.879e-17	0.33572	0.365	0.152	3.05675e-13
PITRM1	PITRM1	7.54854e-18	0.335353	0.484	0.227	1.228e-13
TNFRSF10B	TNFRSF10B	3.33043e-13	0.334974	0.434	0.23	5.41794e-09
GANAB	GANAB	3.52841e-11	0.334591	0.918	0.781	5.74001e-07
REL	REL	8.41046e-22	0.334574	0.338	0.115	1.36821e-17
VARS	VARS	1.23532e-13	0.334501	0.525	0.299	2.00962e-09
NARF	NARF	4.68246e-11	0.334486	0.607	0.406	7.61742e-07
DDX19A	DDX19A	5.87195e-14	0.333908	0.521	0.29	9.55248e-10
BCKDK	BCKDK	5.4106e-13	0.333784	0.498	0.277	8.80196e-09
PES1	PES1	2.46768e-11	0.333539	0.626	0.417	4.01442e-07
ALDH1L2	ALDH1L2	5.38755e-21	0.333494	0.438	0.178	8.76446e-17
ALOX5	ALOX5	1.46233e-09	0.333301	0.603	0.431	2.37891e-05
NRAS	NRAS	8.26761e-15	0.333159	0.452	0.228	1.34497e-10
BRD3	BRD3	1.85099e-17	0.33297	0.374	0.156	3.0112e-13
FIP1L1	FIP1L1	3.31325e-13	0.332918	0.621	0.391	5.38999e-09
ASPSCR1	ASPSCR1	6.46097e-13	0.33276	0.447	0.236	1.05107e-08
WARS	WARS	3.06702e-13	0.332594	0.968	0.91	4.98943e-09
ALG13	ALG13	2.78928e-15	0.332454	0.557	0.306	4.53759e-11
RAB43	RAB43	7.88042e-14	0.332402	0.589	0.348	1.28199e-09
TM6SF1	TM6SF1	1.97357e-17	0.331974	0.402	0.176	3.2106e-13
UBA5	UBA5	7.61544e-19	0.331244	0.352	0.135	1.23888e-14
POLA2	POLA2	4.06321e-14	0.331041	0.475	0.248	6.61002e-10
CHMP2B	CHMP2B	1.1976e-22	0.330974	0.306	0.095	1.94825e-18
ACAP2	ACAP2	2.46969e-13	0.330733	0.447	0.237	4.0177e-09
SGSH	SGSH	3.72609e-13	0.330245	0.484	0.267	6.06161e-09
FAM20A	FAM20A	4.26494e-10	0.329381	0.452	0.273	6.93821e-06
GSK3B	GSK3B	1.30206e-14	0.329314	0.507	0.267	2.11819e-10
DUSP22	DUSP22	3.85609e-14	0.329133	0.612	0.362	6.27308e-10
LYPLAL1	LYPLAL1	6.39169e-18	0.329124	0.484	0.228	1.0398e-13
NLGN2	NLGN2	8.86466e-21	0.329059	0.425	0.171	1.4421e-16
USP34	USP34	2.172e-11	0.32875	0.575	0.365	3.5334e-07
DDX3X	DDX3X	5.72049e-12	0.328675	0.813	0.619	9.3061e-08
NSMCE2	NSMCE2	3.07706e-22	0.328598	0.352	0.121	5.00576e-18
SNAPC3	SNAPC3	4.91506e-12	0.328478	0.525	0.314	7.99582e-08
HIST1H2BG	HIST1H2BG	6.69783e-11	0.327968	0.845	0.646	1.0896e-06
FGR	FGR	1.35516e-09	0.327665	0.667	0.472	2.20458e-05
KAT6A	KAT6A	1.91099e-13	0.327264	0.507	0.282	3.1088e-09
ZRANB2	ZRANB2	1.97275e-10	0.327216	0.831	0.639	3.20927e-06
GLRX	GLRX	9.11767e-15	0.326966	0.47	0.238	1.48326e-10
POMGNT1	POMGNT1	6.06401e-18	0.326497	0.411	0.177	9.86493e-14
OSBP	OSBP	2.72056e-13	0.326458	0.566	0.326	4.4258e-09
PSMA5	PSMA5	4.80976e-11	0.326412	0.699	0.479	7.82451e-07
CDV3	CDV3	4.8222e-11	0.326348	0.913	0.785	7.84476e-07
IKBKB	IKBKB	2.43245e-13	0.325958	0.74	0.494	3.95711e-09
CRYZL1	CRYZL1	3.32056e-25	0.325392	0.356	0.112	5.40188e-21
CLSTN1	CLSTN1	3.11143e-12	0.325284	0.639	0.412	5.06167e-08
CYP27B1	CYP27B1	1.09107e-31	0.32484	0.26	0.054	1.77496e-27
DPH7	DPH7	3.22189e-14	0.324767	0.457	0.235	5.24137e-10
RELA	RELA	8.49003e-11	0.32459	0.721	0.522	1.38116e-06
CPNE3	CPNE3	6.82428e-15	0.324517	0.429	0.211	1.11017e-10
UGP2	UGP2	1.43817e-12	0.324376	0.63	0.395	2.33962e-08
MILR1	MILR1	2.10394e-18	0.324272	0.37	0.149	3.42268e-14
PLEKHB2	PLEKHB2	4.50031e-11	0.323929	0.616	0.418	7.3211e-07
DPM1	DPM1	7.78513e-12	0.3239	0.498	0.292	1.26649e-07
INPP4A	INPP4A	2.42973e-17	0.323854	0.479	0.227	3.95269e-13
DCP1A	DCP1A	1.75415e-15	0.323799	0.466	0.232	2.85366e-11
RHOT2	RHOT2	8.42025e-14	0.323713	0.68	0.427	1.36981e-09
SF3B3	SF3B3	1.30514e-13	0.323695	0.489	0.268	2.1232e-09
TBC1D10C	TBC1D10C	5.4789e-17	0.323387	0.365	0.151	8.91307e-13
GLYCTK	GLYCTK	1.14139e-18	0.323172	0.429	0.184	1.85682e-14
CCDC93	CCDC93	8.25621e-12	0.321337	0.457	0.26	1.34312e-07
CRK	CRK	6.84946e-08	0.32127	0.543	0.391	0.00111427
UFD1	UFD1	4.66295e-12	0.320833	0.539	0.325	7.58569e-08
FER	FER	4.38685e-13	0.32078	0.466	0.255	7.13653e-09
AIMP1	AIMP1	6.89255e-15	0.319276	0.388	0.18	1.12128e-10
DNM1L	DNM1L	3.01936e-18	0.319258	0.338	0.129	4.9119e-14
SF3A1	SF3A1	7.04923e-14	0.319216	0.594	0.341	1.14677e-09
TMED3	TMED3	2.41779e-12	0.318945	0.489	0.28	3.93327e-08
CPNE1	CPNE1	1.40276e-11	0.318856	0.703	0.495	2.28202e-07
GTF2F2	GTF2F2	4.7334e-11	0.318618	0.548	0.341	7.70029e-07
APEH	APEH	4.78056e-15	0.318545	0.42	0.203	7.77701e-11
MKLN1	MKLN1	1.40108e-16	0.318386	0.452	0.213	2.27927e-12
UBR1	UBR1	7.26128e-14	0.318014	0.575	0.333	1.18126e-09
LY96	LY96	6.32688e-15	0.317561	0.411	0.198	1.02926e-10
POLD3	POLD3	1.92016e-19	0.316991	0.315	0.111	3.12371e-15
INPP5B	INPP5B	2.15708e-14	0.316843	0.434	0.216	3.50913e-10
REXO1	REXO1	6.84987e-14	0.316733	0.402	0.195	1.11434e-09
APOL6	APOL6	1.84083e-10	0.316634	0.753	0.539	2.99467e-06
IL15RA	IL15RA	5.68721e-09	0.316509	0.489	0.327	9.25196e-05
MCM7	MCM7	1.0079e-08	0.316476	0.639	0.46	0.000163965
POLD1	POLD1	2.54881e-16	0.315911	0.374	0.162	4.1464e-12
TCEAL8	TCEAL8	5.26179e-10	0.315861	0.603	0.413	8.55988e-06
NAPA	NAPA	1.40858e-08	0.315786	0.849	0.747	0.000229148
ATP6V1D	ATP6V1D	2.44896e-14	0.315424	0.411	0.199	3.98397e-10
LAMP2	LAMP2	9.50307e-11	0.314936	0.772	0.587	1.54596e-06
FBXO9	FBXO9	2.4177e-13	0.31482	0.393	0.193	3.93312e-09
ABRACL	ABRACL	2.1405e-12	0.314793	0.516	0.298	3.48217e-08
TRPV2	TRPV2	2.93108e-12	0.314675	0.484	0.273	4.76827e-08
LRRC59	LRRC59	5.74636e-11	0.314554	0.644	0.432	9.34818e-07
ISY1	ISY1	7.53731e-13	0.31447	0.475	0.259	1.22617e-08
TRPS1	TRPS1	1.04752e-14	0.314223	0.374	0.171	1.7041e-10
RUVBL2	RUVBL2	8.721e-10	0.31421	0.621	0.431	1.41873e-05
UBE4A	UBE4A	7.32892e-14	0.314027	0.397	0.195	1.19227e-09
INTS11	INTS11	8.73843e-11	0.313815	0.758	0.532	1.42157e-06
DUSP2	DUSP2	1.0798e-23	0.313769	0.288	0.082	1.75662e-19
CWF19L1	CWF19L1	4.31349e-17	0.313627	0.356	0.144	7.01718e-13
ATF3	ATF3	3.7715e-09	0.313228	0.434	0.261	6.13548e-05
DESI1	DESI1	2.21818e-17	0.313135	0.374	0.155	3.60854e-13
POLR2H	POLR2H	2.8075e-10	0.31296	0.566	0.38	4.56723e-06
TERF2	TERF2	2.37416e-20	0.312848	0.374	0.141	3.86229e-16
DMXL2	DMXL2	6.95734e-14	0.312808	0.457	0.236	1.13182e-09
RAB10	RAB10	4.03379e-12	0.312636	0.548	0.334	6.56217e-08
RASGRP2	RASGRP2	1.03554e-16	0.312527	0.329	0.129	1.68462e-12
GTPBP2	GTPBP2	3.48618e-10	0.312371	0.562	0.37	5.67132e-06
DLG4	DLG4	2.62991e-12	0.312047	0.379	0.19	4.27834e-08
STK4	STK4	5.93204e-12	0.311989	0.635	0.412	9.65024e-08
LITAF	LITAF	1.70488e-10	0.31161	0.845	0.65	2.7735e-06
EIF3B	EIF3B	2.10926e-10	0.311439	0.63	0.434	3.43135e-06
PHF20L1	PHF20L1	4.32432e-13	0.311125	0.42	0.211	7.0348e-09
IGHD	IGHD	3.99707e-23	0.311061	0.42	0.16	6.50243e-19
TRAPPC1	TRAPPC1	1.12449e-09	0.311036	0.749	0.569	1.82931e-05
SNAI2	SNAI2	4.53859e-15	0.310804	0.575	0.312	7.38339e-11
SENP6	SENP6	1.59038e-13	0.310721	0.42	0.213	2.58722e-09
ZKSCAN1	ZKSCAN1	2.22065e-14	0.310717	0.507	0.272	3.61256e-10
ANKHD1	ANKHD1	3.18637e-11	0.31034	0.644	0.426	5.18359e-07
DDX27	DDX27	6.9515e-13	0.309862	0.438	0.233	1.13087e-08
CEBPZOS	CEBPZOS	8.31728e-16	0.309717	0.406	0.184	1.35306e-11
ZNF280D	ZNF280D	8.63693e-15	0.30966	0.411	0.196	1.40505e-10
DHX8	DHX8	2.23267e-15	0.309604	0.434	0.208	3.63211e-11
RGS19	RGS19	8.74877e-12	0.309568	0.493	0.29	1.42325e-07
ANKRD11	ANKRD11	1.82662e-08	0.309424	0.676	0.517	0.000297154
SH3BGRL	SH3BGRL	2.05527e-09	0.309293	0.881	0.731	3.34352e-05
NUP188	NUP188	4.28676e-15	0.308554	0.384	0.174	6.9737e-11
WAPL	WAPL	7.7958e-17	0.308202	0.379	0.161	1.26822e-12
DNAJC10	DNAJC10	1.94451e-14	0.308169	0.516	0.269	3.16333e-10
SMARCA4	SMARCA4	1.16319e-16	0.30789	0.511	0.25	1.89228e-12
GREM1	GREM1	6.66842e-15	0.307725	0.356	0.152	1.08482e-10
RAB8B	RAB8B	5.02655e-13	0.307716	0.384	0.185	8.17719e-09
SYNRG	SYNRG	3.97503e-15	0.307651	0.434	0.206	6.46657e-11
PRPF38B	PRPF38B	9.2403e-13	0.307588	0.443	0.239	1.50321e-08
WAC	WAC	4.0069e-10	0.307371	0.616	0.416	6.51842e-06
PYCR2	PYCR2	1.42675e-10	0.306742	0.635	0.42	2.32104e-06
ZMYM6	ZMYM6	6.50603e-22	0.306239	0.329	0.109	1.0584e-17
CHMP4A	CHMP4A	3.24069e-12	0.306043	0.466	0.256	5.27196e-08
RSRC1	RSRC1	2.81813e-11	0.306024	0.47	0.268	4.58453e-07
HGS	HGS	6.70678e-08	0.306009	0.689	0.524	0.00109106
FBXW7	FBXW7	2.39845e-08	0.305889	0.543	0.384	0.00039018
CAD	CAD	5.87687e-15	0.305738	0.397	0.183	9.56049e-11
DPAGT1	DPAGT1	3.8861e-12	0.305328	0.397	0.208	6.32191e-08
ZNF407	ZNF407	1.33036e-21	0.30494	0.301	0.095	2.16423e-17
CCDC167	CCDC167	6.66426e-12	0.30494	0.438	0.24	1.08414e-07
EEF2	EEF2	1.13657e-14	0.304689	1	0.993	1.84898e-10
TRIM14	TRIM14	2.78001e-10	0.304568	0.434	0.25	4.52252e-06
CLDND1	CLDND1	1.87029e-18	0.304528	0.384	0.155	3.04259e-14
LCP2	LCP2	5.25471e-11	0.304269	0.539	0.327	8.54836e-07
B4GALT1	B4GALT1	4.65481e-10	0.304044	0.644	0.441	7.57244e-06
FUBP1	FUBP1	1.23252e-11	0.30399	0.612	0.385	2.00507e-07
CNOT3	CNOT3	3.35961e-08	0.303924	0.493	0.338	0.000546541
HM13	HM13	4.1664e-10	0.303805	0.676	0.476	6.77789e-06
DDX17	DDX17	1.72935e-11	0.303444	0.986	0.91	2.8133e-07
ENPP4	ENPP4	2.02732e-13	0.30337	0.397	0.196	3.29804e-09
YME1L1	YME1L1	2.06143e-09	0.303334	0.575	0.381	3.35354e-05
NDUFV1	NDUFV1	3.69996e-08	0.303299	0.749	0.605	0.000601909
COQ9	COQ9	7.23423e-14	0.303052	0.457	0.234	1.17686e-09
DCAF12	DCAF12	4.25641e-15	0.302899	0.361	0.159	6.92433e-11
LAYN	LAYN	1.03656e-26	0.302681	0.269	0.067	1.68628e-22
USP14	USP14	5.82671e-14	0.302654	0.443	0.221	9.47888e-10
PYGB	PYGB	9.91603e-12	0.302137	0.516	0.306	1.61314e-07
PSMA2	PSMA2	5.67279e-12	0.302092	0.708	0.464	9.22849e-08
MAPRE2	MAPRE2	2.75067e-23	0.301923	0.342	0.11	4.47479e-19
DYNC1LI1	DYNC1LI1	5.79701e-16	0.301725	0.388	0.169	9.43058e-12
TLR2	TLR2	2.06961e-09	0.301672	0.667	0.48	3.36684e-05
CCDC71L	CCDC71L	8.36328e-09	0.301529	0.489	0.322	0.000136054
ADPGK	ADPGK	5.17175e-14	0.300824	0.47	0.243	8.4134e-10
UNKL	UNKL	3.23175e-15	0.300601	0.406	0.189	5.2574e-11
INO80B	INO80B	1.03829e-11	0.300414	0.594	0.359	1.68909e-07
COMMD10	COMMD10	1.31747e-12	0.300236	0.393	0.2	2.14326e-08
ARHGAP25	ARHGAP25	4.72605e-10	0.300039	0.493	0.304	7.68833e-06
NRDC	NRDC	3.01572e-11	0.299799	0.53	0.32	4.90597e-07
ADAM19	ADAM19	2.79224e-11	0.299703	0.521	0.308	4.54242e-07
COMMD3	COMMD3	2.68624e-15	0.299502	0.438	0.21	4.36998e-11
MAP3K8	MAP3K8	3.50902e-14	0.298671	0.416	0.202	5.70847e-10
PPP3R1	PPP3R1	2.86362e-13	0.298652	0.397	0.195	4.65853e-09
PRKDC	PRKDC	5.61073e-13	0.298614	0.388	0.191	9.12753e-09
FRYL	FRYL	8.34386e-16	0.298546	0.315	0.125	1.35738e-11
METTL17	METTL17	9.6269e-16	0.298356	0.365	0.157	1.5661e-11
SEC31A	SEC31A	7.21501e-09	0.298291	0.689	0.507	0.000117374
PCK2	PCK2	8.61558e-15	0.297952	0.438	0.212	1.40158e-10
TNFRSF4	TNFRSF4	3.76892e-20	0.297844	0.279	0.088	6.13127e-16
GPS1	GPS1	1.20091e-09	0.297826	0.598	0.408	1.95365e-05
AKAP8L	AKAP8L	6.05694e-12	0.297591	0.475	0.266	9.85343e-08
PSMD14	PSMD14	4.02261e-13	0.297444	0.461	0.246	6.54398e-09
LXN	LXN	7.77408e-11	0.297266	0.498	0.291	1.26469e-06
COQ10B	COQ10B	1.5462e-16	0.29695	0.347	0.142	2.51536e-12
SPAG5	SPAG5	3.45932e-19	0.296766	0.32	0.113	5.62763e-15
ATP6V1H	ATP6V1H	2.51203e-13	0.296542	0.384	0.185	4.08657e-09
ETV6	ETV6	3.04968e-13	0.296464	0.374	0.181	4.96122e-09
ARID4A	ARID4A	3.62985e-16	0.296248	0.484	0.233	5.90503e-12
OSTF1	OSTF1	2.44823e-11	0.296178	0.562	0.336	3.98279e-07
PREP	PREP	3.04082e-13	0.295845	0.452	0.237	4.9468e-09
ERLEC1	ERLEC1	3.11051e-08	0.295703	0.447	0.29	0.000506019
CLK3	CLK3	2.19389e-12	0.295681	0.466	0.256	3.56903e-08
SUFU	SUFU	1.01251e-11	0.295653	0.498	0.29	1.64715e-07
CAMTA1	CAMTA1	1.69615e-15	0.295317	0.402	0.182	2.7593e-11
NUSAP1	NUSAP1	1.15651e-11	0.295308	0.534	0.314	1.88141e-07
EPS15	EPS15	9.59646e-12	0.295008	0.379	0.191	1.56115e-07
CD247	CD247	5.02105e-20	0.294716	0.274	0.086	8.16824e-16
GLG1	GLG1	1.09163e-10	0.294705	0.749	0.529	1.77586e-06
RFX5	RFX5	8.31928e-14	0.294697	0.539	0.295	1.35338e-09
LIF	LIF	2.93281e-28	0.294357	0.237	0.05	4.7711e-24
LSM8	LSM8	1.33013e-11	0.294133	0.584	0.362	2.16386e-07
ERCC5	ERCC5	5.80517e-14	0.294052	0.543	0.295	9.44386e-10
SLFN11	SLFN11	7.23993e-10	0.293995	0.525	0.333	1.17779e-05
BNIP2	BNIP2	6.97243e-10	0.293921	0.594	0.39	1.13427e-05
ACOX3	ACOX3	1.03614e-11	0.293805	0.447	0.246	1.68559e-07
CFI	CFI	6.72787e-14	0.293495	0.402	0.193	1.09449e-09
DCUN1D3	DCUN1D3	1.84023e-10	0.293436	0.434	0.252	2.99369e-06
ANO8	ANO8	1.01799e-15	0.2933	0.297	0.113	1.65606e-11
PPP2R5B	PPP2R5B	1.48091e-16	0.293255	0.352	0.144	2.40915e-12
ZNF692	ZNF692	3.39071e-12	0.293173	0.397	0.203	5.51601e-08
EIF2AK2	EIF2AK2	6.28899e-10	0.292958	0.626	0.426	1.02309e-05
DNAJC21	DNAJC21	1.26416e-11	0.292926	0.406	0.217	2.05653e-07
TUBG2	TUBG2	4.20531e-15	0.292762	0.338	0.141	6.8412e-11
AAAS	AAAS	9.20618e-12	0.292756	0.429	0.23	1.49766e-07
RAVER1	RAVER1	1.17201e-12	0.292587	0.53	0.298	1.90662e-08
DHX15	DHX15	1.78216e-09	0.292575	0.63	0.428	2.89922e-05
POLDIP3	POLDIP3	2.28522e-09	0.292265	0.639	0.45	3.71759e-05
CENPN	CENPN	1.47346e-18	0.291842	0.352	0.134	2.39703e-14
PTMA	PTMA	3.00464e-21	0.291619	0.279	0.084	4.88795e-17
TRAF3IP3	TRAF3IP3	7.56078e-17	0.291584	0.306	0.115	1.22999e-12
TBC1D10A	TBC1D10A	1.44895e-14	0.291551	0.342	0.149	2.35715e-10
EDC4	EDC4	9.76827e-14	0.291179	0.411	0.203	1.5891e-09
MT1E	MT1E	1.10933e-07	0.291131	0.813	0.707	0.00180467
VPS9D1	VPS9D1	4.29584e-13	0.291012	0.393	0.195	6.98847e-09
RSL1D1	RSL1D1	2.36751e-08	0.290599	0.635	0.459	0.000385147
CAMKMT	CAMKMT	1.176e-16	0.290585	0.292	0.108	1.91312e-12
TIA1	TIA1	6.96102e-09	0.290538	0.635	0.454	0.000113242
ACP1	ACP1	6.22173e-11	0.290479	0.534	0.323	1.01215e-06
GCH1	GCH1	1.03423e-09	0.290181	0.534	0.339	1.68249e-05
SAFB	SAFB	1.60473e-09	0.290168	0.694	0.51	2.61058e-05
PSMD11	PSMD11	1.57188e-08	0.290068	0.685	0.485	0.000255714
SNRNP70	SNRNP70	8.5217e-10	0.290042	0.977	0.926	1.38631e-05
JAG1	JAG1	3.99939e-20	0.289618	0.306	0.102	6.50621e-16
LIME1	LIME1	2.00123e-09	0.289612	0.521	0.334	3.2556e-05
DDX1	DDX1	3.29387e-12	0.289445	0.502	0.287	5.35847e-08
C20orf194	C20orf194	5.44623e-18	0.28932	0.352	0.135	8.85992e-14
RNF187	RNF187	3.01143e-09	0.289142	0.817	0.655	4.89899e-05
SH3TC1	SH3TC1	1.85913e-12	0.289118	0.429	0.223	3.02444e-08
RNASEK	RNASEK	6.03324e-08	0.289104	0.845	0.676	0.000981488
CHMP7	CHMP7	1.70394e-10	0.289071	0.393	0.213	2.77197e-06
TMX3	TMX3	1.79186e-12	0.288876	0.429	0.224	2.915e-08
KMT2E	KMT2E	2.95888e-11	0.288856	0.521	0.307	4.81351e-07
ROCK1	ROCK1	1.31543e-10	0.288772	0.484	0.289	2.13994e-06
RBM27	RBM27	2.4457e-19	0.288747	0.306	0.105	3.97867e-15
CD58	CD58	2.47341e-14	0.288742	0.338	0.147	4.02375e-10
ABCF1	ABCF1	1.83982e-12	0.288546	0.466	0.25	2.99301e-08
CDC123	CDC123	1.22555e-08	0.288523	0.589	0.41	0.000199373
MCRIP1	MCRIP1	7.2069e-08	0.288504	0.689	0.517	0.00117242
TEX264	TEX264	4.43969e-09	0.288456	0.438	0.269	7.22249e-05
RIT1	RIT1	2.15659e-10	0.288051	0.553	0.342	3.50834e-06
BAG6	BAG6	5.81708e-10	0.287763	0.699	0.485	9.46323e-06
ITPR3	ITPR3	1.26879e-09	0.287727	0.575	0.387	2.06406e-05
ITPKC	ITPKC	1.32531e-09	0.28768	0.443	0.261	2.15601e-05
RBM22	RBM22	2.04713e-13	0.287477	0.37	0.176	3.33027e-09
ARL2	ARL2	9.94326e-08	0.287376	0.662	0.5	0.00161757
LGALS1	LGALS1	3.18899e-11	0.286868	0.991	0.948	5.18785e-07
SRPK1	SRPK1	1.85188e-17	0.286815	0.315	0.117	3.01264e-13
GLB1	GLB1	2.20548e-10	0.286785	0.584	0.372	3.58787e-06
SCPEP1	SCPEP1	4.3497e-09	0.286546	0.936	0.812	7.07609e-05
INVS	INVS	1.99504e-13	0.286439	0.384	0.183	3.24553e-09
PSTPIP1	PSTPIP1	9.29502e-16	0.286386	0.301	0.117	1.51211e-11
HLA-DMB	HLA-DMB	6.35378e-08	0.286324	0.767	0.584	0.00103363
PTPN23	PTPN23	2.29558e-12	0.286269	0.411	0.214	3.73445e-08
MT1X	MT1X	6.57416e-10	0.286247	0.963	0.899	1.06948e-05
PYURF	PYURF	2.35573e-10	0.286191	0.607	0.401	3.8323e-06
CACUL1	CACUL1	6.69269e-12	0.285988	0.397	0.207	1.08877e-07
CD96	CD96	4.16134e-17	0.285704	0.283	0.099	6.76967e-13
ASCC3	ASCC3	3.72115e-09	0.2854	0.621	0.422	6.05356e-05
XRCC1	XRCC1	2.10964e-15	0.28536	0.416	0.192	3.43196e-11
RPF1	RPF1	3.15658e-09	0.285054	0.543	0.358	5.13512e-05
XRN2	XRN2	1.50312e-10	0.284772	0.53	0.328	2.44528e-06
BCLAF1	BCLAF1	1.73755e-10	0.284494	0.616	0.398	2.82665e-06
VPS4A	VPS4A	7.88439e-09	0.284271	0.644	0.452	0.000128263
VPS35	VPS35	1.04428e-09	0.284259	0.397	0.225	1.69884e-05
GNL1	GNL1	4.94738e-11	0.284061	0.429	0.238	8.04839e-07
SPAG7	SPAG7	1.84613e-10	0.28386	0.63	0.41	3.00329e-06
KIF5B	KIF5B	2.74646e-10	0.283827	0.502	0.301	4.46794e-06
UBE2A	UBE2A	3.85185e-08	0.283713	0.648	0.477	0.000626618
PSMD13	PSMD13	3.41366e-09	0.283508	0.735	0.533	5.55334e-05
MZF1	MZF1	1.12246e-12	0.283375	0.406	0.205	1.82602e-08
RAB24	RAB24	2.90621e-11	0.283302	0.548	0.329	4.72782e-07
SAMHD1	SAMHD1	1.2198e-08	0.282898	0.708	0.535	0.000198437
THOC5	THOC5	4.14882e-12	0.282867	0.443	0.238	6.7493e-08
LAT	LAT	5.4087e-21	0.282731	0.288	0.089	8.79888e-17
H1F0	H1F0	1.29558e-07	0.282451	0.594	0.425	0.00210765
CUL9	CUL9	6.44695e-12	0.282244	0.447	0.243	1.04879e-07
GART	GART	3.06701e-11	0.282159	0.411	0.221	4.98942e-07
NDUFS2	NDUFS2	3.61844e-09	0.282047	0.658	0.46	5.88648e-05
ISCU	ISCU	1.88601e-09	0.282015	0.603	0.418	3.06816e-05
NPC2	NPC2	1.63307e-10	0.281563	0.995	0.951	2.65668e-06
PTPRE	PTPRE	8.60009e-09	0.28137	0.626	0.438	0.000139906
PXK	PXK	4.29311e-14	0.28136	0.42	0.203	6.98404e-10
WDR3	WDR3	4.23832e-14	0.281212	0.32	0.136	6.89489e-10
SETD5	SETD5	1.02783e-11	0.280898	0.393	0.203	1.67208e-07
ANGPT2	ANGPT2	1.41159e-30	0.280872	0.237	0.047	2.29637e-26
ZNF544	ZNF544	3.36968e-13	0.280825	0.406	0.201	5.48179e-09
SEL1L3	SEL1L3	4.3014e-08	0.280667	0.603	0.432	0.000699751
FANCI	FANCI	1.21433e-15	0.280476	0.315	0.125	1.97547e-11
C2orf68	C2orf68	1.78042e-09	0.280366	0.525	0.33	2.89639e-05
PPM1K	PPM1K	4.43903e-12	0.28023	0.365	0.179	7.22142e-08
CRLS1	CRLS1	8.48462e-10	0.280156	0.53	0.338	1.38028e-05
NARS	NARS	2.26217e-08	0.280145	0.658	0.475	0.000368011
ALYREF	ALYREF	3.50221e-09	0.280013	0.525	0.347	5.6974e-05
OSM	OSM	2.85897e-23	0.279762	0.242	0.061	4.65098e-19
BRD1	BRD1	8.0283e-12	0.279692	0.447	0.243	1.30604e-07
TOMM40	TOMM40	1.03224e-12	0.279505	0.374	0.181	1.67926e-08
NDST2	NDST2	3.83723e-09	0.279373	0.461	0.282	6.2424e-05
SLC43A2	SLC43A2	4.38964e-08	0.279312	0.589	0.412	0.000714107
TSFM	TSFM	2.13639e-12	0.279268	0.361	0.174	3.47548e-08
THBS3	THBS3	7.96616e-13	0.278529	0.324	0.147	1.29593e-08
TRAF4	TRAF4	1.64444e-13	0.278419	0.461	0.235	2.67518e-09
GPATCH2	GPATCH2	5.89823e-12	0.278395	0.393	0.201	9.59524e-08
DAXX	DAXX	9.84351e-11	0.278368	0.475	0.274	1.60134e-06
THY1	THY1	2.37435e-10	0.278344	0.53	0.324	3.86259e-06
PIBF1	PIBF1	1.54742e-15	0.27834	0.288	0.109	2.51734e-11
ATF6	ATF6	5.62922e-11	0.278258	0.53	0.319	9.15761e-07
DTNB	DTNB	3.27392e-19	0.278148	0.274	0.087	5.32601e-15
FADD	FADD	2.42432e-09	0.277994	0.434	0.265	3.94388e-05
SLC35F5	SLC35F5	5.04779e-15	0.277988	0.406	0.186	8.21175e-11
ANXA7	ANXA7	2.76793e-08	0.277833	0.589	0.408	0.000450287
STARD7	STARD7	2.5672e-11	0.277269	0.42	0.227	4.17633e-07
ACSF3	ACSF3	7.79916e-11	0.277244	0.397	0.216	1.26877e-06
EIF5	EIF5	2.43909e-09	0.277237	0.616	0.42	3.96791e-05
DUSP1	DUSP1	3.01865e-07	0.276757	0.753	0.598	0.00491075
RAB2A	RAB2A	2.38334e-11	0.276735	0.589	0.365	3.87721e-07
TCF25	TCF25	2.10088e-08	0.276672	0.84	0.718	0.000341772
PISD	PISD	1.1405e-09	0.276644	0.466	0.286	1.85536e-05
AFF4	AFF4	1.59877e-09	0.276532	0.447	0.271	2.60088e-05
CAMTA2	CAMTA2	2.24085e-12	0.276215	0.402	0.203	3.64541e-08
CD84	CD84	4.83665e-11	0.276128	0.411	0.219	7.86826e-07
MAPK1	MAPK1	2.37788e-13	0.275878	0.466	0.242	3.86834e-09
LRPAP1	LRPAP1	4.60569e-09	0.275858	0.936	0.875	7.49254e-05
WWP1	WWP1	1.05404e-16	0.275802	0.329	0.128	1.71471e-12
CERK	CERK	4.58271e-16	0.275769	0.379	0.162	7.45515e-12
FAM76A	FAM76A	1.62974e-15	0.275652	0.297	0.115	2.65126e-11
MDH2	MDH2	2.0382e-09	0.275625	0.699	0.498	3.31574e-05
GFM2	GFM2	1.28292e-12	0.275417	0.274	0.114	2.08705e-08
HIST1H1B	HIST1H1B	1.92836e-08	0.27541	0.918	0.799	0.000313706
CENPT	CENPT	1.17105e-07	0.274757	0.671	0.503	0.00190506
CNOT6L	CNOT6L	2.82465e-11	0.274699	0.311	0.147	4.59513e-07
PLEKHA7	PLEKHA7	7.42741e-13	0.274658	0.288	0.122	1.20829e-08
ARPC5L	ARPC5L	2.77586e-07	0.274388	0.594	0.423	0.00451577
C16orf70	C16orf70	1.5333e-14	0.27433	0.301	0.122	2.49436e-10
CD46	CD46	1.46108e-08	0.274287	0.521	0.337	0.000237688
VPS8	VPS8	1.78097e-09	0.274161	0.493	0.307	2.89727e-05
NAA20	NAA20	1.04593e-09	0.274002	0.612	0.406	1.70153e-05
RIPOR2	RIPOR2	1.35614e-12	0.273818	0.374	0.182	2.20616e-08
NSMCE1	NSMCE1	8.19988e-17	0.273504	0.279	0.098	1.33396e-12
ZNF101	ZNF101	5.85958e-13	0.273139	0.329	0.148	9.53237e-09
MKI67	MKI67	4.9622e-11	0.273124	0.352	0.179	8.07251e-07
TBC1D8	TBC1D8	2.70974e-18	0.273051	0.333	0.123	4.4082e-14
CHCHD7	CHCHD7	3.74295e-09	0.272338	0.447	0.271	6.08903e-05
GSTK1	GSTK1	1.17298e-07	0.271678	0.858	0.741	0.0019082
SLC4A1AP	SLC4A1AP	1.37855e-11	0.271678	0.452	0.249	2.24263e-07
CARD9	CARD9	9.54711e-21	0.271616	0.242	0.067	1.55312e-16
UQCC1	UQCC1	1.12725e-07	0.271507	0.498	0.338	0.00183382
GPATCH8	GPATCH8	6.67488e-14	0.271471	0.329	0.141	1.08587e-09
CXCL2	CXCL2	4.64827e-17	0.271414	0.26	0.087	7.5618e-13
PRSS23	PRSS23	2.31283e-09	0.271298	0.584	0.376	3.7625e-05
SDR39U1	SDR39U1	5.74425e-13	0.27104	0.397	0.194	9.34475e-09
RAD54L2	RAD54L2	2.35041e-17	0.270943	0.352	0.138	3.82365e-13
CMC2	CMC2	2.62627e-12	0.270943	0.306	0.138	4.27241e-08
SS18L1	SS18L1	1.23026e-13	0.270875	0.352	0.16	2.00139e-09
IVNS1ABP	IVNS1ABP	9.42213e-11	0.270593	0.511	0.302	1.53279e-06
NRF1	NRF1	5.47887e-13	0.270411	0.306	0.132	8.91302e-09
APOBEC3G	APOBEC3G	9.66596e-16	0.270383	0.306	0.117	1.57246e-11
URM1	URM1	5.5268e-14	0.270086	0.365	0.165	8.991e-10
STRADA	STRADA	1.34012e-11	0.26957	0.342	0.166	2.18012e-07
MPHOSPH9	MPHOSPH9	1.08842e-14	0.269176	0.283	0.109	1.77064e-10
CRKL	CRKL	1.00568e-09	0.269097	0.498	0.306	1.63604e-05
PPP6R2	PPP6R2	1.37519e-07	0.269083	0.662	0.495	0.00223716
PRPF18	PRPF18	7.55097e-14	0.269027	0.388	0.181	1.22839e-09
RNF213	RNF213	2.85376e-09	0.268992	0.941	0.832	4.6425e-05
INCENP	INCENP	6.5586e-11	0.268961	0.539	0.326	1.06695e-06
RNF19A	RNF19A	2.02862e-15	0.268727	0.333	0.136	3.30015e-11
RFT1	RFT1	1.25426e-12	0.268543	0.32	0.145	2.04043e-08
DISC1	DISC1	2.37928e-13	0.268466	0.365	0.168	3.87061e-09
DHDDS	DHDDS	2.30599e-12	0.268414	0.342	0.16	3.75138e-08
GLMN	GLMN	9.84167e-18	0.268381	0.292	0.102	1.60104e-13
FGD2	FGD2	1.48761e-09	0.268135	0.539	0.343	2.42004e-05
CLASRP	CLASRP	6.85486e-10	0.26799	0.607	0.389	1.11515e-05
KIAA0232	KIAA0232	4.18617e-16	0.267511	0.288	0.106	6.81006e-12
CHI3L1	CHI3L1	1.17238e-07	0.266938	0.612	0.426	0.00190723
CCNK	CCNK	4.65549e-09	0.266761	0.397	0.231	7.57355e-05
ACAD11	ACAD11	9.96459e-13	0.266683	0.379	0.183	1.62104e-08
PRPF40A	PRPF40A	1.48679e-09	0.266363	0.502	0.315	2.41871e-05
GTF2I	GTF2I	1.2275e-07	0.266234	0.804	0.62	0.0019969
NLRP1	NLRP1	4.51649e-14	0.266208	0.269	0.105	7.34742e-10
UBA7	UBA7	1.13573e-11	0.266159	0.438	0.238	1.8476e-07
RCC1L	RCC1L	6.77832e-12	0.265758	0.361	0.177	1.1027e-07
SMAD2	SMAD2	1.4967e-07	0.265734	0.452	0.297	0.00243484
LCK	LCK	2.81488e-17	0.265721	0.251	0.081	4.57925e-13
GET1	GET1	8.23671e-16	0.265529	0.324	0.128	1.33995e-11
PRKCD	PRKCD	5.03224e-08	0.265211	0.566	0.392	0.000818645
CLASP1	CLASP1	4.71862e-12	0.264983	0.347	0.166	7.67626e-08
ERGIC2	ERGIC2	1.9515e-12	0.264945	0.311	0.138	3.17469e-08
ZBTB7B	ZBTB7B	8.26349e-14	0.264868	0.42	0.203	1.3443e-09
MAPRE3	MAPRE3	2.70655e-12	0.264552	0.297	0.13	4.40302e-08
PPP2R2D	PPP2R2D	1.1836e-09	0.26443	0.393	0.222	1.92548e-05
CCDC47	CCDC47	5.70147e-09	0.264014	0.653	0.45	9.27515e-05
FCGR2A	FCGR2A	6.74427e-09	0.263968	0.717	0.514	0.000109716
RABGEF1	RABGEF1	7.18762e-10	0.263635	0.324	0.168	1.16928e-05
ZC3H7B	ZC3H7B	2.43877e-21	0.263212	0.269	0.079	3.96739e-17
FEZ2	FEZ2	5.42476e-09	0.263183	0.461	0.284	8.825e-05
EID1	EID1	8.59391e-08	0.263054	0.941	0.805	0.00139806
BRAP	BRAP	6.62683e-14	0.262821	0.37	0.169	1.07805e-09
CAPG	CAPG	8.0994e-08	0.262799	0.959	0.881	0.00131761
BTAF1	BTAF1	2.53288e-08	0.262715	0.434	0.269	0.00041205
CRBN	CRBN	1.63078e-15	0.262704	0.342	0.141	2.65295e-11
POGLUT1	POGLUT1	1.31651e-11	0.262629	0.434	0.23	2.14171e-07
UQCR11	UQCR11	3.57193e-08	0.26225	0.868	0.733	0.000581081
IAH1	IAH1	4.94654e-10	0.262237	0.457	0.263	8.04703e-06
RBM5	RBM5	2.92176e-07	0.262162	0.621	0.464	0.00475311
CD74	CD74	7.73104e-14	0.262139	1	1	1.25769e-09
PPP1R10	PPP1R10	6.80838e-09	0.262093	0.534	0.346	0.000110759
APEX1	APEX1	3.37291e-08	0.261983	0.511	0.341	0.000548704
NUP62	NUP62	1.67934e-07	0.261784	0.694	0.528	0.00273195
ZNF281	ZNF281	1.62957e-16	0.261725	0.269	0.094	2.65098e-12
NLRC5	NLRC5	4.10089e-13	0.261471	0.379	0.178	6.67133e-09
CDC26	CDC26	1.28559e-10	0.261471	0.356	0.184	2.09139e-06
ZFYVE26	ZFYVE26	1.53141e-14	0.261451	0.329	0.138	2.4913e-10
SF3B5	SF3B5	7.31401e-09	0.261215	0.84	0.643	0.000118984
SELENOF	SELENOF	2.8915e-08	0.260779	0.607	0.43	0.00047039
C18orf32	C18orf32	5.10591e-09	0.260715	0.374	0.211	8.3063e-05
LUC7L2	LUC7L2	1.04608e-09	0.260652	0.703	0.469	1.70177e-05
SLC38A1	SLC38A1	1.31428e-13	0.260612	0.32	0.137	2.13808e-09
DHPS	DHPS	2.61378e-09	0.260476	0.571	0.377	4.2521e-05
BCS1L	BCS1L	1.48213e-10	0.260226	0.416	0.227	2.41113e-06
TCEAL9	TCEAL9	2.16326e-07	0.26009	0.438	0.285	0.00351919
CCDC61	CCDC61	2.73802e-11	0.260082	0.32	0.151	4.4542e-07
IFT74	IFT74	9.13656e-15	0.259772	0.333	0.139	1.48634e-10
TMEM30A	TMEM30A	2.66389e-09	0.259604	0.653	0.442	4.33362e-05
PHKG2	PHKG2	2.22841e-08	0.259509	0.411	0.252	0.000362517
CEBPD	CEBPD	7.9755e-08	0.259487	0.968	0.917	0.00129746
ZNF514	ZNF514	1.03785e-19	0.259222	0.283	0.09	1.68838e-15
DPYSL3	DPYSL3	1.03422e-08	0.259201	0.525	0.338	0.000168246
STIMATE	STIMATE	3.17313e-09	0.258797	0.548	0.363	5.16204e-05
DNAJA3	DNAJA3	2.6541e-09	0.258273	0.338	0.182	4.31769e-05
STAT4	STAT4	1.11293e-30	0.258186	0.242	0.048	1.81051e-26
RBM14	RBM14	1.16295e-08	0.258139	0.553	0.361	0.000189189
RBM19	RBM19	4.63876e-09	0.25809	0.37	0.207	7.54633e-05
CDC5L	CDC5L	3.55376e-11	0.257984	0.397	0.208	5.78125e-07
CAB39	CAB39	7.54482e-10	0.257883	0.429	0.247	1.22739e-05
PICALM	PICALM	2.19337e-08	0.257751	0.703	0.508	0.000356818
CWC25	CWC25	1.58021e-08	0.257669	0.479	0.309	0.000257069
SAMM50	SAMM50	2.37041e-08	0.257493	0.365	0.212	0.000385618
TTLL3	TTLL3	1.64182e-08	0.257095	0.397	0.235	0.000267091
UCHL5	UCHL5	9.03692e-11	0.256984	0.333	0.165	1.47013e-06
CUL1	CUL1	4.9904e-12	0.256927	0.37	0.181	8.11838e-08
KLHL42	KLHL42	1.82863e-11	0.256729	0.347	0.169	2.97482e-07
WDFY4	WDFY4	1.74646e-12	0.256677	0.379	0.185	2.84114e-08
PNRC1	PNRC1	3.52295e-08	0.256577	0.621	0.433	0.000573114
RCAN1	RCAN1	8.33519e-10	0.256577	0.507	0.308	1.35597e-05
ME1	ME1	2.77232e-09	0.256473	0.292	0.149	4.51e-05
KLF13	KLF13	2.02168e-07	0.25641	0.507	0.346	0.00328887
POLR2A	POLR2A	2.53646e-08	0.256375	0.566	0.378	0.000412631
DNMT1	DNMT1	1.47911e-07	0.256371	0.516	0.353	0.00240621
CNOT1	CNOT1	5.12286e-12	0.256004	0.425	0.219	8.33387e-08
ZC3H15	ZC3H15	3.88962e-09	0.25598	0.438	0.262	6.32764e-05
MED6	MED6	5.96841e-09	0.255599	0.365	0.203	9.70941e-05
ANAPC7	ANAPC7	4.51498e-08	0.255558	0.411	0.253	0.000734497
PSMG2	PSMG2	3.10248e-09	0.25546	0.553	0.361	5.04711e-05
DNAJB14	DNAJB14	1.9076e-09	0.255449	0.365	0.2	3.10328e-05
PREB	PREB	1.95001e-10	0.255442	0.475	0.271	3.17228e-06
PACC1	PACC1	8.14618e-17	0.255426	0.279	0.097	1.32522e-12
RILP	RILP	1.81668e-09	0.255154	0.402	0.23	2.95538e-05
MAP3K1	MAP3K1	3.4982e-15	0.254987	0.265	0.096	5.69087e-11
DNAJC17	DNAJC17	5.86454e-12	0.254968	0.402	0.203	9.54043e-08
RELB	RELB	6.52587e-12	0.254885	0.338	0.159	1.06163e-07
IL33	IL33	4.48275e-09	0.254857	0.438	0.259	7.29255e-05
CLIP4	CLIP4	3.87345e-10	0.254465	0.493	0.293	6.30133e-06
UBR2	UBR2	2.66854e-09	0.254342	0.379	0.212	4.34117e-05
ITCH	ITCH	3.61279e-11	0.254272	0.388	0.201	5.87729e-07
BCCIP	BCCIP	1.37633e-11	0.254164	0.301	0.137	2.23901e-07
WASHC4	WASHC4	1.24671e-09	0.254048	0.475	0.283	2.02815e-05
CLEC4D	CLEC4D	2.08068e-29	0.253966	0.219	0.042	3.38484e-25
ZEB2	ZEB2	9.74198e-08	0.253954	0.689	0.503	0.00158483
TMEM131	TMEM131	5.09389e-11	0.253928	0.256	0.112	8.28675e-07
CDC23	CDC23	1.57313e-12	0.253734	0.356	0.166	2.55916e-08
SPNS1	SPNS1	3.01479e-11	0.253715	0.42	0.221	4.90445e-07
SNX20	SNX20	6.62841e-12	0.253644	0.402	0.206	1.07831e-07
ARFIP2	ARFIP2	1.69759e-11	0.253631	0.47	0.259	2.76164e-07
COX6C	COX6C	4.21558e-08	0.25341	0.877	0.716	0.00068579
PRC1	PRC1	2.3448e-09	0.253332	0.374	0.207	3.81451e-05
DLG1	DLG1	2.02808e-15	0.253325	0.311	0.121	3.29928e-11
ARHGAP11A	ARHGAP11A	6.69995e-13	0.253323	0.265	0.106	1.08995e-08
TANK	TANK	1.16185e-09	0.25302	0.379	0.209	1.89009e-05
EPB41	EPB41	1.46999e-14	0.252807	0.292	0.115	2.39138e-10
MYH9	MYH9	6.94144e-09	0.252779	0.982	0.929	0.000112923
IGFLR1	IGFLR1	8.37366e-08	0.252755	0.42	0.264	0.00136223
AFAP1	AFAP1	3.79256e-11	0.252619	0.484	0.273	6.16974e-07
NDUFS3	NDUFS3	1.72103e-10	0.252564	0.507	0.299	2.79977e-06
ST6GAL1	ST6GAL1	1.91362e-08	0.25254	0.434	0.266	0.000311308
CIR1	CIR1	6.90297e-11	0.252443	0.356	0.179	1.12298e-06
MCF2L	MCF2L	4.37454e-08	0.252341	0.452	0.278	0.00071165
TCF20	TCF20	1.00237e-12	0.252205	0.374	0.178	1.63066e-08
TATDN3	TATDN3	2.39764e-11	0.252013	0.402	0.208	3.90048e-07
IPO5	IPO5	1.717e-07	0.251838	0.434	0.282	0.00279322
SOCS1	SOCS1	1.68709e-11	0.251559	0.416	0.218	2.74456e-07
MAST3	MAST3	1.26952e-10	0.251539	0.338	0.169	2.06526e-06
SEPTIN6	SEPTIN6	7.91108e-08	0.251481	0.447	0.283	0.00128697
NEMF	NEMF	1.37492e-09	0.251458	0.42	0.24	2.23672e-05
ZMYND8	ZMYND8	2.29957e-10	0.251392	0.479	0.277	3.74094e-06
ATP6V1B2	ATP6V1B2	2.37947e-07	0.251087	0.881	0.733	0.00387092
LGALS8	LGALS8	3.47998e-12	0.251023	0.461	0.244	5.66123e-08
ARMH1	ARMH1	6.41521e-22	0.250963	0.247	0.066	1.04363e-17
CISH	CISH	3.9087e-09	0.250748	0.361	0.2	6.35867e-05
MFAP3	MFAP3	2.30961e-09	0.25069	0.443	0.262	3.75727e-05
TUT4	TUT4	1.75863e-11	0.250476	0.265	0.113	2.86094e-07
HIVEP1	HIVEP1	3.99634e-16	0.250425	0.269	0.095	6.50125e-12
ANKLE2	ANKLE2	1.11319e-07	0.250315	0.534	0.364	0.00181093
CHST15	CHST15	1.51872e-09	0.250089	0.53	0.335	2.47065e-05
NKX2-1	NKX2-1	4.23222e-08	-0.250385	0.05	0.2	0.000688497
CDKN1C	CDKN1C	8.6955e-08	-0.252808	0.078	0.234	0.00141458
MAMDC2	MAMDC2	2.7702e-08	-0.25355	0.046	0.197	0.000450655
CDH1	CDH1	3.76432e-09	-0.255268	0.037	0.197	6.1238e-05
MLPH	MLPH	2.84882e-09	-0.258272	0.068	0.246	4.63447e-05
GJA5	GJA5	2.21387e-07	-0.260214	0.192	0.362	0.00360152
PODN	PODN	4.35211e-09	-0.262581	0.059	0.227	7.08002e-05
LAMB3	LAMB3	1.5009e-09	-0.263967	0.041	0.211	2.44166e-05
PAM	PAM	1.87983e-09	-0.265875	0.064	0.242	3.05811e-05
ATP1B1	ATP1B1	1.46625e-08	-0.267894	0.119	0.3	0.00023853
CKB	CKB	3.60649e-09	-0.268588	0.068	0.245	5.86704e-05
SLC16A3	SLC16A3	9.01952e-09	-0.269272	0.1	0.282	0.00014673
CLIC3	CLIC3	1.04569e-08	-0.272415	0.087	0.261	0.000170113
MYADM	MYADM	2.14736e-08	-0.273121	0.137	0.315	0.000349333
TTC37	TTC37	1.80797e-10	-0.273206	0.027	0.202	2.9412e-06
SUSD2	SUSD2	5.53267e-08	-0.274122	0.1	0.264	0.000900055
COL6A6	COL6A6	2.4099e-09	-0.278685	0.041	0.206	3.92042e-05
FBLN5	FBLN5	2.33232e-09	-0.283103	0.078	0.258	3.79422e-05
ERGIC1	ERGIC1	2.9628e-07	-0.285297	0.215	0.378	0.00481989
OASL	OASL	4.42651e-09	-0.285745	0.091	0.272	7.20105e-05
CLDN4	CLDN4	1.74174e-09	-0.285938	0.068	0.247	2.83346e-05
PRELP	PRELP	5.64524e-08	-0.286004	0.119	0.285	0.000918367
MBOAT7	MBOAT7	4.93723e-09	-0.28616	0.146	0.343	8.03189e-05
ANXA3	ANXA3	4.31639e-08	-0.287114	0.114	0.28	0.000702191
GLMP	GLMP	2.20168e-11	-0.295676	0.027	0.215	3.58169e-07
AHNAK	AHNAK	1.17026e-07	-0.296394	0.279	0.459	0.00190378
EPHX1	EPHX1	1.4787e-07	-0.29669	0.192	0.358	0.00240556
HCFC1R1	HCFC1R1	1.62613e-07	-0.297713	0.224	0.394	0.00264538
FOLR1	FOLR1	2.39075e-11	-0.298964	0.027	0.216	3.88927e-07
EMC10	EMC10	2.4209e-07	-0.299862	0.306	0.469	0.00393832
ABCA3	ABCA3	5.25034e-08	-0.301884	0.142	0.314	0.000854125
UBL5	UBL5	4.45008e-09	-0.302661	0.132	0.317	7.23939e-05
C19orf33	C19orf33	1.04824e-09	-0.302878	0.087	0.274	1.70528e-05
DHCR24	DHCR24	1.77965e-08	-0.304767	0.16	0.34	0.000289514
LAMP3	LAMP3	9.07759e-08	-0.305186	0.132	0.292	0.00147674
SLIT3	SLIT3	2.48796e-08	-0.305219	0.132	0.31	0.000404742
MMP14	MMP14	1.70331e-07	-0.313322	0.776	0.835	0.00277094
IRF7	IRF7	3.76615e-08	-0.313863	0.251	0.43	0.000612678
EDF1	EDF1	2.16242e-08	-0.321676	0.804	0.868	0.000351782
SFTA3	SFTA3	1.93665e-10	-0.322727	0.059	0.247	3.15054e-06
PLS3	PLS3	2.95557e-07	-0.323327	0.438	0.587	0.00480812
CA3	CA3	8.36304e-10	-0.326338	0.055	0.234	1.3605e-05
MSR1	MSR1	2.13213e-08	-0.330904	0.169	0.344	0.000346855
EHD2	EHD2	1.03207e-07	-0.343298	0.461	0.61	0.00167897
AKR1A1	AKR1A1	9.34365e-09	-0.344227	0.247	0.43	0.000152002
TMEM100	TMEM100	1.42443e-07	-0.34587	0.247	0.421	0.00231726
ADIRF	ADIRF	1.17355e-11	-0.347878	0.082	0.297	1.90912e-07
LMO3	LMO3	3.11659e-11	-0.348782	0.082	0.288	5.07007e-07
PDLIM2	PDLIM2	4.34081e-08	-0.34915	0.447	0.6	0.000706163
EPCAM	EPCAM	2.68038e-13	-0.350627	0.046	0.27	4.36044e-09
GPC3	GPC3	3.34968e-10	-0.352873	0.123	0.323	5.44926e-06
ESAM	ESAM	1.11792e-08	-0.354056	0.178	0.356	0.000181863
DDRGK1	DDRGK1	2.03286e-08	-0.354427	0.685	0.8	0.000330706
MARCKS	MARCKS	2.07102e-10	-0.35569	0.904	0.954	3.36913e-06
CNBP	CNBP	4.7445e-09	-0.356444	0.562	0.7	7.71835e-05
DPT	DPT	1.43427e-08	-0.356455	0.123	0.306	0.000233327
SCGB1A1	SCGB1A1	2.66168e-09	-0.35738	0.027	0.184	4.33002e-05
LDB1	LDB1	3.97665e-13	-0.357413	0.064	0.293	6.46922e-09
SDF2L1	SDF2L1	6.54578e-08	-0.357532	0.397	0.549	0.00106487
COX5B	COX5B	1.14932e-09	-0.358511	0.429	0.609	1.86972e-05
FSTL1	FSTL1	2.23334e-08	-0.358805	0.813	0.89	0.00036332
EFNA1	EFNA1	1.9057e-10	-0.359808	0.174	0.38	3.10019e-06
NPNT	NPNT	1.34111e-11	-0.362485	0.119	0.345	2.18171e-07
CLIC5	CLIC5	1.10224e-09	-0.364115	0.169	0.36	1.79313e-05
ADAM9	ADAM9	1.48414e-09	-0.365961	0.315	0.507	2.4144e-05
KDELR2	KDELR2	1.78414e-08	-0.366775	0.607	0.723	0.000290244
JAM2	JAM2	9.65295e-08	-0.369575	0.279	0.442	0.00157034
POLR2L	POLR2L	7.37131e-09	-0.371418	0.406	0.566	0.000119917
LAMP1	LAMP1	5.91771e-09	-0.37182	0.694	0.796	9.62693e-05
SLPI	SLPI	1.30366e-12	-0.372337	0.032	0.24	2.1208e-08
MDFI	MDFI	2.41421e-10	-0.373844	0.128	0.327	3.92743e-06
CHPF	CHPF	5.19525e-10	-0.374371	0.265	0.469	8.45163e-06
SPON1	SPON1	3.46007e-10	-0.379322	0.256	0.461	5.62883e-06
IFI44L	IFI44L	9.57835e-09	-0.379701	0.452	0.61	0.000155821
EMILIN1	EMILIN1	5.63841e-09	-0.380388	0.817	0.85	9.17256e-05
PTK7	PTK7	2.35296e-11	-0.380702	0.178	0.402	3.82779e-07
BST2	BST2	1.29407e-11	-0.381267	0.986	0.971	2.1052e-07
TNFSF10	TNFSF10	1.49829e-07	-0.381488	0.571	0.66	0.00243742
SVEP1	SVEP1	1.31619e-10	-0.38255	0.215	0.437	2.14118e-06
CSF1R	CSF1R	3.8671e-09	-0.384776	0.452	0.623	6.291e-05
ACP5	ACP5	2.42482e-08	-0.388086	0.37	0.531	0.00039447
SH3BP5	SH3BP5	4.921e-11	-0.388504	0.219	0.437	8.00548e-07
ACSL1	ACSL1	2.17558e-08	-0.390022	0.452	0.593	0.000353924
TSPAN4	TSPAN4	2.01891e-09	-0.39069	0.47	0.633	3.28437e-05
TMEM176B	TMEM176B	1.29925e-09	-0.391178	0.361	0.543	2.11363e-05
RNF149	RNF149	6.00318e-11	-0.394378	0.347	0.557	9.76597e-07
ITGB2	ITGB2	1.95679e-09	-0.395617	0.913	0.93	3.1833e-05
TBX2	TBX2	1.78614e-10	-0.397048	0.26	0.472	2.90569e-06
THBS2	THBS2	4.29751e-10	-0.397295	0.224	0.435	6.99118e-06
BTG2	BTG2	9.30391e-09	-0.398716	0.397	0.552	0.000151356
CTSL	CTSL	1.57959e-07	-0.399945	0.826	0.86	0.00256968
CCNI	CCNI	1.13904e-10	-0.400349	0.356	0.554	1.853e-06
SPARCL1	SPARCL1	2.87435e-11	-0.402535	0.279	0.498	4.67599e-07
CTSE	CTSE	1.64912e-12	-0.403066	0.132	0.37	2.68278e-08
IFI44	IFI44	1.56903e-09	-0.40404	0.475	0.638	2.55249e-05
CERCAM	CERCAM	5.09534e-10	-0.406198	0.434	0.615	8.2891e-06
BEX3	BEX3	4.30585e-10	-0.408762	0.676	0.779	7.00475e-06
NDFIP1	NDFIP1	6.42228e-11	-0.411686	0.329	0.534	1.04478e-06
LTBP2	LTBP2	3.06913e-11	-0.411962	0.215	0.444	4.99285e-07
BTNL9	BTNL9	7.77098e-12	-0.413997	0.142	0.371	1.26418e-07
FLOT1	FLOT1	3.96e-10	-0.415319	0.388	0.559	6.44213e-06
HSPB6	HSPB6	4.39973e-13	-0.415389	0.16	0.409	7.15748e-09
CAV1	CAV1	1.18846e-12	-0.415537	0.137	0.37	1.93338e-08
PLAUR	PLAUR	5.87751e-09	-0.41725	0.689	0.763	9.56153e-05
SCGB3A2	SCGB3A2	1.41216e-13	-0.421074	0.027	0.246	2.29731e-09
CLPTM1L	CLPTM1L	1.98018e-11	-0.421585	0.429	0.619	3.22136e-07
MRC2	MRC2	3.35867e-10	-0.423895	0.365	0.555	5.46389e-06
DHRS3	DHRS3	1.3862e-12	-0.425523	0.205	0.451	2.25507e-08
HOPX	HOPX	4.435e-10	-0.426138	0.306	0.509	7.21486e-06
MZB1	MZB1	1.65648e-08	-0.42805	0.877	0.905	0.000269476
LUM	LUM	3.88226e-10	-0.429085	1	0.989	6.31565e-06
OLFML3	OLFML3	3.29578e-12	-0.435589	0.178	0.412	5.36157e-08
DEPP1	DEPP1	1.92722e-10	-0.437355	0.361	0.558	3.13521e-06
ATF5	ATF5	5.32028e-15	-0.437635	0.119	0.379	8.65503e-11
FPR3	FPR3	6.12435e-11	-0.447287	0.338	0.538	9.9631e-07
TGFBI	TGFBI	1.38719e-09	-0.44857	0.731	0.8	2.25668e-05
PRDX6	PRDX6	3.3658e-14	-0.448702	0.425	0.655	5.47548e-10
AQP3	AQP3	1.07976e-16	-0.452063	0.059	0.329	1.75655e-12
BCAM	BCAM	6.59466e-15	-0.455491	0.155	0.415	1.07282e-10
AQP9	AQP9	1.96934e-12	-0.457084	0.205	0.438	3.20372e-08
LMNA	LMNA	2.91471e-13	-0.458898	0.356	0.582	4.74165e-09
REEP5	REEP5	1.57776e-12	-0.459706	0.521	0.692	2.5667e-08
COL6A1	COL6A1	6.99432e-11	-0.462926	0.457	0.62	1.13784e-06
PRDX4	PRDX4	3.96353e-12	-0.463968	0.548	0.699	6.44787e-08
SERP1	SERP1	1.63937e-14	-0.464316	0.265	0.517	2.66693e-10
AQP4	AQP4	1.75068e-16	-0.466095	0.082	0.361	2.848e-12
MXRA7	MXRA7	1.27123e-13	-0.466265	0.269	0.511	2.06804e-09
PDGFRB	PDGFRB	6.70399e-11	-0.466268	0.521	0.662	1.0906e-06
CLEC3B	CLEC3B	1.17665e-12	-0.466675	0.205	0.442	1.91417e-08
LAMA2	LAMA2	2.13098e-14	-0.467811	0.151	0.405	3.46667e-10
PAPSS2	PAPSS2	9.72798e-18	-0.469684	0.073	0.364	1.58255e-13
PPP1R14A	PPP1R14A	8.22109e-14	-0.469732	0.205	0.461	1.33741e-09
ITGB1	ITGB1	1.80864e-11	-0.473884	0.543	0.677	2.94229e-07
DKK3	DKK3	1.51142e-16	-0.473997	0.132	0.418	2.45878e-12
RSAD2	RSAD2	3.43056e-14	-0.474448	0.196	0.451	5.58083e-10
CTSC	CTSC	1.91823e-15	-0.477177	0.918	0.952	3.12058e-11
MAF	MAF	2.05372e-14	-0.481122	0.242	0.491	3.341e-10
MYL9	MYL9	4.65568e-13	-0.483344	0.425	0.639	7.57386e-09
EMP2	EMP2	9.01544e-14	-0.484864	0.233	0.484	1.46663e-09
COL5A1	COL5A1	1.6713e-10	-0.486697	0.785	0.833	2.71888e-06
ACTA2	ACTA2	2.50708e-10	-0.487265	0.667	0.808	4.07851e-06
RNASET2	RNASET2	3.63924e-12	-0.488366	0.653	0.762	5.92031e-08
S100A4	S100A4	2.21474e-15	-0.491079	0.817	0.891	3.60295e-11
TMIGD3	TMIGD3	3.99338e-14	-0.491389	0.324	0.556	6.49643e-10
C1orf116	C1orf116	1.44253e-17	-0.496805	0.096	0.391	2.34671e-13
TGM2	TGM2	7.96285e-12	-0.499589	0.881	0.908	1.2954e-07
SLC5A3	SLC5A3	1.47946e-18	-0.500899	0.059	0.352	2.40678e-14
ARPC5	ARPC5	1.28292e-15	-0.5083	0.429	0.676	2.08705e-11
DCN	DCN	9.93583e-17	-0.508894	1	0.999	1.61636e-12
TPM1	TPM1	1.05448e-12	-0.510745	0.498	0.662	1.71543e-08
TIMP3	TIMP3	6.76569e-15	-0.521643	0.854	0.919	1.10064e-10
RAB5C	RAB5C	3.66632e-16	-0.52258	0.406	0.633	5.96436e-12
NAPSA	NAPSA	2.12984e-17	-0.523257	0.091	0.381	3.46482e-13
P4HB	P4HB	1.78666e-19	-0.523999	0.658	0.835	2.90653e-15
SFTA2	SFTA2	4.49e-18	-0.527258	0.087	0.38	7.30433e-14
COL6A2	COL6A2	1.81582e-15	-0.52742	0.877	0.901	2.95398e-11
MGAT1	MGAT1	4.44073e-17	-0.529196	0.489	0.718	7.22418e-13
S100A11	S100A11	1.26389e-17	-0.529426	0.881	0.943	2.05609e-13
PMP22	PMP22	4.95945e-17	-0.529798	0.164	0.45	8.06803e-13
MX1	MX1	8.53627e-17	-0.529956	0.333	0.587	1.38868e-12
GSTP1	GSTP1	2.62671e-20	-0.533593	0.872	0.935	4.27314e-16
IGFBP4	IGFBP4	4.83968e-14	-0.538365	0.21	0.466	7.87319e-10
SDC1	SDC1	6.54992e-19	-0.542126	0.228	0.525	1.06554e-14
LAMA4	LAMA4	9.7705e-15	-0.548126	0.379	0.6	1.58946e-10
GRINA	GRINA	2.50415e-18	-0.553459	0.347	0.632	4.07376e-14
SLC40A1	SLC40A1	2.76205e-18	-0.567394	0.196	0.501	4.49331e-14
IFNGR2	IFNGR2	2.83348e-17	-0.572932	0.379	0.629	4.60951e-13
MARCO	MARCO	8.5164e-18	-0.576098	0.863	0.948	1.38545e-13
LGALS3BP	LGALS3BP	5.09304e-26	-0.587804	0.995	0.991	8.28535e-22
SLC11A1	SLC11A1	2.93666e-17	-0.591359	0.365	0.637	4.77735e-13
SFTPD	SFTPD	9.04588e-21	-0.593752	0.091	0.415	1.47158e-16
CSTB	CSTB	4.62301e-18	-0.597323	0.831	0.914	7.52071e-14
STOM	STOM	4.04051e-21	-0.599014	0.26	0.584	6.5731e-17
LBH	LBH	1.72296e-15	-0.605618	0.575	0.732	2.80291e-11
CAVIN1	CAVIN1	7.07427e-23	-0.617795	0.621	0.84	1.15084e-18
CST3	CST3	1.20901e-24	-0.62543	0.854	0.933	1.96682e-20
APOC2	APOC2	2.07168e-22	-0.629067	0.082	0.421	3.37022e-18
VWF	VWF	5.56126e-17	-0.637523	0.575	0.762	9.04707e-13
LPCAT1	LPCAT1	2.13466e-18	-0.63935	0.429	0.669	3.47266e-14
SOD3	SOD3	1.98381e-17	-0.644129	0.68	0.803	3.22726e-13
LMO7	LMO7	5.82605e-24	-0.65409	0.128	0.494	9.47781e-20
SELENOP	SELENOP	8.61526e-21	-0.655654	0.772	0.881	1.40153e-16
GPNMB	GPNMB	1.10059e-22	-0.662909	0.521	0.772	1.79044e-18
COL6A3	COL6A3	1.35889e-21	-0.670852	0.881	0.929	2.21064e-17
IFI27	IFI27	4.83083e-33	-0.676943	1	0.996	7.85879e-29
TIMP2	TIMP2	1.6462e-25	-0.680369	0.306	0.656	2.67804e-21
KRT7	KRT7	1.46848e-21	-0.683149	0.361	0.686	2.38892e-17
PTMS	PTMS	3.27902e-29	-0.704353	0.79	0.924	5.33432e-25
PCOLCE	PCOLCE	1.1457e-22	-0.711127	0.717	0.845	1.86382e-18
GPX3	GPX3	2.28134e-23	-0.729862	0.251	0.579	3.71128e-19
INMT	INMT	3.18694e-22	-0.731039	0.128	0.457	5.18451e-18
C1R	C1R	4.86338e-35	-0.787713	0.977	0.992	7.91175e-31
C3	C3	4.02283e-27	-0.7889	0.717	0.889	6.54433e-23
C1QC	C1QC	1.11782e-28	-0.795332	1	0.988	1.81847e-24
MXRA8	MXRA8	1.32196e-28	-0.799472	0.283	0.657	2.15057e-24
TYROBP	TYROBP	6.75325e-28	-0.801711	0.822	0.904	1.09862e-23
NUPR1	NUPR1	3.28013e-30	-0.804884	0.717	0.895	5.33611e-26
PLD3	PLD3	9.44607e-33	-0.827021	0.68	0.873	1.53669e-28
AQP1	AQP1	3.50341e-29	-0.842301	0.352	0.704	5.69935e-25
MUC1	MUC1	2.60626e-30	-0.842304	0.201	0.608	4.23987e-26
WFDC2	WFDC2	1.43277e-30	-0.843473	0.269	0.667	2.33083e-26
GRN	GRN	3.58739e-34	-0.858001	0.511	0.825	5.83596e-30
CLU	CLU	3.40702e-17	-0.86355	0.872	0.925	5.54254e-13
TCF21	TCF21	4.31222e-27	-0.865263	0.361	0.694	7.01512e-23
APOC1	APOC1	4.40487e-32	-0.879858	0.187	0.631	7.16584e-28
LY6E	LY6E	6.4803e-38	-0.896978	0.324	0.749	1.05422e-33
C1QA	C1QA	3.04702e-37	-0.926475	0.247	0.696	4.95689e-33
CFD	CFD	2.73264e-39	-0.974466	0.525	0.842	4.44546e-35
LAPTM5	LAPTM5	3.3516e-40	-0.976637	0.904	0.974	5.45238e-36
RARRES2	RARRES2	2.14475e-37	-0.992406	0.461	0.828	3.48907e-33
MFAP4	MFAP4	1.38046e-37	-1.00617	0.237	0.701	2.24574e-33
CCL18	CCL18	5.07401e-30	-1.00657	0.849	0.941	8.25441e-26
GPRC5A	GPRC5A	9.76781e-37	-1.01682	0.21	0.664	1.58903e-32
A2M	A2M	6.74303e-33	-1.04896	0.995	0.98	1.09696e-28
SLC34A2	SLC34A2	2.66227e-41	-1.06564	0.233	0.723	4.33098e-37
COL1A2	COL1A2	2.42088e-39	-1.07959	1	1	3.93829e-35
FBLN1	FBLN1	1.11116e-39	-1.08701	0.575	0.883	1.80763e-35
C7	C7	3.15489e-40	-1.0962	0.479	0.834	5.13237e-36
SFTPC	SFTPC	1.48314e-39	-1.12876	0.091	0.587	2.41277e-35
COL3A1	COL3A1	3.48183e-39	-1.163	1	1	5.66424e-35
BGN	BGN	4.3893e-48	-1.1884	0.447	0.865	7.14052e-44
COL1A1	COL1A1	5.62236e-41	-1.24289	0.986	0.992	9.14646e-37
AGER	AGER	3.64591e-46	-1.26766	0.292	0.77	5.93117e-42
ISG15	ISG15	4.56818e-51	-1.27976	0.616	0.898	7.43151e-47
RNASE1	RNASE1	8.53561e-58	-1.33969	0.813	0.967	1.38857e-53
IGKC	IGKC	2.29816e-43	-1.36065	1	0.999	3.73865e-39
C1QB	C1QB	3.50407e-56	-1.44678	0.95	0.971	5.70042e-52
IGKV4-1	IGKV4-1	6.70363e-54	-1.71663	0.767	0.949	1.09055e-49
SFTPB	SFTPB	1.15011e-62	-1.75308	0.397	0.882	1.871e-58
APOE	APOE	2.16256e-65	-1.87381	0.507	0.922	3.51806e-61
SPP1	SPP1	4.62294e-64	-1.89068	0.219	0.846	7.5206e-60
IGHA1	IGHA1	1.00729e-60	-1.998	0.927	0.99	1.63866e-56
IFI6	IFI6	3.94739e-72	-2.02131	0.795	0.961	6.42162e-68
IGHG2	IGHG2	4.27806e-71	-2.31882	0.374	0.886	6.95955e-67

## Sheet: Endothelial
Table S11. Colocalization analysis results of COVID-19 sections within cell types. Differentially expressed genes in SARS-CoV-2+ vs. SARS-CoV-2- spots within cell types across COVID-19 sections. Differential expression analysis between SARS-CoV-2+ and SARS-CoV-2- spots within cell types clusters across COVID-19 sections overall used Wilcoxon rank sum test and DESeq2 negative binomial distribution…
	gene	p_val	avg_log2FC	pct.1	pct.2	p_val_adj
CXCL9	CXCL9	1.01975e-24	1.86013	0.929	0.536	1.65894e-20
SERPINE1	SERPINE1	9.23529e-22	1.34688	0.986	0.786	1.5024e-17
NFKBIA	NFKBIA	9.22212e-22	1.29892	0.986	0.704	1.50025e-17
MT1G	MT1G	1.70988e-21	1.26927	0.943	0.65	2.78163e-17
CD163	CD163	4.74286e-20	1.20938	0.986	0.894	7.71568e-16
RGCC	RGCC	7.74258e-16	1.1335	0.943	0.649	1.25956e-11
IGLV3-1	IGLV3-1	5.34872e-12	1.10296	0.857	0.674	8.7013e-08
CCL21	CCL21	7.12717e-13	1.02099	0.757	0.352	1.15945e-08
ADAMTS2	ADAMTS2	2.01575e-15	0.998357	0.829	0.534	3.27923e-11
ARHGEF1	ARHGEF1	4.15445e-17	0.991144	0.914	0.571	6.75846e-13
HNRNPA2B1	HNRNPA2B1	9.5412e-18	0.978081	0.943	0.786	1.55216e-13
SRSF5	SRSF5	1.47059e-17	0.977389	0.971	0.726	2.39235e-13
LYZ	LYZ	7.72198e-18	0.958558	0.957	0.847	1.25621e-13
IDO1	IDO1	1.45937e-12	0.952404	0.757	0.422	2.3741e-08
EHBP1L1	EHBP1L1	1.98901e-19	0.943232	0.957	0.684	3.23572e-15
HLA-DRB5	HLA-DRB5	2.31403e-12	0.938072	0.9	0.733	3.76447e-08
HIST1H2BN	HIST1H2BN	1.28835e-17	0.937351	0.957	0.619	2.09589e-13
B2M	B2M	5.62224e-20	0.936072	1	0.952	9.14626e-16
SELE	SELE	3.00839e-14	0.928189	0.614	0.201	4.89405e-10
HIST1H2AG	HIST1H2AG	1.34689e-14	0.919423	0.829	0.457	2.19112e-10
SRRM2	SRRM2	3.27144e-18	0.918321	1	0.933	5.32197e-14
PI15	PI15	6.31775e-18	0.907358	0.7	0.249	1.02777e-13
UBD	UBD	5.04063e-15	0.893013	0.757	0.346	8.2001e-11
SMAP2	SMAP2	1.33722e-15	0.88859	0.857	0.476	2.17539e-11
SLC2A3	SLC2A3	9.58313e-13	0.877666	0.914	0.634	1.55898e-08
NFKB2	NFKB2	5.54797e-15	0.852532	0.871	0.574	9.02543e-11
CCL17	CCL17	6.02426e-18	0.838289	0.529	0.144	9.80027e-14
TCIRG1	TCIRG1	7.81696e-17	0.835986	0.957	0.673	1.27166e-12
ARHGEF10L	ARHGEF10L	2.1843e-13	0.827283	0.714	0.349	3.55341e-09
FKBP5	FKBP5	3.09589e-17	0.825665	0.957	0.689	5.03639e-13
SF3B1	SF3B1	4.57845e-17	0.820137	0.957	0.681	7.44823e-13
TSPO	TSPO	2.36524e-16	0.818628	0.914	0.592	3.84777e-12
COL15A1	COL15A1	5.77064e-16	0.813728	0.743	0.294	9.38767e-12
CAPZB	CAPZB	4.82288e-14	0.813093	0.957	0.799	7.84586e-10
STAB1	STAB1	2.84061e-14	0.808669	0.829	0.459	4.6211e-10
TNFRSF6B	TNFRSF6B	1.45791e-13	0.804844	0.886	0.512	2.37173e-09
ARPC1B	ARPC1B	9.8546e-15	0.797586	0.957	0.878	1.60315e-10
TAP2	TAP2	2.66525e-13	0.792004	0.914	0.618	4.33582e-09
ABCA7	ABCA7	4.1029e-17	0.786688	0.714	0.284	6.6746e-13
PLTP	PLTP	1.71548e-11	0.782778	0.943	0.868	2.79074e-07
CTSH	CTSH	2.62611e-13	0.779296	0.914	0.7	4.27215e-09
CALHM6	CALHM6	1.5613e-14	0.777608	0.657	0.286	2.53993e-10
CCL13	CCL13	8.22058e-15	0.772649	0.786	0.346	1.33732e-10
HLA-DQA1	HLA-DQA1	8.71743e-14	0.771922	0.914	0.642	1.41815e-09
TBXAS1	TBXAS1	9.3276e-18	0.770716	0.771	0.329	1.51741e-13
STAT1	STAT1	6.41024e-10	0.763769	0.843	0.642	1.04282e-05
TM4SF1	TM4SF1	2.27017e-10	0.758694	0.9	0.736	3.69312e-06
HIF1A	HIF1A	1.41272e-14	0.75417	0.914	0.511	2.29821e-10
PSTPIP2	PSTPIP2	2.0563e-14	0.753184	0.629	0.252	3.3452e-10
CYBB	CYBB	1.99606e-13	0.749908	0.929	0.602	3.2472e-09
ACKR1	ACKR1	6.2503e-11	0.749398	0.871	0.496	1.0168e-06
CD44	CD44	2.00487e-13	0.748909	0.971	0.793	3.26152e-09
XBP1	XBP1	5.02552e-13	0.74619	0.986	0.877	8.17551e-09
IGHV5-10-1	IGHV5-10-1	2.57326e-21	0.742394	0.543	0.122	4.18618e-17
AIF1	AIF1	6.50555e-10	0.727059	0.743	0.487	1.05832e-05
GBP1	GBP1	3.48667e-10	0.725691	0.829	0.549	5.67212e-06
GRAMD1A	GRAMD1A	7.67844e-12	0.725324	0.843	0.518	1.24913e-07
JUNB	JUNB	7.59257e-11	0.719102	0.9	0.637	1.23516e-06
INF2	INF2	1.57326e-11	0.718758	0.929	0.641	2.55938e-07
SRSF1	SRSF1	1.78259e-10	0.716207	0.886	0.668	2.89992e-06
CFLAR	CFLAR	1.17491e-09	0.714105	0.8	0.543	1.91135e-05
ERH	ERH	4.67488e-14	0.713838	0.971	0.637	7.6051e-10
RAB7A	RAB7A	6.66753e-13	0.713566	0.943	0.596	1.08467e-08
SLC4A1	SLC4A1	6.49192e-15	0.713148	0.557	0.161	1.05611e-10
HNRNPD	HNRNPD	1.77144e-13	0.707399	0.9	0.569	2.88178e-09
HLA-DMA	HLA-DMA	8.96725e-12	0.705407	0.886	0.673	1.45879e-07
PCED1A	PCED1A	1.99485e-14	0.705095	0.843	0.414	3.24522e-10
CXCL10	CXCL10	2.31037e-10	0.702329	0.629	0.307	3.75851e-06
HYAL2	HYAL2	5.92558e-10	0.700599	0.714	0.407	9.63973e-06
SBNO2	SBNO2	1.3954e-13	0.697536	0.929	0.607	2.27003e-09
MMRN1	MMRN1	5.15358e-11	0.696105	0.443	0.141	8.38384e-07
ACIN1	ACIN1	8.08471e-12	0.6925	0.829	0.55	1.31522e-07
ARL6IP4	ARL6IP4	1.84582e-11	0.692006	0.929	0.657	3.00277e-07
STX16	STX16	1.41862e-11	0.691766	0.771	0.469	2.30781e-07
SRSF2	SRSF2	6.12717e-13	0.690348	0.929	0.621	9.96768e-09
PCBP1	PCBP1	1.33011e-13	0.68666	0.986	0.874	2.16382e-09
PGS1	PGS1	2.72174e-13	0.684498	0.843	0.459	4.42773e-09
NNMT	NNMT	4.74198e-12	0.680106	0.957	0.737	7.71425e-08
TAP1	TAP1	7.57498e-11	0.674824	0.929	0.788	1.2323e-06
TNFAIP2	TNFAIP2	1.72005e-09	0.674575	0.6	0.311	2.79817e-05
LMAN1	LMAN1	2.86937e-11	0.674514	0.8	0.463	4.66789e-07
CTTN	CTTN	1.47378e-08	0.673804	0.586	0.311	0.000239754
DNAJB11	DNAJB11	1.30986e-10	0.670405	0.743	0.434	2.13087e-06
ID3	ID3	1.07901e-10	0.669736	0.914	0.631	1.75533e-06
IGHM	IGHM	6.86895e-12	0.669497	0.971	0.906	1.11744e-07
PAPOLA	PAPOLA	1.38937e-10	0.666827	0.8	0.509	2.26023e-06
JCHAIN	JCHAIN	5.33098e-10	0.664541	0.957	0.876	8.67245e-06
SMG6	SMG6	1.74005e-11	0.659956	0.6	0.262	2.83071e-07
IER3	IER3	2.34651e-10	0.659469	0.843	0.569	3.81729e-06
STK17B	STK17B	1.32469e-14	0.659426	0.729	0.309	2.155e-10
DDX5	DDX5	2.16486e-12	0.659199	0.986	0.891	3.5218e-08
SOD2	SOD2	1.25514e-15	0.658764	1	0.99	2.04187e-11
VCP	VCP	1.60118e-09	0.658555	0.857	0.597	2.60479e-05
ACADVL	ACADVL	8.56981e-11	0.657541	0.971	0.749	1.39414e-06
MED15	MED15	7.09473e-11	0.657219	0.8	0.482	1.15417e-06
LCP1	LCP1	1.98184e-13	0.656561	0.771	0.381	3.22406e-09
RBM25	RBM25	3.55902e-13	0.65546	0.714	0.32	5.78981e-09
HILPDA	HILPDA	1.35437e-09	0.653529	0.857	0.577	2.20329e-05
PFKP	PFKP	2.59019e-09	0.636639	0.7	0.407	4.21372e-05
CSF2RB	CSF2RB	3.95405e-10	0.636331	0.686	0.34	6.43244e-06
JAK2	JAK2	8.12863e-20	0.635544	0.6	0.157	1.32237e-15
PSMB9	PSMB9	1.38134e-08	0.633872	0.786	0.52	0.000224716
LMAN2	LMAN2	5.98341e-11	0.633777	0.929	0.67	9.73381e-07
HIST1H2BD	HIST1H2BD	6.64099e-10	0.631625	0.943	0.737	1.08036e-05
PFKFB3	PFKFB3	6.64789e-09	0.623449	0.771	0.522	0.000108148
VEGFA	VEGFA	2.15561e-09	0.621488	0.914	0.632	3.50674e-05
CCNL1	CCNL1	2.38594e-11	0.620435	0.9	0.529	3.88145e-07
WNK1	WNK1	1.37713e-09	0.620418	0.914	0.731	2.24032e-05
STAG1	STAG1	1.83137e-14	0.619845	0.686	0.271	2.97928e-10
TFRC	TFRC	2.66546e-08	0.617857	0.586	0.291	0.000433618
MAPKAPK2	MAPKAPK2	1.06284e-11	0.613725	0.786	0.416	1.72903e-07
SNTB2	SNTB2	2.18523e-14	0.612883	0.614	0.228	3.55494e-10
FUS	FUS	8.59562e-10	0.611696	0.886	0.614	1.39833e-05
NUCKS1	NUCKS1	2.08847e-09	0.611459	0.9	0.656	3.39752e-05
ATP5ME	ATP5ME	1.0771e-09	0.611036	0.9	0.638	1.75223e-05
EFHD2	EFHD2	5.62836e-11	0.610693	0.871	0.606	9.15622e-07
COTL1	COTL1	1.01846e-09	0.60984	0.857	0.574	1.65684e-05
ICAM1	ICAM1	5.74975e-11	0.609601	0.986	0.941	9.35369e-07
OAZ1	OAZ1	1.39366e-10	0.606704	0.986	0.889	2.2672e-06
CTSB	CTSB	1.26062e-10	0.605899	1	0.997	2.05078e-06
CXCL3	CXCL3	4.14947e-14	0.601796	0.457	0.129	6.75035e-10
C17orf49	C17orf49	6.44795e-11	0.600812	0.771	0.459	1.04895e-06
PSMA1	PSMA1	1.31411e-09	0.600694	0.814	0.531	2.1378e-05
ADD1	ADD1	7.46119e-09	0.597836	0.786	0.507	0.000121379
TXLNA	TXLNA	4.92782e-11	0.591796	0.857	0.504	8.01657e-07
S100A8	S100A8	3.15782e-09	0.591567	1	0.941	5.13713e-05
KLF6	KLF6	9.78231e-09	0.590171	0.814	0.529	0.000159139
ATG16L2	ATG16L2	1.36814e-09	0.58972	0.657	0.341	2.22569e-05
STAT2	STAT2	2.82202e-08	0.588402	0.914	0.739	0.000459086
U2AF2	U2AF2	7.67995e-10	0.587925	0.8	0.47	1.24937e-05
CD274	CD274	1.05297e-14	0.585895	0.543	0.169	1.71297e-10
ACSL4	ACSL4	2.91997e-10	0.585141	0.529	0.218	4.7502e-06
EGLN3	EGLN3	4.79018e-11	0.583961	0.729	0.377	7.79266e-07
ECSCR	ECSCR	5.43834e-11	0.583046	0.7	0.307	8.84708e-07
SNAP23	SNAP23	2.04189e-08	0.58296	0.671	0.383	0.000332174
GREM1	GREM1	2.61138e-12	0.582745	0.471	0.147	4.24819e-08
GLYCTK	GLYCTK	2.15169e-13	0.579145	0.571	0.206	3.50037e-09
H1FX	H1FX	5.89686e-10	0.579086	0.9	0.789	9.59301e-06
VIM	VIM	6.45924e-11	0.578826	1	0.941	1.05079e-06
FNBP1	FNBP1	8.7589e-08	0.577368	0.7	0.468	0.0014249
DDX3X	DDX3X	2.43023e-12	0.576857	0.886	0.541	3.95351e-08
CIITA	CIITA	3.31345e-10	0.576277	0.871	0.551	5.39032e-06
CHURC1	CHURC1	8.78485e-08	0.574242	0.7	0.437	0.00142912
ADAMTS9	ADAMTS9	1.54051e-11	0.57363	0.743	0.32	2.50611e-07
IGHG3	IGHG3	1.96588e-10	0.566536	0.971	0.969	3.19809e-06
DENND4B	DENND4B	6.29322e-10	0.564252	0.643	0.318	1.02378e-05
STK10	STK10	9.37209e-12	0.564204	0.771	0.384	1.52465e-07
S100A9	S100A9	3.50289e-12	0.560905	1	0.987	5.6985e-08
CMTM6	CMTM6	4.27479e-10	0.560463	0.771	0.461	6.95423e-06
WDR1	WDR1	1.2543e-08	0.559802	0.857	0.603	0.000204049
MARK3	MARK3	6.76479e-09	0.559586	0.714	0.431	0.00011005
RGS16	RGS16	1.95395e-09	0.558967	0.571	0.254	3.17868e-05
USF1	USF1	3.36777e-10	0.558696	0.714	0.401	5.47868e-06
CYBA	CYBA	8.0558e-10	0.558441	0.957	0.827	1.31052e-05
VPS29	VPS29	1.72715e-09	0.556545	0.657	0.34	2.80973e-05
TRIM22	TRIM22	4.91823e-09	0.556092	0.9	0.738	8.00098e-05
DDX17	DDX17	4.9336e-10	0.554154	0.986	0.891	8.02599e-06
MCM7	MCM7	3.95409e-11	0.553903	0.7	0.35	6.43252e-07
PSMA3	PSMA3	5.35025e-10	0.55361	0.643	0.319	8.70379e-06
DPYD	DPYD	2.61394e-07	0.553567	0.557	0.292	0.00425235
CORO1A	CORO1A	1.37285e-08	0.553254	0.757	0.51	0.000223336
PRSS23	PRSS23	3.11048e-08	0.552748	0.714	0.394	0.000506013
DDX3Y	DDX3Y	7.92417e-19	0.552048	0.643	0.176	1.2891e-14
LGALS8	LGALS8	1.57797e-11	0.550355	0.514	0.192	2.56704e-07
CBFB	CBFB	1.55654e-09	0.549963	0.8	0.461	2.53218e-05
RBX1	RBX1	7.50974e-10	0.549614	0.871	0.596	1.22169e-05
GRK2	GRK2	2.61229e-07	0.549055	0.757	0.538	0.00424967
ANXA6	ANXA6	2.64672e-07	0.548904	0.714	0.486	0.00430568
VPS13B	VPS13B	2.25912e-12	0.548361	0.671	0.277	3.67514e-08
GTPBP2	GTPBP2	1.4339e-07	0.547863	0.6	0.34	0.00233267
CYTH1	CYTH1	2.14263e-10	0.54755	0.8	0.438	3.48562e-06
PFDN5	PFDN5	1.95783e-09	0.54642	0.957	0.693	3.185e-05
PDPN	PDPN	1.78777e-11	0.545621	0.786	0.373	2.90834e-07
HSP90AA1	HSP90AA1	7.12129e-10	0.544709	0.986	0.913	1.15849e-05
QKI	QKI	5.3432e-10	0.544389	0.971	0.904	8.69231e-06
SRP54	SRP54	3.00013e-10	0.544226	0.629	0.277	4.88061e-06
NPEPL1	NPEPL1	1.54099e-07	0.542642	0.714	0.462	0.00250688
PRDM2	PRDM2	1.3378e-09	0.541703	0.757	0.422	2.17634e-05
SPATA13	SPATA13	8.46469e-10	0.540935	0.571	0.251	1.37704e-05
SH3BP1	SH3BP1	5.37793e-09	0.540041	0.471	0.196	8.74882e-05
LEPROT	LEPROT	4.23223e-09	0.539562	0.857	0.581	6.885e-05
ETHE1	ETHE1	3.78996e-10	0.539274	0.657	0.327	6.16551e-06
SPI1	SPI1	4.59455e-08	0.538466	0.886	0.642	0.000747441
SEC61A1	SEC61A1	5.34832e-10	0.534846	0.886	0.55	8.70065e-06
HLA-DPA1	HLA-DPA1	1.18804e-07	0.533922	0.929	0.774	0.00193271
WARS	WARS	1.16402e-08	0.533763	0.971	0.924	0.000189363
CCL5	CCL5	2.63338e-11	0.533334	0.529	0.199	4.28398e-07
HCFC1	HCFC1	4.75644e-12	0.532362	0.614	0.248	7.73778e-08
SFPQ	SFPQ	2.92156e-07	0.531585	0.814	0.541	0.00475279
EXOSC10	EXOSC10	2.98525e-08	0.531208	0.457	0.193	0.000485641
DBNL	DBNL	2.55206e-10	0.531061	0.8	0.47	4.15169e-06
MLLT6	MLLT6	1.34553e-07	0.52656	0.729	0.511	0.00218891
EVL	EVL	2.50398e-07	0.525181	0.714	0.486	0.00407348
GHITM	GHITM	1.99324e-07	0.524489	0.586	0.322	0.0032426
IKBKG	IKBKG	1.62348e-09	0.523445	0.657	0.321	2.64108e-05
WDR26	WDR26	3.36284e-08	0.522747	0.729	0.453	0.000547067
JMJD6	JMJD6	6.90426e-10	0.522166	0.5	0.206	1.12318e-05
TIMP1	TIMP1	1.44124e-09	0.521722	1	1	2.34461e-05
MXD1	MXD1	3.48009e-10	0.520848	0.514	0.204	5.66142e-06
GNL3	GNL3	1.23425e-09	0.519999	0.657	0.329	2.00788e-05
DGKA	DGKA	1.71342e-13	0.519671	0.557	0.184	2.7874e-09
F13A1	F13A1	2.84279e-11	0.518972	0.657	0.279	4.62465e-07
USP4	USP4	7.35711e-09	0.518418	0.757	0.452	0.000119686
CD40	CD40	5.67123e-09	0.517659	0.886	0.563	9.22596e-05
SRRT	SRRT	4.11027e-08	0.51698	0.8	0.574	0.000668659
XPO1	XPO1	4.26127e-09	0.515702	0.586	0.272	6.93223e-05
RNF213	RNF213	3.31787e-09	0.515621	0.957	0.793	5.39751e-05
ABI3BP	ABI3BP	1.28224e-08	0.514573	0.629	0.316	0.000208595
ATF7	ATF7	8.83558e-11	0.514573	0.614	0.261	1.43737e-06
FIP1L1	FIP1L1	6.42081e-09	0.513483	0.657	0.33	0.000104454
PPP2R3C	PPP2R3C	1.16638e-10	0.513476	0.686	0.329	1.89746e-06
AHR	AHR	8.77728e-08	0.513453	0.557	0.273	0.00142789
ANKRD17	ANKRD17	5.16103e-08	0.513395	0.529	0.254	0.000839596
SGK1	SGK1	1.0863e-07	0.512913	0.814	0.49	0.0017672
BNIP3L	BNIP3L	9.83238e-09	0.512328	0.871	0.569	0.000159953
SLIRP	SLIRP	1.62496e-09	0.512004	0.843	0.508	2.64349e-05
FAM107B	FAM107B	3.05119e-12	0.511859	0.471	0.154	4.96368e-08
C3AR1	C3AR1	2.47134e-13	0.510433	0.443	0.126	4.02038e-09
TMBIM6	TMBIM6	1.20921e-07	0.510305	0.957	0.868	0.00196715
YWHAG	YWHAG	3.50567e-08	0.508199	0.943	0.728	0.000570303
RALGDS	RALGDS	2.38744e-08	0.50757	0.557	0.274	0.000388388
GLUL	GLUL	5.59227e-09	0.507539	0.971	0.83	9.09751e-05
TMEM165	TMEM165	4.97479e-09	0.506711	0.829	0.48	8.09299e-05
TPX2	TPX2	1.95911e-14	0.506646	0.529	0.161	3.18707e-10
TRIB2	TRIB2	4.81445e-09	0.505507	0.614	0.304	7.83214e-05
CCAR1	CCAR1	1.75429e-08	0.505355	0.686	0.369	0.000285388
COPE	COPE	1.36112e-07	0.503213	0.9	0.757	0.00221427
KCNAB2	KCNAB2	6.53196e-08	0.503168	0.557	0.264	0.00106262
ZMIZ2	ZMIZ2	4.54662e-09	0.502891	0.8	0.432	7.39645e-05
RENBP	RENBP	1.41533e-07	0.50248	0.514	0.25	0.00230246
CSTF3	CSTF3	5.2181e-08	0.50109	0.614	0.319	0.000848881
IL7R	IL7R	5.31494e-08	0.500655	0.657	0.353	0.000864635
SP100	SP100	1.77443e-10	0.500074	0.657	0.296	2.88663e-06
LRBA	LRBA	5.38708e-14	0.499188	0.457	0.128	8.7637e-10
ASCC3	ASCC3	2.14159e-07	0.498632	0.629	0.341	0.00348394
NPC2	NPC2	2.76904e-07	0.498396	0.929	0.803	0.00450468
BSG	BSG	1.40183e-08	0.496828	0.971	0.882	0.00022805
RASSF1	RASSF1	3.15406e-09	0.495056	0.7	0.38	5.13103e-05
CLIC4	CLIC4	6.14012e-08	0.49345	0.871	0.58	0.000998875
CAMTA2	CAMTA2	2.00486e-11	0.492762	0.543	0.201	3.26151e-07
GBP5	GBP5	1.42697e-09	0.489949	0.629	0.292	2.3214e-05
SF3B2	SF3B2	1.005e-07	0.489482	0.814	0.55	0.00163493
SUGP2	SUGP2	8.38172e-11	0.488741	0.5	0.18	1.36354e-06
C4orf48	C4orf48	6.86957e-08	0.488308	0.5	0.237	0.00111754
PPIB	PPIB	9.77083e-09	0.48752	1	0.87	0.000158952
TRMU	TRMU	2.15336e-11	0.487069	0.571	0.221	3.50308e-07
UBXN4	UBXN4	1.6643e-10	0.486684	0.7	0.326	2.70749e-06
CD74	CD74	6.55411e-09	0.485146	1	0.992	0.000106622
SMARCA2	SMARCA2	6.6428e-12	0.484594	0.586	0.221	1.08065e-07
STK38L	STK38L	6.04595e-12	0.484229	0.443	0.138	9.83555e-08
LGALS1	LGALS1	1.09147e-07	0.483843	0.971	0.827	0.0017756
FKBP15	FKBP15	7.47723e-13	0.482093	0.557	0.191	1.2164e-08
IL2RA	IL2RA	2.67828e-18	0.480833	0.414	0.08	4.35703e-14
RBM33	RBM33	1.27747e-09	0.478823	0.514	0.21	2.07818e-05
GZMB	GZMB	6.37555e-08	0.478323	0.5	0.227	0.00103717
MCTP1	MCTP1	1.70846e-11	0.475938	0.571	0.212	2.77933e-07
BRD2	BRD2	5.21929e-08	0.475912	0.8	0.501	0.000849074
NUCB2	NUCB2	1.13449e-07	0.475045	0.514	0.24	0.00184559
BPTF	BPTF	1.31239e-08	0.474045	0.7	0.392	0.0002135
WBP2	WBP2	2.11023e-07	0.473669	0.743	0.432	0.00343293
PML	PML	7.92804e-09	0.473128	0.829	0.509	0.000128973
ORMDL1	ORMDL1	8.09216e-08	0.473054	0.586	0.29	0.00131643
CYFIP2	CYFIP2	8.32724e-10	0.472543	0.329	0.097	1.35468e-05
ITPR2	ITPR2	2.46477e-10	0.472049	0.571	0.229	4.00969e-06
LRRC40	LRRC40	1.65777e-07	0.471852	0.443	0.196	0.00269686
SPG7	SPG7	2.53192e-14	0.471769	0.371	0.084	4.11893e-10
CHKB	CHKB	2.1828e-09	0.471151	0.771	0.414	3.55099e-05
IL21R	IL21R	1.90367e-09	0.469485	0.371	0.121	3.09689e-05
PPID	PPID	2.7779e-12	0.469485	0.529	0.183	4.51909e-08
SH3GLB1	SH3GLB1	2.31202e-07	0.46923	0.743	0.457	0.00376119
JAK3	JAK3	8.84466e-08	0.469195	0.657	0.388	0.00143885
SEPTIN6	SEPTIN6	2.82513e-12	0.468935	0.557	0.194	4.59592e-08
ERCC3	ERCC3	4.85732e-13	0.46818	0.529	0.168	7.90189e-09
ATP11B	ATP11B	4.43113e-10	0.464949	0.571	0.236	7.20857e-06
ZNF267	ZNF267	1.81732e-10	0.46475	0.457	0.159	2.95642e-06
TAB2	TAB2	4.87972e-08	0.463853	0.443	0.182	0.000793832
TELO2	TELO2	2.25272e-09	0.463729	0.557	0.251	3.66473e-05
MAD1L1	MAD1L1	6.57684e-11	0.462106	0.529	0.196	1.06992e-06
CDYL2	CDYL2	4.51895e-10	0.460818	0.486	0.181	7.35143e-06
CBLN3	CBLN3	9.07187e-14	0.460181	0.386	0.094	1.47581e-09
RIOK3	RIOK3	5.36969e-10	0.459466	0.471	0.173	8.73541e-06
ASPSCR1	ASPSCR1	1.14498e-09	0.458703	0.514	0.204	1.86266e-05
SOS2	SOS2	5.82181e-10	0.458617	0.471	0.172	9.47092e-06
MKNK1	MKNK1	5.63917e-09	0.457329	0.643	0.314	9.17381e-05
MED24	MED24	6.45429e-08	0.456811	0.614	0.319	0.00104998
CFI	CFI	3.79342e-11	0.455985	0.557	0.207	6.17113e-07
DENND2D	DENND2D	5.13989e-08	0.455526	0.5	0.229	0.000836158
MFSD10	MFSD10	2.36566e-07	0.455442	0.7	0.431	0.00384846
RAB10	RAB10	7.20537e-08	0.453855	0.614	0.31	0.00117217
SKAP1	SKAP1	4.28692e-10	0.453614	0.514	0.196	6.97396e-06
ARHGAP15	ARHGAP15	4.10436e-13	0.453399	0.514	0.158	6.67698e-09
MYL12A	MYL12A	1.36378e-08	0.451837	0.786	0.443	0.00022186
NUDT21	NUDT21	1.40577e-07	0.451596	0.514	0.246	0.0022869
RELB	RELB	4.03501e-09	0.449954	0.429	0.161	6.56415e-05
XPO6	XPO6	1.10839e-07	0.449478	0.529	0.248	0.00180313
CXCL11	CXCL11	5.42078e-09	0.44861	0.557	0.236	8.81852e-05
SFSWAP	SFSWAP	5.04157e-09	0.446903	0.471	0.177	8.20162e-05
ARID1B	ARID1B	1.3757e-07	0.446555	0.643	0.348	0.00223799
EIF2B5	EIF2B5	2.97779e-07	0.446466	0.7	0.421	0.00484427
FYB1	FYB1	6.38025e-09	0.446458	0.571	0.256	0.000103794
TNFRSF10B	TNFRSF10B	5.4725e-10	0.445169	0.543	0.214	8.90266e-06
LTB	LTB	1.00797e-08	0.443607	0.457	0.178	0.000163976
ARHGAP9	ARHGAP9	3.61649e-08	0.44349	0.657	0.346	0.00058833
SPARC	SPARC	8.69735e-08	0.44321	0.986	0.998	0.00141488
SELL	SELL	1.32618e-08	0.443131	0.443	0.178	0.000215743
MED28	MED28	4.79368e-08	0.442864	0.586	0.28	0.000779837
SEH1L	SEH1L	8.85031e-11	0.439934	0.457	0.156	1.43977e-06
SIN3B	SIN3B	1.76248e-09	0.439876	0.457	0.169	2.8672e-05
METTL22	METTL22	6.46743e-11	0.438588	0.457	0.153	1.05212e-06
EPS15	EPS15	7.55922e-08	0.438486	0.457	0.192	0.00122973
SLAMF8	SLAMF8	1.99517e-08	0.436571	0.543	0.247	0.000324574
MS4A4A	MS4A4A	1.5245e-07	0.435421	0.571	0.283	0.00248006
DNAJA2	DNAJA2	8.34154e-10	0.435346	0.571	0.236	1.357e-05
ACAP1	ACAP1	5.18604e-08	0.435306	0.486	0.213	0.000843665
PCDH17	PCDH17	1.8952e-07	0.434403	0.629	0.333	0.00308311
CCDC167	CCDC167	8.93882e-08	0.433861	0.386	0.15	0.00145417
HAGH	HAGH	1.84161e-07	0.433454	0.671	0.358	0.00299593
OSGEP	OSGEP	2.50595e-09	0.433384	0.514	0.216	4.07668e-05
ANKRD10	ANKRD10	2.14363e-07	0.431948	0.743	0.446	0.00348726
DGLUCY	DGLUCY	2.12468e-09	0.428013	0.471	0.181	3.45643e-05
ZNF800	ZNF800	7.44317e-10	0.427436	0.486	0.182	1.21086e-05
SNCA	SNCA	5.75482e-10	0.426761	0.357	0.104	9.36193e-06
NMT1	NMT1	2.60363e-07	0.4267	0.614	0.314	0.00423558
SELENOO	SELENOO	1.69487e-07	0.426647	0.514	0.236	0.00275722
ZNF512B	ZNF512B	1.73489e-07	0.425764	0.457	0.199	0.00282232
RNF187	RNF187	2.58635e-07	0.425657	0.857	0.597	0.00420747
ELOVL5	ELOVL5	8.86052e-08	0.425608	0.6	0.297	0.00144143
PPP1R12A	PPP1R12A	8.92993e-09	0.424936	0.557	0.24	0.000145272
NUFIP2	NUFIP2	2.19518e-08	0.423452	0.5	0.208	0.000357112
SNX13	SNX13	2.12576e-09	0.423373	0.571	0.238	3.45818e-05
SNX10	SNX10	4.99049e-09	0.423161	0.543	0.224	8.11854e-05
CCDC88C	CCDC88C	4.30928e-09	0.421464	0.457	0.17	7.01034e-05
PHC3	PHC3	1.46399e-09	0.421229	0.6	0.254	2.38162e-05
UNC50	UNC50	4.56042e-08	0.419248	0.514	0.224	0.000741889
PLEKHM2	PLEKHM2	4.30573e-08	0.417569	0.614	0.3	0.000700456
ENTPD1	ENTPD1	2.00926e-09	0.413851	0.557	0.226	3.26866e-05
GNAI3	GNAI3	3.07075e-07	0.412843	0.671	0.372	0.00499549
ROCK1	ROCK1	9.98667e-08	0.412228	0.6	0.3	0.00162463
ERCC5	ERCC5	6.24683e-08	0.410267	0.529	0.24	0.00101623
CNOT1	CNOT1	2.21782e-08	0.410205	0.486	0.206	0.000360794
NIN	NIN	2.91594e-08	0.409337	0.471	0.2	0.000474364
NUP43	NUP43	4.02806e-10	0.408288	0.443	0.151	6.55285e-06
IL6	IL6	1.15905e-08	0.408092	0.571	0.248	0.000188554
BIRC3	BIRC3	5.37806e-08	0.408053	0.443	0.176	0.000874903
SFXN1	SFXN1	6.13257e-09	0.406645	0.429	0.156	9.97647e-05
DUSP2	DUSP2	1.25177e-11	0.406072	0.329	0.082	2.03638e-07
TACC3	TACC3	4.06726e-09	0.405963	0.386	0.13	6.61662e-05
DLD	DLD	5.52884e-10	0.405782	0.586	0.234	8.99432e-06
USP14	USP14	4.03081e-08	0.405488	0.457	0.184	0.000655732
NRAS	NRAS	1.90958e-07	0.404575	0.443	0.188	0.0031065
DISC1	DISC1	5.10914e-08	0.404015	0.429	0.17	0.000831155
IFFO1	IFFO1	1.61028e-07	0.402568	0.571	0.281	0.0026196
WIPI1	WIPI1	1.63553e-07	0.402035	0.571	0.288	0.00266069
ZNF280D	ZNF280D	1.78681e-07	0.400418	0.4	0.159	0.00290678
SENP5	SENP5	7.37085e-09	0.400114	0.414	0.15	0.000119909
EXT1	EXT1	1.27042e-08	0.398469	0.529	0.227	0.000206672
CASP8	CASP8	2.16687e-09	0.397516	0.514	0.201	3.52507e-05
PDS5B	PDS5B	9.50408e-10	0.396678	0.4	0.132	1.54612e-05
SF3B3	SF3B3	1.70867e-07	0.395681	0.486	0.22	0.00277967
LPP	LPP	1.64912e-08	0.394846	0.457	0.181	0.000268278
EEF2	EEF2	2.38009e-07	0.394076	0.986	0.983	0.00387193
CBX5	CBX5	8.41954e-08	0.392732	0.743	0.406	0.00136969
GET1	GET1	8.23524e-09	0.392542	0.386	0.132	0.000133971
KMT2C	KMT2C	6.17267e-08	0.392339	0.657	0.338	0.00100417
ATP2A3	ATP2A3	3.92454e-10	0.390935	0.5	0.184	6.38444e-06
TMBIM4	TMBIM4	1.85391e-07	0.390636	0.386	0.151	0.00301593
EEF1E1	EEF1E1	8.4554e-10	0.390379	0.443	0.153	1.37552e-05
CLEC4A	CLEC4A	1.16598e-12	0.390315	0.429	0.118	1.89681e-08
MICAL3	MICAL3	1.87008e-08	0.390126	0.429	0.159	0.000304225
ACOX3	ACOX3	4.23076e-08	0.389722	0.514	0.226	0.00068826
STARD4	STARD4	1.60353e-08	0.389171	0.343	0.114	0.000260863
IGLV6-57	IGLV6-57	8.14578e-10	0.387023	0.457	0.161	1.32516e-05
GZMA	GZMA	3.00439e-09	0.385675	0.414	0.142	4.88755e-05
CHMP2B	CHMP2B	3.45043e-09	0.385608	0.3	0.084	5.61316e-05
CD69	CD69	1.91108e-13	0.384157	0.371	0.088	3.10895e-09
FMNL1	FMNL1	2.62466e-07	0.384056	0.457	0.194	0.0042698
POLA2	POLA2	2.75823e-08	0.383869	0.486	0.199	0.000448708
SKIV2L	SKIV2L	6.25722e-08	0.383144	0.443	0.178	0.00101792
IFT20	IFT20	1.13862e-07	0.381347	0.5	0.227	0.00185232
SPAG5	SPAG5	7.75414e-16	0.380529	0.329	0.06	1.26144e-11
FEZ2	FEZ2	9.23439e-08	0.379987	0.571	0.264	0.00150225
TCOF1	TCOF1	3.98451e-08	0.3795	0.529	0.23	0.000648199
ZNF384	ZNF384	2.3465e-07	0.3795	0.514	0.233	0.00381728
CYLD	CYLD	2.66629e-07	0.378951	0.543	0.263	0.00433752
S100A6	S100A6	4.5932e-08	0.378829	1	0.999	0.000747221
ACBD6	ACBD6	1.14932e-07	0.375856	0.529	0.239	0.00186971
CCDC102B	CCDC102B	1.06231e-07	0.374107	0.443	0.179	0.00172817
CEACAM1	CEACAM1	4.0477e-08	0.3735	0.371	0.131	0.00065848
CLDND1	CLDND1	4.44114e-08	0.373296	0.4	0.15	0.000722484
VPS52	VPS52	1.31721e-07	0.372554	0.471	0.198	0.00214284
SEL1L	SEL1L	1.63109e-07	0.36975	0.686	0.358	0.00265345
CIAO2A	CIAO2A	1.45731e-07	0.369143	0.414	0.166	0.00237075
SLC20A1	SLC20A1	5.30959e-08	0.368856	0.486	0.197	0.000863765
SART3	SART3	8.44024e-08	0.368352	0.6	0.279	0.00137306
CD52	CD52	5.03727e-08	0.367826	0.443	0.176	0.000819464
LAYN	LAYN	9.63726e-10	0.366738	0.386	0.121	1.56779e-05
APH1B	APH1B	1.71071e-07	0.36651	0.429	0.172	0.00278299
DEF6	DEF6	7.42443e-08	0.366475	0.471	0.198	0.00120781
BMP1	BMP1	7.39284e-08	0.366339	0.486	0.206	0.00120267
DPH7	DPH7	1.40581e-07	0.366306	0.5	0.222	0.00228697
CCDC93	CCDC93	1.1657e-08	0.363894	0.443	0.167	0.000189636
ASL	ASL	1.30313e-10	0.36257	0.4	0.122	2.11994e-06
LRPPRC	LRPPRC	2.75703e-12	0.36257	0.4	0.108	4.48514e-08
STIM2	STIM2	2.54995e-07	0.36257	0.371	0.143	0.00414825
SLC4A1AP	SLC4A1AP	1.59298e-09	0.36257	0.5	0.189	2.59146e-05
PSME4	PSME4	2.37615e-10	0.359716	0.357	0.101	3.86551e-06
CBX3	CBX3	4.46334e-09	0.359688	0.329	0.099	7.26096e-05
CD3E	CD3E	7.48062e-10	0.359629	0.3	0.079	1.21695e-05
CWF19L1	CWF19L1	3.04093e-10	0.358454	0.443	0.147	4.94698e-06
XRN1	XRN1	3.11873e-08	0.358414	0.371	0.13	0.000507355
UFD1	UFD1	1.5505e-07	0.357688	0.529	0.236	0.00252235
METTL17	METTL17	1.20521e-08	0.355781	0.4	0.14	0.000196064
FERMT3	FERMT3	4.22948e-09	0.355716	0.414	0.143	6.88052e-05
SETDB1	SETDB1	5.27379e-08	0.355515	0.343	0.117	0.00085794
DIPK2B	DIPK2B	2.14176e-07	0.352606	0.3	0.1	0.00348422
REL	REL	6.46845e-10	0.352506	0.357	0.107	1.05229e-05
SLC30A7	SLC30A7	1.51977e-07	0.34648	0.429	0.174	0.00247236
IGLV4-60	IGLV4-60	1.54602e-11	0.341897	0.286	0.061	2.51506e-07
MAP3K2	MAP3K2	1.76326e-07	0.340752	0.386	0.148	0.00286847
PROCR	PROCR	5.77463e-08	0.33967	0.329	0.107	0.000939417
ZBTB11	ZBTB11	4.44881e-09	0.339399	0.429	0.149	7.23733e-05
GBGT1	GBGT1	2.20826e-07	0.339178	0.386	0.15	0.0035924
ACCS	ACCS	8.18455e-08	0.338723	0.357	0.127	0.00133146
DNTTIP2	DNTTIP2	1.34225e-07	0.334281	0.343	0.121	0.00218357
DHX8	DHX8	1.83965e-08	0.333208	0.443	0.167	0.000299274
EXOC6B	EXOC6B	8.1676e-08	0.332982	0.486	0.202	0.0013287
AMBRA1	AMBRA1	1.02159e-08	0.332881	0.386	0.133	0.000166192
ITSN2	ITSN2	2.47279e-09	0.332587	0.371	0.118	4.02274e-05
TANGO2	TANGO2	6.8208e-09	0.331982	0.329	0.1	0.000110961
RIOK2	RIOK2	1.10047e-07	0.331175	0.343	0.12	0.00179024
WAPL	WAPL	2.22589e-07	0.326946	0.386	0.149	0.00362108
DAPP1	DAPP1	4.44766e-10	0.326591	0.343	0.094	7.23545e-06
RNF169	RNF169	7.14287e-08	0.325593	0.414	0.16	0.001162
COG7	COG7	2.01382e-08	0.324878	0.386	0.133	0.000327609
CYP27B1	CYP27B1	2.47016e-14	0.32389	0.257	0.04	4.01846e-10
FAM118A	FAM118A	1.39468e-07	0.322677	0.443	0.179	0.00226886
HDAC8	HDAC8	2.50761e-08	0.321327	0.371	0.129	0.000407938
WAS	WAS	2.66001e-08	0.320195	0.414	0.151	0.00043273
AIMP1	AIMP1	1.39155e-07	0.318955	0.371	0.138	0.00226377
MKI67	MKI67	8.03201e-10	0.318088	0.371	0.112	1.30665e-05
PRIM2	PRIM2	6.36364e-09	0.317246	0.271	0.072	0.000103524
PPP2R5B	PPP2R5B	3.76561e-08	0.316634	0.386	0.136	0.000612589
RICTOR	RICTOR	1.66091e-09	0.314275	0.286	0.074	2.70196e-05
ATP6V1C1	ATP6V1C1	3.99151e-08	0.313007	0.4	0.142	0.000649339
MNDA	MNDA	1.25448e-07	0.312817	0.5	0.211	0.00204079
PRKCB	PRKCB	4.5723e-09	0.311944	0.343	0.103	7.43821e-05
ANKRD44	ANKRD44	1.25087e-07	0.310664	0.371	0.134	0.00203492
PPP2R2A	PPP2R2A	4.09383e-08	0.309299	0.5	0.204	0.000665984
CNOT6L	CNOT6L	1.85314e-07	0.308437	0.386	0.146	0.00301469
AEBP2	AEBP2	4.92231e-08	0.307131	0.314	0.099	0.000800762
PSTPIP1	PSTPIP1	4.51203e-08	0.306565	0.3	0.092	0.000734017
PIK3CD	PIK3CD	3.51354e-08	0.305727	0.471	0.186	0.000571582
POLK	POLK	1.59469e-07	0.304432	0.457	0.188	0.00259424
SMARCD1	SMARCD1	6.89698e-09	0.304271	0.343	0.106	0.0001122
CUL2	CUL2	5.74067e-10	0.303069	0.329	0.09	9.33892e-06
CMC2	CMC2	2.79988e-09	0.299993	0.357	0.109	4.55484e-05
ZNF76	ZNF76	1.28505e-07	0.299834	0.357	0.127	0.00209051
C6orf136	C6orf136	1.22407e-12	0.298991	0.271	0.051	1.99132e-08
SRPK1	SRPK1	2.7615e-07	0.297917	0.3	0.099	0.0044924
ZNF675	ZNF675	2.32578e-08	0.295046	0.329	0.103	0.000378358
RABGEF1	RABGEF1	3.32123e-08	0.294988	0.357	0.12	0.000540297
TASP1	TASP1	1.35421e-10	0.293675	0.286	0.067	2.20302e-06
MLH1	MLH1	2.16241e-14	0.292953	0.243	0.036	3.51781e-10
SGMS1	SGMS1	6.84231e-08	0.292861	0.4	0.147	0.00111311
ZNF281	ZNF281	3.81791e-09	0.289966	0.286	0.076	6.21097e-05
STK39	STK39	9.81154e-10	0.285188	0.371	0.109	1.59614e-05
SS18L1	SS18L1	8.55951e-09	0.283003	0.371	0.12	0.000139246
SLAMF1	SLAMF1	2.37468e-07	0.281142	0.257	0.074	0.00386313
REST	REST	4.82831e-08	0.276413	0.243	0.063	0.000785469
WDFY4	WDFY4	1.33279e-07	0.275982	0.343	0.117	0.00216819
TIMM23	TIMM23	4.20914e-12	0.273011	0.257	0.048	6.84742e-08
FANCI	FANCI	4.90176e-08	0.269461	0.3	0.091	0.000797418
RBM27	RBM27	1.45483e-07	0.267543	0.3	0.094	0.00236672
KIFAP3	KIFAP3	2.42559e-07	0.267543	0.314	0.106	0.00394595
SLC35F2	SLC35F2	1.66067e-07	0.265104	0.286	0.088	0.00270158
ITGAL	ITGAL	4.65022e-09	0.263034	0.286	0.076	7.56498e-05
GFM2	GFM2	2.08927e-07	0.262616	0.271	0.082	0.00339882
CD96	CD96	1.06592e-07	0.260472	0.243	0.066	0.00173404
TBC1D15	TBC1D15	2.22257e-07	0.26	0.314	0.103	0.00361568
MAPK7	MAPK7	5.47253e-09	0.259365	0.243	0.058	8.90271e-05
ANKRD36	ANKRD36	2.46435e-07	0.253341	0.229	0.062	0.004009
TNRC6C	TNRC6C	2.7885e-08	0.253024	0.257	0.068	0.000453633
RNPEPL1	RNPEPL1	1.91348e-07	0.25126	0.371	0.133	0.00311285
PAPSS2	PAPSS2	5.07528e-08	-0.548352	0.1	0.436	0.000825647
CLEC3B	CLEC3B	1.865e-07	-0.646871	0.271	0.588	0.00303399
STOM	STOM	2.20335e-07	-0.659885	0.314	0.612	0.00358442
ESAM	ESAM	3.19791e-09	-0.709987	0.271	0.624	5.20236e-05
LY6E	LY6E	4.28642e-08	-0.712392	0.286	0.609	0.000697314
SOD3	SOD3	5.93477e-08	-0.714051	0.629	0.813	0.000965469
BTNL9	BTNL9	4.84817e-09	-0.751601	0.129	0.498	7.887e-05
GPRC5A	GPRC5A	8.5638e-08	-0.762031	0.214	0.543	0.00139316
SLC34A2	SLC34A2	1.63356e-08	-0.78799	0.214	0.559	0.000265747
GPX3	GPX3	4.29736e-08	-0.801248	0.4	0.674	0.000699095
MXRA8	MXRA8	9.57422e-09	-0.813898	0.2	0.537	0.000155753
FBLN1	FBLN1	2.04376e-09	-0.850777	0.571	0.83	3.32479e-05
RARRES2	RARRES2	5.05485e-08	-0.851456	0.443	0.687	0.000822323
RNASE1	RNASE1	3.27392e-11	-0.852133	0.771	0.952	5.32602e-07
MFAP4	MFAP4	2.51382e-09	-0.916009	0.186	0.554	4.08948e-05
CFD	CFD	2.99199e-12	-0.922962	0.343	0.734	4.86736e-08
AGER	AGER	2.57216e-10	-0.93435	0.257	0.667	4.18438e-06
AQP1	AQP1	7.50378e-12	-0.936088	0.686	0.872	1.22071e-07
C7	C7	2.47971e-11	-0.948123	0.5	0.804	4.03399e-07
A2M	A2M	7.12753e-09	-0.962846	1	0.959	0.000115951
TCF21	TCF21	3.604e-10	-0.996489	0.357	0.677	5.86299e-06
BGN	BGN	6.39127e-10	-1.01825	0.486	0.75	1.03973e-05
IGFBP4	IGFBP4	4.03486e-11	-1.02462	0.371	0.701	6.56391e-07
IGKV4-1	IGKV4-1	2.87514e-07	-1.03839	0.586	0.749	0.00467728
IGHG2	IGHG2	5.1465e-12	-1.04563	0.314	0.709	8.37232e-08
SFTPB	SFTPB	2.48542e-14	-1.21773	0.3	0.782	4.04329e-10
APOE	APOE	2.69147e-14	-1.31976	0.414	0.814	4.37848e-10
IGHA1	IGHA1	7.84626e-11	-1.50216	0.857	0.973	1.27643e-06
IFI6	IFI6	3.07037e-09	-1.51705	0.871	0.884	4.99488e-05
SPP1	SPP1	6.76344e-12	-1.68908	0.114	0.576	1.10028e-07

## Sheet: Myeloid
Table S11. Colocalization analysis results of COVID-19 sections within cell types. Differentially expressed genes in SARS-CoV-2+ vs. SARS-CoV-2- spots within cell types across COVID-19 sections. Differential expression analysis between SARS-CoV-2+ and SARS-CoV-2- spots within cell types clusters across COVID-19 sections overall used Wilcoxon rank sum test and DESeq2 negative binomial distribution…
	gene	p_val	avg_log2FC	pct.1	pct.2	p_val_adj
CXCL9	CXCL9	1.19698e-13	1.53941	0.923	0.785	1.94725e-09
CCL21	CCL21	3.23238e-18	1.32346	0.731	0.228	5.25843e-14
NFKBIA	NFKBIA	1.29119e-18	1.26956	0.981	0.84	2.10051e-14
PI15	PI15	1.87952e-18	1.24419	0.731	0.243	3.05761e-14
ADAMTS2	ADAMTS2	6.80895e-15	1.22421	0.942	0.779	1.10768e-10
SRRM2	SRRM2	5.47169e-17	1.19754	0.981	0.911	8.90134e-13
HLA-DRB5	HLA-DRB5	1.06972e-15	1.10407	0.981	0.973	1.74021e-11
CCL17	CCL17	2.88891e-21	1.04511	0.385	0.043	4.69968e-17
ARHGEF1	ARHGEF1	1.6998e-11	1.00757	0.808	0.521	2.76524e-07
SRSF5	SRSF5	3.63735e-14	1.00353	1	0.79	5.91724e-10
HNRNPA2B1	HNRNPA2B1	2.95331e-12	0.988186	1	0.916	4.80444e-08
SMAP2	SMAP2	5.50226e-14	0.986809	0.923	0.689	8.95108e-10
EHBP1L1	EHBP1L1	1.75814e-12	0.983174	0.846	0.65	2.86015e-08
TCIRG1	TCIRG1	5.07761e-12	0.980772	0.923	0.763	8.26026e-08
ITGAX	ITGAX	1.43792e-07	0.939312	0.885	0.748	0.00233921
SERPINE1	SERPINE1	5.84176e-11	0.927608	0.904	0.673	9.50338e-07
CXCL3	CXCL3	1.5333e-12	0.918903	0.654	0.258	2.49437e-08
JAK2	JAK2	8.46332e-14	0.909349	0.635	0.225	1.37681e-09
TNFAIP2	TNFAIP2	2.31159e-11	0.904114	0.769	0.495	3.76049e-07
HIST1H2BN	HIST1H2BN	3.2963e-09	0.89356	0.904	0.683	5.36243e-05
NFKB2	NFKB2	1.82636e-10	0.88987	0.827	0.566	2.97112e-06
ARHGEF10L	ARHGEF10L	1.2041e-13	0.861803	0.885	0.526	1.95883e-09
PSTPIP2	PSTPIP2	1.77805e-10	0.834413	0.808	0.517	2.89253e-06
IGHV5-10-1	IGHV5-10-1	3.45291e-08	0.834169	0.327	0.092	0.000561719
CALHM6	CALHM6	3.18452e-09	0.819983	0.808	0.604	5.18057e-05
DPYD	DPYD	1.1169e-13	0.815222	0.923	0.532	1.81697e-09
CD163	CD163	5.33487e-16	0.81449	1	1	8.67877e-12
SF3B1	SF3B1	2.36291e-14	0.813095	0.981	0.684	3.84398e-10
CFLAR	CFLAR	8.80764e-12	0.802001	0.865	0.489	1.43283e-07
FKBP5	FKBP5	1.17726e-10	0.801817	0.962	0.884	1.91516e-06
CD44	CD44	7.387e-16	0.801204	1	0.987	1.20172e-11
S100A8	S100A8	2.06842e-08	0.795266	0.962	0.96	0.000336491
STAT1	STAT1	1.22498e-10	0.795215	0.942	0.839	1.99279e-06
B2M	B2M	7.66445e-15	0.792032	1	1	1.24685e-10
CXCL10	CXCL10	7.09032e-08	0.784719	0.808	0.569	0.00115345
RALGDS	RALGDS	1.05441e-13	0.784034	0.788	0.336	1.71531e-09
TAP2	TAP2	3.91703e-10	0.7814	0.885	0.652	6.37223e-06
DNM2	DNM2	2.48618e-10	0.775569	0.846	0.538	4.04452e-06
HIF1A	HIF1A	6.01503e-10	0.774225	0.904	0.59	9.78525e-06
GBP1	GBP1	2.25449e-10	0.771386	0.981	0.702	3.66761e-06
TBXAS1	TBXAS1	1.65217e-11	0.770704	0.865	0.55	2.68775e-07
H1FX	H1FX	1.17076e-11	0.757496	0.962	0.711	1.9046e-07
GRK2	GRK2	6.4427e-08	0.752471	0.788	0.55	0.0010481
VPS13B	VPS13B	8.56168e-12	0.74561	0.712	0.332	1.39281e-07
C3AR1	C3AR1	4.94605e-08	0.745563	0.654	0.37	0.000804624
SLC2A3	SLC2A3	6.34262e-08	0.744635	0.942	0.759	0.00103182
ERH	ERH	9.85933e-11	0.74104	0.904	0.684	1.60392e-06
PDPN	PDPN	1.90637e-09	0.739611	0.635	0.301	3.10129e-05
PFKP	PFKP	2.59642e-08	0.735298	0.808	0.535	0.000422385
VCP	VCP	5.0181e-11	0.727582	0.885	0.593	8.16345e-07
FNBP1	FNBP1	1.10661e-12	0.727498	0.942	0.52	1.80024e-08
ATG16L2	ATG16L2	1.15403e-09	0.725271	0.731	0.378	1.87738e-05
DGKA	DGKA	2.52622e-13	0.723809	0.615	0.21	4.10966e-09
AIF1	AIF1	2.94629e-09	0.71531	0.962	0.831	4.79303e-05
ACIN1	ACIN1	1.69035e-10	0.711159	0.846	0.535	2.74985e-06
TAP1	TAP1	2.00786e-09	0.710666	0.942	0.84	3.26639e-05
ATP5ME	ATP5ME	1.27839e-08	0.703231	0.923	0.772	0.000207968
SNX10	SNX10	1.11835e-08	0.702764	0.846	0.576	0.000181933
F13A1	F13A1	7.14988e-08	0.702066	0.731	0.433	0.00116314
ANTXR2	ANTXR2	1.79352e-12	0.701364	0.75	0.317	2.9177e-08
CYBB	CYBB	2.1461e-10	0.69913	0.981	0.964	3.49128e-06
TSPO	TSPO	7.03326e-11	0.695187	0.962	0.88	1.14417e-06
IGHM	IGHM	8.97963e-08	0.693409	0.981	0.95	0.00146081
ADD1	ADD1	4.6826e-09	0.687962	0.788	0.473	7.61765e-05
PFDN5	PFDN5	3.79352e-11	0.68647	0.981	0.85	6.17129e-07
GHITM	GHITM	1.67012e-08	0.685967	0.75	0.422	0.000271694
PCBP1	PCBP1	8.98775e-09	0.679715	0.981	0.917	0.000146213
ARPC1B	ARPC1B	1.88542e-10	0.676042	1	0.959	3.0672e-06
CIITA	CIITA	8.34047e-10	0.67582	0.904	0.655	1.35683e-05
STAT6	STAT6	7.85658e-08	0.673679	0.827	0.615	0.00127811
HNRNPD	HNRNPD	9.61671e-08	0.673213	0.846	0.606	0.00156445
UNC13D	UNC13D	2.43379e-12	0.671054	0.75	0.342	3.95929e-08
MED15	MED15	8.01287e-08	0.669586	0.769	0.499	0.00130353
WNK1	WNK1	1.04113e-07	0.669158	0.846	0.693	0.00169371
SBNO2	SBNO2	8.14599e-09	0.668189	0.846	0.55	0.000132519
PNPLA6	PNPLA6	2.12973e-08	0.668058	0.635	0.339	0.000346465
NPEPL1	NPEPL1	4.95685e-12	0.667053	0.865	0.455	8.0638e-08
DDX5	DDX5	2.08278e-10	0.66469	0.981	0.939	3.38826e-06
LIMK2	LIMK2	2.7952e-09	0.664211	0.673	0.329	4.54723e-05
GRAMD1A	GRAMD1A	5.02701e-08	0.653612	0.788	0.487	0.000817794
CHKB	CHKB	1.31655e-09	0.644788	0.769	0.427	2.14176e-05
IL3RA	IL3RA	1.26907e-11	0.63838	0.731	0.305	2.06452e-07
CXCL11	CXCL11	3.11182e-08	0.634645	0.712	0.385	0.000506231
LEPROT	LEPROT	9.942e-09	0.634357	0.846	0.637	0.000161736
KLF6	KLF6	2.39214e-07	0.633836	0.865	0.698	0.00389154
MLLT6	MLLT6	5.95603e-09	0.631884	0.808	0.446	9.68927e-05
MAPK14	MAPK14	1.05662e-08	0.630559	0.808	0.514	0.00017189
HLA-DOA	HLA-DOA	3.33313e-10	0.630235	0.923	0.59	5.42233e-06
KMT2C	KMT2C	1.89121e-08	0.629989	0.692	0.354	0.000307663
SMG6	SMG6	6.41815e-11	0.621387	0.654	0.262	1.0441e-06
IL21R	IL21R	2.44629e-11	0.620701	0.519	0.169	3.97962e-07
PSMB9	PSMB9	6.35157e-08	0.619963	0.827	0.661	0.00103327
STX16	STX16	6.65033e-08	0.615454	0.731	0.431	0.00108188
CBFB	CBFB	1.04891e-07	0.613106	0.808	0.572	0.00170637
CCDC102B	CCDC102B	6.47335e-12	0.606186	0.481	0.139	1.05308e-07
XBP1	XBP1	3.07913e-08	0.605972	0.962	0.861	0.000500913
CD40	CD40	2.96911e-07	0.602857	0.885	0.736	0.00483014
CYLD	CYLD	1.75968e-07	0.600567	0.596	0.289	0.00286264
PGS1	PGS1	1.49249e-09	0.597999	0.788	0.424	2.42799e-05
SON	SON	4.70847e-08	0.597878	0.904	0.724	0.000765973
STAT2	STAT2	1.20896e-07	0.597007	0.942	0.809	0.00196673
DENND4B	DENND4B	1.61961e-08	0.596642	0.673	0.319	0.000263479
LCP1	LCP1	1.11132e-08	0.593462	0.942	0.75	0.00018079
ABCA7	ABCA7	3.53422e-10	0.585447	0.654	0.271	5.74948e-06
WBP2	WBP2	8.68547e-09	0.584782	0.846	0.553	0.000141295
DDX3Y	DDX3Y	4.2789e-19	0.583495	0.365	0.044	6.96091e-15
FLT3LG	FLT3LG	2.39861e-09	0.581695	0.558	0.224	3.90206e-05
MYO15B	MYO15B	6.61019e-08	0.580792	0.635	0.323	0.00107535
UBD	UBD	6.09855e-09	0.580437	0.692	0.33	9.92112e-05
ATP6V1A	ATP6V1A	7.42906e-08	0.575862	0.846	0.596	0.00120856
STK10	STK10	1.10595e-08	0.574349	0.788	0.458	0.000179916
FUS	FUS	6.30373e-08	0.571547	0.923	0.772	0.00102549
LMAN2	LMAN2	2.37029e-07	0.566941	0.923	0.766	0.003856
GBP5	GBP5	1.64461e-07	0.566598	0.923	0.686	0.00267545
CBLN3	CBLN3	2.83187e-22	0.563568	0.481	0.068	4.60689e-18
PAPOLA	PAPOLA	2.1355e-07	0.562167	0.827	0.564	0.00347404
TECPR1	TECPR1	2.51385e-12	0.56147	0.654	0.233	4.08954e-08
STK17B	STK17B	1.49341e-07	0.561381	0.673	0.356	0.00242948
HMGB1	HMGB1	1.65353e-08	0.561313	0.846	0.498	0.000268996
SPAG7	SPAG7	6.82951e-08	0.56054	0.75	0.48	0.00111102
CYTH1	CYTH1	6.93217e-08	0.557715	0.865	0.53	0.00112773
GRIPAP1	GRIPAP1	2.9713e-07	0.557695	0.712	0.413	0.0048337
INF2	INF2	6.76268e-08	0.55657	0.923	0.668	0.00110015
VPS16	VPS16	7.63786e-10	0.555082	0.673	0.277	1.24253e-05
SEPTIN2	SEPTIN2	5.7069e-09	0.550405	0.962	0.853	9.28399e-05
MXD1	MXD1	8.66622e-10	0.547987	0.712	0.339	1.40982e-05
RASSF1	RASSF1	1.19879e-08	0.545352	0.75	0.39	0.000195019
XPO6	XPO6	3.3513e-08	0.544209	0.712	0.382	0.000545189
SSR2	SSR2	6.45891e-08	0.540831	0.923	0.723	0.00105074
HLA-E	HLA-E	2.09672e-10	0.539825	1	1	3.41094e-06
APLP2	APLP2	2.91282e-09	0.538256	1	0.979	4.73858e-05
KCNAB2	KCNAB2	9.83812e-08	0.536094	0.75	0.446	0.00160047
MCTP1	MCTP1	5.66496e-08	0.534805	0.596	0.273	0.000921575
TNK2	TNK2	5.91958e-08	0.534441	0.673	0.341	0.000962998
ATG7	ATG7	4.38152e-08	0.533965	0.769	0.418	0.000712785
SUGP2	SUGP2	2.17545e-09	0.533504	0.538	0.203	3.53902e-05
RILP	RILP	7.57206e-08	0.531589	0.596	0.284	0.00123182
RBM25	RBM25	1.47029e-07	0.528379	0.712	0.391	0.00239187
BRD3	BRD3	1.16585e-12	0.526599	0.596	0.187	1.89661e-08
IKBKG	IKBKG	1.21078e-07	0.525467	0.692	0.366	0.00196969
TYK2	TYK2	3.9187e-08	0.523974	0.673	0.344	0.000637494
NUB1	NUB1	1.84277e-09	0.523849	0.712	0.333	2.99781e-05
TRMU	TRMU	4.1001e-08	0.520054	0.558	0.247	0.000667005
BPTF	BPTF	8.1195e-09	0.519582	0.731	0.366	0.000132088
PIK3CD	PIK3CD	7.08488e-08	0.51742	0.615	0.283	0.00115257
S100A9	S100A9	2.44017e-08	0.515207	1	1	0.000396966
TMBIM4	TMBIM4	3.55642e-08	0.514655	0.538	0.23	0.000578559
IGHG3	IGHG3	3.04828e-08	0.507394	1	0.945	0.000495894
LXN	LXN	2.78843e-07	0.506833	0.558	0.258	0.00453621
PSMA5	PSMA5	2.84337e-07	0.506183	0.808	0.514	0.00462559
TMBIM6	TMBIM6	2.14051e-09	0.506038	1	0.996	3.48217e-05
ARHGAP15	ARHGAP15	1.21817e-08	0.505659	0.519	0.2	0.000198171
IFFO1	IFFO1	2.4482e-08	0.504383	0.712	0.354	0.000398274
ZNF384	ZNF384	7.63271e-08	0.50419	0.519	0.216	0.00124169
PDSS1	PDSS1	2.63612e-10	0.502812	0.5	0.163	4.28843e-06
CDC23	CDC23	2.84812e-08	0.499524	0.481	0.179	0.000463333
SOD2	SOD2	5.45591e-09	0.496075	1	1	8.87568e-05
ATP9B	ATP9B	2.36441e-07	0.494432	0.808	0.51	0.00384641
ITPR2	ITPR2	1.72572e-07	0.494432	0.75	0.393	0.00280741
JMJD6	JMJD6	8.46836e-09	0.493945	0.558	0.225	0.000137763
PPP1CB	PPP1CB	2.95478e-07	0.493945	0.712	0.446	0.00480683
CHD2	CHD2	6.71665e-08	0.493878	0.673	0.338	0.00109266
ERCC3	ERCC3	1.33195e-09	0.491853	0.577	0.215	2.16682e-05
RSL1D1	RSL1D1	2.65719e-07	0.49129	0.808	0.52	0.00432271
HDAC8	HDAC8	5.44321e-08	0.489758	0.442	0.159	0.000885501
LYZ	LYZ	4.76502e-08	0.486157	1	1	0.000775174
RHBDF2	RHBDF2	1.56456e-08	0.485658	0.846	0.479	0.000254523
GLUL	GLUL	5.79862e-08	0.484266	1	0.981	0.00094332
PRKCB	PRKCB	3.60063e-09	0.482756	0.423	0.129	5.8575e-05
PUM2	PUM2	2.27896e-07	0.476497	0.481	0.199	0.00370741
LGALS8	LGALS8	5.68453e-08	0.467179	0.692	0.338	0.00092476
ADAMTS9	ADAMTS9	9.43603e-13	0.465643	0.423	0.093	1.53505e-08
EEF2	EEF2	7.33029e-08	0.462947	1	0.993	0.00119249
XPO1	XPO1	2.92669e-08	0.458145	0.654	0.301	0.000476114
TIMP1	TIMP1	9.2432e-08	0.454555	1	0.999	0.00150368
CEBPZOS	CEBPZOS	5.61418e-08	0.452103	0.519	0.207	0.000913315
STK3	STK3	1.95818e-07	0.450376	0.442	0.166	0.00318558
CPT1B	CPT1B	1.7725e-09	0.449524	0.577	0.207	2.88351e-05
SKAP1	SKAP1	3.57752e-10	0.444963	0.519	0.169	5.81992e-06
TNRC6B	TNRC6B	9.49554e-08	0.443789	0.596	0.268	0.00154473
AGFG1	AGFG1	5.26423e-08	0.441022	0.558	0.236	0.000856386
ACAP2	ACAP2	1.82349e-07	0.43713	0.654	0.316	0.00296646
RIOK2	RIOK2	2.85648e-09	0.431292	0.481	0.159	4.64692e-05
RNF10	RNF10	4.64169e-19	0.430748	0.327	0.034	7.5511e-15
BICRA	BICRA	2.95086e-08	0.427063	0.5	0.182	0.000480046
MAFG	MAFG	2.19183e-07	0.42351	0.481	0.196	0.00356567
ACKR1	ACKR1	1.90775e-09	0.418707	0.462	0.141	3.10352e-05
CD69	CD69	3.8166e-09	0.418196	0.365	0.099	6.20884e-05
GNL1	GNL1	6.04201e-09	0.418196	0.654	0.27	9.82914e-05
MZF1	MZF1	2.3128e-07	0.414664	0.481	0.191	0.00376247
LTA	LTA	1.22846e-14	0.413423	0.231	0.022	1.99846e-10
SLC4A1	SLC4A1	7.5551e-13	0.412395	0.269	0.037	1.22906e-08
ADAMTS4	ADAMTS4	4.18557e-09	0.412	0.481	0.159	6.80909e-05
KIDINS220	KIDINS220	2.01934e-08	0.399718	0.481	0.17	0.000328506
CLEC4A	CLEC4A	8.46647e-08	0.394523	0.577	0.241	0.00137733
NSMCE2	NSMCE2	9.86613e-08	0.392698	0.442	0.157	0.00160502
L3MBTL2	L3MBTL2	2.76045e-07	0.392698	0.442	0.164	0.0044907
VPS52	VPS52	1.43146e-07	0.392105	0.5	0.196	0.0023287
SS18L1	SS18L1	2.70466e-07	0.385421	0.442	0.164	0.00439994
SPG7	SPG7	3.1769e-11	0.384195	0.365	0.079	5.16819e-07
FLT4	FLT4	4.49752e-13	0.382317	0.365	0.068	7.31657e-09
ZNF281	ZNF281	1.35686e-10	0.382237	0.365	0.084	2.20734e-06
EOGT	EOGT	1.09472e-08	0.380128	0.423	0.132	0.00017809
PSMD6	PSMD6	1.11587e-07	0.373101	0.615	0.264	0.0018153
IL2RA	IL2RA	2.07198e-09	0.370617	0.385	0.102	3.37069e-05
FBXO11	FBXO11	2.04828e-07	0.366916	0.385	0.126	0.00333215
ATG2A	ATG2A	1.32207e-07	0.364726	0.346	0.104	0.00215075
RIPOR3	RIPOR3	2.72518e-11	0.362417	0.346	0.071	4.43332e-07
PDS5B	PDS5B	5.48191e-09	0.361069	0.404	0.117	8.91797e-05
INHBA	INHBA	1.57925e-11	0.359167	0.442	0.108	2.56913e-07
BTRC	BTRC	5.39813e-08	0.357267	0.385	0.117	0.000878168
EPB41	EPB41	1.92986e-07	0.353168	0.346	0.105	0.0031395
DUSP2	DUSP2	1.89357e-08	0.348205	0.288	0.067	0.000308047
CWF19L1	CWF19L1	2.37553e-07	0.347449	0.462	0.169	0.00386451
TSC1	TSC1	1.86283e-08	0.342605	0.442	0.141	0.000303046
IGLV4-60	IGLV4-60	2.63508e-08	0.323013	0.25	0.052	0.000428674
OLAH	OLAH	1.14284e-13	0.313182	0.269	0.034	1.85918e-09
CCR7	CCR7	3.91978e-22	0.311281	0.212	0.007	6.37671e-18
APBA2	APBA2	2.54949e-07	0.303967	0.25	0.059	0.0041475
AP3M2	AP3M2	2.94688e-08	0.287192	0.327	0.084	0.000479398
ABRAXAS2	ABRAXAS2	1.60521e-07	0.281941	0.288	0.074	0.00261136
ENO3	ENO3	1.21421e-07	0.278564	0.25	0.056	0.00197528
CD5	CD5	2.53939e-17	0.269944	0.231	0.016	4.13109e-13
TMEM117	TMEM117	3.59979e-09	0.265345	0.231	0.04	5.85614e-05
SELE	SELE	2.47112e-09	0.26124	0.212	0.033	4.02001e-05
ORC1	ORC1	3.06693e-08	0.256869	0.269	0.059	0.000498928
ITGB2	ITGB2	1.05618e-09	-0.595435	1	0.997	1.71819e-05
TPP1	TPP1	2.73976e-07	-0.610404	0.788	0.95	0.00445704
CST3	CST3	7.52889e-09	-0.637252	0.923	0.982	0.00012248
RNASET2	RNASET2	8.81093e-08	-0.641661	0.769	0.951	0.00143336
IFNGR2	IFNGR2	6.55457e-09	-0.681159	0.538	0.861	0.00010663
GPRC5A	GPRC5A	3.86518e-08	-0.702234	0.192	0.609	0.000628787
GRN	GRN	2.80659e-09	-0.703066	0.788	0.959	4.56577e-05
APOC2	APOC2	1.84177e-08	-0.704014	0.346	0.766	0.000299619
CSTB	CSTB	8.77662e-10	-0.717576	0.942	0.997	1.42778e-05
MARCO	MARCO	8.14268e-10	-0.74172	0.962	0.997	1.32465e-05
SLC34A2	SLC34A2	2.98028e-07	-0.757074	0.269	0.639	0.00484831
IFI27	IFI27	1.4708e-12	-0.768212	1	1	2.39269e-08
LAPTM5	LAPTM5	9.76486e-12	-0.773196	1	1	1.58855e-07
BGN	BGN	1.21026e-08	-0.774916	0.5	0.861	0.000196885
PLD3	PLD3	1.87944e-10	-0.777056	0.808	0.984	3.05748e-06
TMIGD3	TMIGD3	1.73678e-09	-0.779454	0.404	0.824	2.8254e-05
CFD	CFD	9.23566e-10	-0.782294	0.712	0.945	1.50246e-05
GPNMB	GPNMB	2.49867e-10	-0.801705	0.827	0.972	4.06484e-06
TYROBP	TYROBP	2.29666e-12	-0.822082	0.942	0.993	3.7362e-08
LGMN	LGMN	1.43547e-09	-0.843516	0.519	0.841	2.33522e-05
LY6E	LY6E	5.05133e-11	-0.846227	0.404	0.843	8.21751e-07
C1QC	C1QC	1.11423e-13	-0.901978	1	1	1.81263e-09
APOC1	APOC1	1.32156e-11	-0.925618	0.346	0.902	2.14991e-07
ISG15	ISG15	5.27966e-09	-0.935689	0.788	0.921	8.58895e-05
NUPR1	NUPR1	5.18013e-11	-1.00432	0.788	0.956	8.42704e-07
IGKV4-1	IGKV4-1	1.66752e-07	-1.0138	0.712	0.914	0.00271272
CCL18	CCL18	5.47792e-13	-1.06587	0.865	0.997	8.91149e-09
C1QA	C1QA	4.27316e-14	-1.06968	0.519	0.923	6.95158e-10
IFI6	IFI6	6.37267e-14	-1.26767	0.942	0.994	1.03671e-09
IGHG2	IGHG2	4.11929e-12	-1.28135	0.365	0.884	6.70126e-08
SFTPB	SFTPB	3.11034e-12	-1.28257	0.346	0.868	5.05989e-08
IGHA1	IGHA1	2.02277e-09	-1.29038	0.827	0.963	3.29065e-05
C1QB	C1QB	1.13931e-16	-1.30351	1	0.994	1.85342e-12
RNASE1	RNASE1	1.14792e-15	-1.35489	0.904	0.984	1.86744e-11
SPP1	SPP1	5.37519e-14	-1.36716	0.519	0.945	8.74436e-10
APOE	APOE	4.75638e-14	-1.41724	0.731	0.966	7.73767e-10

## Sheet: RBC
Table S11. Colocalization analysis results of COVID-19 sections within cell types. Differentially expressed genes in SARS-CoV-2+ vs. SARS-CoV-2- spots within cell types across COVID-19 sections. Differential expression analysis between SARS-CoV-2+ and SARS-CoV-2- spots within cell types clusters across COVID-19 sections overall used Wilcoxon rank sum test and DESeq2 negative binomial distribution…
	gene	p_val	avg_log2FC	pct.1	pct.2	p_val_adj
CCL21	CCL21	3.02119e-13	1.76228	0.907	0.522	4.91487e-09
LYZ	LYZ	2.15833e-16	1.2542	0.963	0.581	3.51116e-12
CXCL9	CXCL9	5.81939e-15	1.21805	0.944	0.479	9.46699e-11
HLA-DRB5	HLA-DRB5	2.35476e-14	1.14657	0.926	0.495	3.83072e-10
CD163	CD163	3.78949e-16	1.12492	1	0.721	6.16474e-12
B2M	B2M	9.61604e-14	1.06775	1	0.788	1.56434e-09
PI15	PI15	1.28606e-14	1.01796	0.907	0.412	2.09217e-10
PPIB	PPIB	3.2329e-13	1.01086	0.963	0.588	5.25927e-09
HNRNPA2B1	HNRNPA2B1	3.15339e-13	0.999269	0.963	0.521	5.12993e-09
SRSF2	SRSF2	1.24948e-15	0.986416	0.944	0.473	2.03266e-11
ADAMTS2	ADAMTS2	1.65179e-12	0.983596	0.889	0.481	2.68714e-08
IGLV3-1	IGLV3-1	1.85855e-12	0.978391	0.963	0.538	3.02349e-08
HLA-DRA	HLA-DRA	1.24983e-13	0.974814	0.963	0.557	2.03322e-09
CD44	CD44	6.91509e-13	0.971048	0.963	0.63	1.12495e-08
CTSS	CTSS	1.12917e-13	0.968927	0.926	0.504	1.83693e-09
TMBIM6	TMBIM6	6.25165e-13	0.968539	0.963	0.553	1.01702e-08
NPC2	NPC2	6.22958e-14	0.960678	0.963	0.54	1.01343e-09
DDX5	DDX5	1.52177e-12	0.947033	0.963	0.637	2.47562e-08
HLA-E	HLA-E	1.54815e-12	0.932219	1	0.673	2.51853e-08
MT1G	MT1G	1.70871e-12	0.922117	0.944	0.624	2.77972e-08
NFKBIA	NFKBIA	6.74959e-11	0.921865	0.944	0.577	1.09802e-06
VIM	VIM	5.11283e-11	0.916927	0.981	0.712	8.31755e-07
HIST1H2BD	HIST1H2BD	7.72674e-13	0.908828	0.944	0.525	1.25699e-08
HLA-DPA1	HLA-DPA1	4.32251e-13	0.903004	0.926	0.522	7.03186e-09
FN1	FN1	1.56612e-15	0.897877	1	0.997	2.54777e-11
SERPINE1	SERPINE1	1.80575e-09	0.892462	0.944	0.601	2.9376e-05
CYBA	CYBA	4.09234e-12	0.880548	0.963	0.609	6.65741e-08
FKBP5	FKBP5	3.61977e-12	0.879345	0.926	0.514	5.88865e-08
CTSD	CTSD	6.38309e-10	0.878627	0.981	0.776	1.0384e-05
OAZ1	OAZ1	4.92948e-12	0.876512	1	0.696	8.01928e-08
IFITM2	IFITM2	2.83367e-11	0.870126	0.963	0.717	4.60982e-07
JCHAIN	JCHAIN	6.38067e-09	0.858234	0.981	0.564	0.000103801
IGHM	IGHM	1.09534e-08	0.849027	0.963	0.676	0.00017819
HIST1H2BN	HIST1H2BN	1.2158e-10	0.842631	0.944	0.557	1.97786e-06
CTSH	CTSH	6.56731e-11	0.835335	0.926	0.534	1.06837e-06
SRRM2	SRRM2	8.44952e-13	0.835065	1	0.918	1.37457e-08
AIF1	AIF1	3.91707e-11	0.832214	0.87	0.463	6.37229e-07
CLEC7A	CLEC7A	1.0995e-12	0.829509	0.796	0.358	1.78867e-08
FCER1G	FCER1G	1.333e-11	0.824248	0.944	0.541	2.16852e-07
SRSF5	SRSF5	9.29257e-11	0.823336	0.944	0.514	1.51172e-06
PFDN5	PFDN5	1.48466e-12	0.816738	0.963	0.591	2.41524e-08
CAPZB	CAPZB	1.18706e-10	0.813234	0.944	0.561	1.9311e-06
STAT1	STAT1	5.65427e-11	0.810006	0.926	0.472	9.19837e-07
PSMB9	PSMB9	1.34486e-13	0.801044	0.907	0.414	2.18782e-09
LGALS1	LGALS1	3.8593e-10	0.794474	0.963	0.528	6.27832e-06
SRSF1	SRSF1	1.19757e-10	0.788617	0.907	0.498	1.94821e-06
IFI30	IFI30	1.86757e-10	0.786544	0.963	0.596	3.03816e-06
HIST1H1B	HIST1H1B	1.07026e-10	0.783279	0.926	0.571	1.7411e-06
ERH	ERH	1.34414e-11	0.78247	0.944	0.591	2.18664e-07
PLTP	PLTP	7.94361e-09	0.777161	0.963	0.636	0.000129227
XBP1	XBP1	4.82566e-10	0.773775	1	0.78	7.85038e-06
PSAP	PSAP	8.58087e-11	0.773429	1	0.853	1.39594e-06
HIST1H2AG	HIST1H2AG	1.14815e-11	0.770871	0.907	0.455	1.86782e-07
CAPG	CAPG	3.84111e-11	0.770452	0.926	0.588	6.24872e-07
GRAMD1A	GRAMD1A	2.90853e-12	0.763763	0.907	0.446	4.7316e-08
CCL17	CCL17	2.97083e-08	0.756436	0.685	0.319	0.000483295
LCP1	LCP1	1.93976e-11	0.755099	0.833	0.417	3.15561e-07
GRK2	GRK2	2.79635e-11	0.755005	0.889	0.517	4.54911e-07
SMAP2	SMAP2	4.96755e-11	0.754891	0.926	0.537	8.08122e-07
TSPO	TSPO	1.17159e-10	0.752278	0.926	0.55	1.90594e-06
ARL6IP4	ARL6IP4	2.74851e-09	0.750886	0.852	0.515	4.47128e-05
TCIRG1	TCIRG1	3.05438e-10	0.749175	0.963	0.709	4.96887e-06
CD74	CD74	2.09935e-11	0.748351	1	0.987	3.41522e-07
S100A9	S100A9	5.29283e-09	0.747048	1	0.925	8.61037e-05
CD63	CD63	1.25963e-08	0.74523	0.944	0.705	0.000204917
IL2RG	IL2RG	7.28258e-13	0.741254	0.778	0.337	1.18473e-08
NFKB2	NFKB2	2.5333e-10	0.739791	0.889	0.609	4.12117e-06
ACADVL	ACADVL	5.41063e-10	0.737105	0.944	0.613	8.80201e-06
ATG4B	ATG4B	4.14879e-08	0.726092	0.704	0.39	0.000674926
GBP2	GBP2	4.61683e-08	0.725783	0.667	0.348	0.000751066
ARPC1B	ARPC1B	3.4167e-11	0.72351	1	0.891	5.55829e-07
ATP5ME	ATP5ME	1.34182e-09	0.722031	0.944	0.504	2.18287e-05
CDV3	CDV3	6.95156e-10	0.715748	0.907	0.506	1.13088e-05
SERPINA1	SERPINA1	4.2558e-11	0.714215	0.685	0.272	6.92334e-07
SNX10	SNX10	1.86039e-12	0.709441	0.667	0.237	3.02648e-08
HIST1H4C	HIST1H4C	4.80277e-08	0.709118	0.759	0.424	0.000781314
ARHGEF10L	ARHGEF10L	2.839e-12	0.699832	0.87	0.443	4.61849e-08
PSTPIP2	PSTPIP2	1.37425e-11	0.698473	0.815	0.364	2.23563e-07
VCP	VCP	9.53052e-10	0.697189	0.889	0.584	1.55042e-05
HYAL2	HYAL2	3.49325e-09	0.694962	0.667	0.279	5.68281e-05
TAP1	TAP1	8.44769e-10	0.693751	0.963	0.632	1.37427e-05
PTPN6	PTPN6	1.12633e-08	0.689995	0.685	0.358	0.000183231
ANXA5	ANXA5	2.94058e-09	0.689763	0.889	0.478	4.78373e-05
SLC2A3	SLC2A3	9.29994e-10	0.68536	0.963	0.482	1.51291e-05
HLA-DQA1	HLA-DQA1	2.32762e-09	0.684161	0.87	0.501	3.78657e-05
CYBB	CYBB	2.0005e-08	0.683701	0.907	0.591	0.000325441
CCNL1	CCNL1	1.16672e-10	0.68337	0.926	0.495	1.89801e-06
SH3BGRL	SH3BGRL	2.39708e-09	0.682876	0.833	0.479	3.89956e-05
SFPQ	SFPQ	1.3398e-10	0.680838	0.889	0.436	2.17958e-06
WARS	WARS	1.61326e-09	0.680207	0.963	0.812	2.62445e-05
NAGA	NAGA	2.26584e-10	0.679881	0.574	0.213	3.68606e-06
FCGR2B	FCGR2B	2.5706e-09	0.678382	0.741	0.39	4.18185e-05
THOC7	THOC7	7.79639e-14	0.672739	0.704	0.232	1.26832e-09
HCLS1	HCLS1	3.59722e-11	0.670121	0.833	0.376	5.85195e-07
CYTH1	CYTH1	9.24266e-12	0.669467	0.852	0.386	1.5036e-07
HNRNPD	HNRNPD	1.32511e-10	0.668997	0.907	0.458	2.15568e-06
ASAH1	ASAH1	3.77156e-09	0.66878	0.87	0.519	6.13558e-05
CALHM6	CALHM6	1.40227e-09	0.667696	0.778	0.381	2.28122e-05
QKI	QKI	9.52785e-10	0.667006	0.981	0.776	1.54999e-05
NUCB1	NUCB1	3.41882e-09	0.663301	0.889	0.57	5.56174e-05
SPI1	SPI1	3.29596e-09	0.659829	0.944	0.604	5.36186e-05
PGS1	PGS1	1.2884e-07	0.658674	0.741	0.407	0.00209596
NNMT	NNMT	7.93205e-09	0.657223	1	0.607	0.000129039
KCNAB2	KCNAB2	7.06804e-11	0.657101	0.741	0.337	1.14983e-06
RNF213	RNF213	2.85556e-10	0.656466	0.963	0.75	4.64543e-06
CALR	CALR	1.23912e-09	0.656132	0.963	0.753	2.01579e-05
CTNNB1	CTNNB1	1.75892e-10	0.656075	0.944	0.537	2.86141e-06
MED15	MED15	1.25602e-08	0.655679	0.815	0.45	0.000204329
CLDN5	CLDN5	7.31135e-10	0.655608	0.722	0.327	1.18941e-05
HLA-DOA	HLA-DOA	4.89507e-10	0.65526	0.815	0.388	7.96329e-06
SON	SON	4.6861e-08	0.654195	0.852	0.529	0.000762335
CFLAR	CFLAR	7.03164e-10	0.653944	0.87	0.449	1.14391e-05
CTSB	CTSB	6.28268e-09	0.653735	1	0.988	0.000102207
LTB	LTB	6.31023e-11	0.652662	0.519	0.164	1.02655e-06
AP3D1	AP3D1	6.92848e-11	0.649951	0.926	0.504	1.12712e-06
FUS	FUS	1.59807e-09	0.6495	0.926	0.489	2.59974e-05
VEGFA	VEGFA	2.43908e-07	0.648925	0.833	0.483	0.00396789
SNRPD1	SNRPD1	7.59245e-09	0.648507	0.852	0.563	0.000123514
RAB5IF	RAB5IF	1.00899e-07	0.648507	0.833	0.545	0.00164143
PSMA3	PSMA3	1.98843e-09	0.64724	0.611	0.246	3.23478e-05
SPARC	SPARC	1.39256e-08	0.647114	1	0.983	0.000226541
HSP90AA1	HSP90AA1	3.0661e-08	0.646733	0.944	0.804	0.000498793
MRC1	MRC1	1.27008e-08	0.645786	0.759	0.396	0.000206616
EIF2AK2	EIF2AK2	2.03911e-07	0.643523	0.481	0.196	0.00331723
STK10	STK10	1.38811e-08	0.642531	0.741	0.41	0.000225817
PAFAH1B2	PAFAH1B2	3.89229e-08	0.642221	0.667	0.329	0.000633198
OAS2	OAS2	1.01563e-08	0.641034	0.815	0.449	0.000165222
CXCL10	CXCL10	3.3416e-09	0.638229	0.778	0.394	5.43612e-05
SOD2	SOD2	5.8545e-09	0.635479	1	0.97	9.5241e-05
JUNB	JUNB	4.79231e-08	0.634979	0.907	0.528	0.000779613
MIF	MIF	2.64046e-08	0.634934	0.926	0.517	0.000429551
CBFB	CBFB	1.89067e-10	0.634756	0.926	0.445	3.07574e-06
GBP1	GBP1	2.33563e-08	0.633414	0.833	0.476	0.000379961
CHURC1	CHURC1	4.94099e-10	0.63313	0.741	0.329	8.038e-06
CIITA	CIITA	1.89348e-07	0.633096	0.759	0.427	0.00308032
ARHGEF1	ARHGEF1	8.66655e-08	0.631592	0.944	0.609	0.00140987
ISCU	ISCU	1.72351e-13	0.629644	0.63	0.18	2.8038e-09
PIK3IP1	PIK3IP1	2.37502e-11	0.629644	0.63	0.224	3.86369e-07
STK17B	STK17B	2.83892e-11	0.628291	0.833	0.365	4.61836e-07
FIP1L1	FIP1L1	2.08208e-09	0.62759	0.574	0.216	3.38713e-05
S100A6	S100A6	1.69024e-08	0.626303	1	0.987	0.000274968
C1S	C1S	2.43247e-08	0.624912	0.981	0.597	0.000395714
TBXAS1	TBXAS1	2.36264e-09	0.624034	0.815	0.424	3.84354e-05
S100A13	S100A13	1.04046e-07	0.623141	0.722	0.383	0.00169262
H2AFY	H2AFY	2.81147e-09	0.622882	0.759	0.367	4.5737e-05
COX5A	COX5A	1.24018e-08	0.622091	0.889	0.567	0.000201753
UQCR11	UQCR11	3.52336e-09	0.621295	0.87	0.466	5.7318e-05
ITPR2	ITPR2	1.79009e-09	0.621276	0.519	0.19	2.91212e-05
ANXA6	ANXA6	4.54956e-09	0.621026	0.796	0.399	7.40122e-05
SH3BP1	SH3BP1	4.36683e-12	0.620094	0.574	0.18	7.10396e-08
BST2	BST2	4.718e-08	0.61958	0.963	0.599	0.000767525
RAB7A	RAB7A	3.87761e-08	0.618626	0.907	0.491	0.000630809
U2AF1L4	U2AF1L4	3.638e-10	0.618484	0.537	0.187	5.9183e-06
SEC61G	SEC61G	1.05185e-10	0.617676	0.907	0.423	1.71114e-06
SSR2	SSR2	3.51873e-09	0.617557	0.87	0.449	5.72427e-05
FAM53B	FAM53B	6.88176e-15	0.615943	0.5	0.114	1.11952e-10
RGCC	RGCC	1.81246e-07	0.614972	0.796	0.432	0.00294851
CHD4	CHD4	1.4097e-09	0.614366	0.759	0.344	2.2933e-05
DDB1	DDB1	3.41458e-08	0.613109	0.778	0.412	0.000555484
HLA-C	HLA-C	9.15769e-09	0.612581	1	0.896	0.000148977
SEPTIN2	SEPTIN2	5.34821e-08	0.612448	0.926	0.555	0.000870047
SPATA13	SPATA13	6.85936e-11	0.611634	0.519	0.161	1.11588e-06
IGHD	IGHD	1.07266e-07	0.611435	0.37	0.111	0.001745
APLP2	APLP2	5.75596e-08	0.610317	0.944	0.698	0.00093638
TM4SF1	TM4SF1	1.40029e-08	0.610057	0.889	0.44	0.000227799
SF3B1	SF3B1	1.02756e-09	0.609499	0.981	0.565	1.67163e-05
PCLAF	PCLAF	3.22588e-15	0.608948	0.5	0.109	5.24785e-11
ACTR3	ACTR3	2.73328e-07	0.608184	0.889	0.637	0.0044465
TMEM50A	TMEM50A	2.72717e-07	0.607979	0.87	0.527	0.00443657
SF3B5	SF3B5	8.62225e-09	0.604798	0.796	0.4	0.000140267
IGHG3	IGHG3	1.97251e-07	0.600844	1	0.963	0.00320888
ARSA	ARSA	7.22812e-10	0.600035	0.593	0.22	1.17587e-05
CREG1	CREG1	1.12942e-07	0.599059	0.796	0.449	0.00183734
HSPA1B	HSPA1B	1.105e-07	0.598519	0.852	0.483	0.00179761
MAPK14	MAPK14	2.90567e-08	0.597324	0.759	0.404	0.000472695
MS4A4A	MS4A4A	2.44008e-08	0.597004	0.537	0.207	0.000396952
CSTB	CSTB	1.65152e-09	0.59421	0.87	0.489	2.68669e-05
SMG6	SMG6	9.78802e-09	0.594136	0.593	0.239	0.000159231
GBP5	GBP5	1.71724e-09	0.593697	0.704	0.325	2.7936e-05
NAA20	NAA20	6.25157e-10	0.593631	0.519	0.171	1.01701e-05
YWHAH	YWHAH	5.56469e-09	0.593416	0.907	0.478	9.05263e-05
PPP2R3C	PPP2R3C	5.13306e-08	0.592115	0.611	0.275	0.000835046
COLGALT1	COLGALT1	1.23192e-07	0.590939	0.722	0.376	0.00200408
PET100	PET100	3.9189e-08	0.589373	0.815	0.423	0.000637527
KLF6	KLF6	8.64347e-09	0.587829	0.852	0.447	0.000140612
NME1	NME1	5.94254e-08	0.58733	0.722	0.374	0.000966733
TSC22D3	TSC22D3	9.85662e-08	0.585353	0.796	0.511	0.00160348
PDCD6IP	PDCD6IP	5.42224e-10	0.585181	0.611	0.235	8.8209e-06
CYBC1	CYBC1	2.46112e-09	0.584102	0.667	0.281	4.00375e-05
PML	PML	1.33256e-08	0.583695	0.741	0.355	0.000216781
DDX3X	DDX3X	2.70922e-09	0.58297	0.852	0.404	4.40737e-05
PRCP	PRCP	3.03655e-09	0.581645	0.667	0.268	4.93986e-05
SEPTIN11	SEPTIN11	9.20092e-11	0.581361	0.685	0.252	1.49681e-06
HLA-DMB	HLA-DMB	1.94303e-07	0.580009	0.648	0.311	0.00316092
LAIR1	LAIR1	2.1377e-09	0.57966	0.889	0.514	3.47761e-05
EHBP1L1	EHBP1L1	2.47219e-07	0.57912	0.981	0.747	0.00402176
PAPOLA	PAPOLA	2.40244e-08	0.578213	0.852	0.458	0.000390828
SKIV2L	SKIV2L	4.06069e-16	0.576811	0.537	0.118	6.60594e-12
DPYD	DPYD	7.86272e-10	0.57495	0.722	0.327	1.27911e-05
CTNND1	CTNND1	1.93929e-08	0.574552	0.833	0.433	0.000315484
GSTK1	GSTK1	1.14683e-07	0.57323	0.833	0.508	0.00186566
TMEM30A	TMEM30A	3.79053e-09	0.573052	0.556	0.2	6.16643e-05
APBB1IP	APBB1IP	3.13483e-11	0.572771	0.463	0.127	5.09974e-07
ALCAM	ALCAM	1.19137e-11	0.572047	0.611	0.199	1.93812e-07
IKBKG	IKBKG	4.13223e-08	0.571826	0.704	0.37	0.000672231
LRCH4	LRCH4	1.15857e-08	0.567375	0.685	0.332	0.000188476
MARK3	MARK3	4.88532e-08	0.566967	0.759	0.39	0.000794745
VPS45	VPS45	2.41415e-09	0.564966	0.463	0.15	3.92734e-05
STRADA	STRADA	2.21664e-13	0.56442	0.426	0.092	3.60604e-09
VPS13B	VPS13B	1.04496e-08	0.564151	0.648	0.289	0.000169995
MCM5	MCM5	2.94985e-09	0.561715	0.556	0.206	4.79882e-05
KCTD17	KCTD17	6.70487e-10	0.561654	0.519	0.18	1.09075e-05
SNRNP70	SNRNP70	7.13239e-09	0.561062	1	0.902	0.00011603
MAN2B1	MAN2B1	8.35027e-09	0.561012	0.778	0.381	0.000135842
TAP2	TAP2	2.29782e-07	0.560287	0.852	0.581	0.0037381
LUM	LUM	1.7206e-07	0.559632	1	0.843	0.00279907
SERPING1	SERPING1	1.2004e-07	0.5593	0.926	0.524	0.00195281
FXYD5	FXYD5	6.76061e-08	0.558182	0.722	0.364	0.00109982
PFKP	PFKP	2.2059e-07	0.55773	0.852	0.502	0.00358856
INPP5B	INPP5B	2.50484e-09	0.556699	0.426	0.127	4.07488e-05
NSD2	NSD2	2.03491e-10	0.556291	0.519	0.164	3.31039e-06
RAB11A	RAB11A	2.29932e-08	0.555809	0.759	0.384	0.000374053
PSMA7	PSMA7	2.34331e-07	0.554682	0.759	0.422	0.0038121
EID1	EID1	3.983e-08	0.554087	0.981	0.662	0.000647955
SQOR	SQOR	7.1682e-08	0.553907	0.907	0.784	0.00116612
ASCC3	ASCC3	6.50292e-08	0.553531	0.611	0.278	0.00105789
APOL6	APOL6	3.87759e-08	0.551838	0.722	0.337	0.000630806
HLA-DMA	HLA-DMA	2.49942e-08	0.551816	0.926	0.612	0.000406606
MYL12A	MYL12A	5.06133e-10	0.551277	0.759	0.319	8.23377e-06
SPPL2A	SPPL2A	5.42197e-09	0.551052	0.481	0.16	8.82046e-05
GOLM1	GOLM1	4.70006e-08	0.551024	0.611	0.256	0.000764606
C3AR1	C3AR1	8.48383e-12	0.550822	0.5	0.137	1.38015e-07
TCP1	TCP1	8.33939e-08	0.546863	0.759	0.429	0.00135665
RAB1A	RAB1A	2.42818e-08	0.545958	0.704	0.322	0.000395017
EIF4G2	EIF4G2	8.6876e-08	0.544254	0.852	0.443	0.0014133
AFF1	AFF1	1.30785e-07	0.542819	0.741	0.39	0.00212761
ARGLU1	ARGLU1	1.58369e-07	0.542804	0.963	0.727	0.00257635
PODXL	PODXL	3.59298e-11	0.542432	0.426	0.111	5.84506e-07
FLT4	FLT4	4.30114e-13	0.541495	0.407	0.088	6.99709e-09
BMP2K	BMP2K	1.4207e-10	0.539563	0.63	0.216	2.31119e-06
PTPN12	PTPN12	1.24867e-07	0.538957	0.667	0.315	0.00203133
PSMA1	PSMA1	1.56532e-08	0.538842	0.87	0.447	0.000254646
CPM	CPM	4.39127e-09	0.538705	0.574	0.217	7.14371e-05
ATP13A1	ATP13A1	1.89929e-10	0.536633	0.537	0.173	3.08977e-06
HMOX1	HMOX1	1.62106e-08	0.536579	0.611	0.247	0.000263714
TNFAIP2	TNFAIP2	3.76349e-08	0.535769	0.722	0.364	0.000612245
IKZF1	IKZF1	7.38214e-08	0.535325	0.759	0.432	0.00120093
IKBIP	IKBIP	2.34325e-07	0.534954	0.593	0.272	0.00381199
PDIA5	PDIA5	1.93128e-10	0.533979	0.537	0.171	3.14181e-06
JAK3	JAK3	1.14302e-08	0.53324	0.741	0.35	0.000185947
TRAPPC1	TRAPPC1	9.14059e-09	0.532777	0.796	0.384	0.000148699
MFGE8	MFGE8	1.44945e-07	0.5324	0.981	0.744	0.00235797
CMTM6	CMTM6	1.09323e-08	0.531198	0.889	0.472	0.000177847
OGDH	OGDH	8.80999e-10	0.530703	0.5	0.164	1.43321e-05
PRNP	PRNP	1.93752e-07	0.529376	0.722	0.367	0.00315196
ADA2	ADA2	4.75348e-08	0.529232	0.593	0.236	0.000773296
NUFIP2	NUFIP2	9.87539e-11	0.52881	0.537	0.165	1.60653e-06
ANXA1	ANXA1	1.90792e-07	0.528792	0.889	0.485	0.00310381
VPS52	VPS52	1.20502e-10	0.527793	0.463	0.129	1.96033e-06
PCED1A	PCED1A	1.16196e-08	0.526549	0.796	0.41	0.000189027
KPNA4	KPNA4	7.67348e-09	0.523252	0.796	0.396	0.000124832
SFT2D2	SFT2D2	9.31963e-09	0.519909	0.722	0.338	0.000151612
IL21R	IL21R	5.64213e-11	0.519623	0.407	0.104	9.17862e-07
TMEM165	TMEM165	4.4377e-08	0.518603	0.704	0.328	0.000721925
RHBDF2	RHBDF2	2.4201e-07	0.517763	0.407	0.151	0.00393702
ITGA4	ITGA4	7.0764e-08	0.516057	0.481	0.181	0.00115119
GLUL	GLUL	3.15266e-08	0.515582	0.981	0.908	0.000512874
CD151	CD151	1.75485e-07	0.515218	0.944	0.518	0.00285479
DBNL	DBNL	2.38365e-07	0.514852	0.722	0.373	0.00387773
CTSL	CTSL	2.03484e-07	0.514138	0.852	0.544	0.00331027
ETHE1	ETHE1	1.10624e-07	0.511731	0.611	0.283	0.00179964
OS9	OS9	8.92152e-08	0.511427	1	0.82	0.00145135
YARS	YARS	9.54709e-09	0.511395	0.519	0.181	0.000155312
NMT1	NMT1	2.05222e-09	0.51135	0.519	0.173	3.33855e-05
PSMC4	PSMC4	1.61943e-10	0.511107	0.5	0.145	2.63449e-06
ARFGAP1	ARFGAP1	7.00526e-08	0.510853	0.722	0.361	0.00113962
MNDA	MNDA	1.43174e-07	0.510239	0.556	0.223	0.00232915
CRLS1	CRLS1	9.38707e-09	0.509784	0.519	0.181	0.000152709
MTPN	MTPN	7.9417e-08	0.509043	0.611	0.255	0.00129195
SUN2	SUN2	1.69941e-07	0.507644	0.852	0.555	0.0027646
PLXDC2	PLXDC2	1.31491e-07	0.507012	0.556	0.226	0.0021391
HERC4	HERC4	1.15665e-10	0.506977	0.407	0.108	1.88163e-06
FBXO7	FBXO7	5.5851e-08	0.506498	0.648	0.286	0.000908584
SERPINB6	SERPINB6	4.06297e-08	0.505497	0.648	0.273	0.000660964
KLC1	KLC1	1.13761e-07	0.505409	0.667	0.302	0.00185066
SSR1	SSR1	9.53139e-08	0.504732	0.796	0.429	0.00155057
PPM1M	PPM1M	8.43011e-08	0.503895	0.537	0.213	0.00137141
PFKL	PFKL	1.49306e-07	0.50366	0.5	0.194	0.00242891
NPEPL1	NPEPL1	8.17495e-08	0.503457	0.87	0.591	0.0013299
SMNDC1	SMNDC1	9.71286e-13	0.501557	0.426	0.095	1.58009e-08
SYNRG	SYNRG	7.06683e-11	0.501557	0.389	0.094	1.14963e-06
PSMB8	PSMB8	7.08546e-08	0.501153	0.556	0.219	0.00115266
NADK	NADK	6.78472e-08	0.500725	0.556	0.224	0.00110374
DNAJA1	DNAJA1	2.26767e-07	0.499867	0.722	0.347	0.00368904
DESI1	DESI1	5.40287e-14	0.497748	0.444	0.094	8.78939e-10
NARS	NARS	1.72921e-07	0.495613	0.574	0.24	0.00281308
PYURF	PYURF	5.76311e-08	0.495234	0.574	0.232	0.000937542
SYMPK	SYMPK	1.12895e-07	0.494638	0.537	0.207	0.00183658
SNHG32	SNHG32	1.58851e-07	0.494006	0.5	0.187	0.0025842
BNIP2	BNIP2	5.38695e-08	0.49312	0.537	0.204	0.000876349
CCT2	CCT2	2.15102e-08	0.492284	0.556	0.201	0.000349928
CLK3	CLK3	7.3431e-10	0.492125	0.463	0.14	1.19458e-05
GALNS	GALNS	3.5203e-08	0.492125	0.463	0.165	0.000572682
NXF1	NXF1	1.61992e-07	0.491727	0.463	0.17	0.00263529
ZNF384	ZNF384	1.23069e-08	0.491493	0.648	0.278	0.000200209
SLFN11	SLFN11	1.04741e-10	0.489584	0.519	0.151	1.70392e-06
PHF11	PHF11	5.75163e-08	0.488444	0.407	0.132	0.000935676
MTHFD1	MTHFD1	1.12629e-09	0.487653	0.481	0.148	1.83225e-05
ATP11B	ATP11B	7.2492e-08	0.487338	0.556	0.207	0.0011793
TBRG4	TBRG4	1.51091e-07	0.486417	0.426	0.157	0.00245796
SUGP2	SUGP2	3.44373e-08	0.486212	0.519	0.184	0.000560226
CASP8	CASP8	1.50682e-10	0.48536	0.463	0.127	2.45129e-06
CARD16	CARD16	8.25069e-10	0.483673	0.463	0.134	1.34222e-05
ARL2	ARL2	1.04647e-07	0.483544	0.685	0.304	0.0017024
GCA	GCA	8.30597e-08	0.483378	0.463	0.167	0.00135122
APBB3	APBB3	3.00799e-09	0.48289	0.37	0.102	4.89339e-05
GPX4	GPX4	1.64422e-07	0.482758	0.796	0.433	0.00267482
ATP2A3	ATP2A3	6.70948e-10	0.482698	0.5	0.158	1.0915e-05
ARPC5L	ARPC5L	6.7003e-09	0.481687	0.593	0.22	0.000109
BCL2A1	BCL2A1	2.51449e-10	0.480867	0.444	0.122	4.09057e-06
POLR2K	POLR2K	5.66228e-12	0.480477	0.463	0.118	9.2114e-08
DAPP1	DAPP1	4.59518e-09	0.480477	0.389	0.109	7.47544e-05
RRAGA	RRAGA	1.67257e-08	0.479019	0.444	0.144	0.000272094
CRBN	CRBN	9.89313e-12	0.478721	0.444	0.109	1.60941e-07
JAK2	JAK2	6.29034e-08	0.478089	0.5	0.178	0.00102331
DYNC1LI1	DYNC1LI1	2.6011e-12	0.477395	0.481	0.121	4.23147e-08
SLC43A2	SLC43A2	2.00805e-07	0.476528	0.667	0.315	0.0032667
INTS4	INTS4	2.19968e-08	0.476118	0.481	0.17	0.000357844
DCP1A	DCP1A	2.73131e-11	0.475662	0.481	0.129	4.4433e-07
SAMHD1	SAMHD1	2.98163e-07	0.475562	0.685	0.327	0.00485052
ECPAS	ECPAS	6.07472e-09	0.475323	0.5	0.163	9.88236e-05
BRD2	BRD2	2.75875e-07	0.475085	0.778	0.412	0.00448793
TCF7L2	TCF7L2	1.257e-08	0.473142	0.444	0.141	0.000204489
GBGT1	GBGT1	1.59068e-08	0.470714	0.389	0.118	0.000258772
PRKAA1	PRKAA1	1.08848e-10	0.469664	0.389	0.095	1.77074e-06
ECHDC1	ECHDC1	2.41477e-08	0.468751	0.407	0.125	0.000392835
NDST2	NDST2	9.42622e-09	0.468228	0.407	0.125	0.000153346
SNAP23	SNAP23	5.42847e-08	0.467773	0.63	0.266	0.000883103
HSPA4	HSPA4	1.52021e-09	0.467694	0.407	0.114	2.47307e-05
HCFC1	HCFC1	1.63373e-07	0.4672	0.5	0.194	0.00265775
NSD1	NSD1	7.65959e-08	0.466813	0.481	0.171	0.00124606
SNU13	SNU13	2.2465e-07	0.466455	0.611	0.263	0.0036546
LMAN2	LMAN2	2.74464e-07	0.465617	0.889	0.553	0.00446498
NSMCE2	NSMCE2	2.43817e-11	0.465431	0.37	0.082	3.96642e-07
TSTA3	TSTA3	1.33202e-07	0.461421	0.481	0.187	0.00216693
CTTN	CTTN	2.10752e-07	0.461408	0.648	0.273	0.00342852
HSD17B4	HSD17B4	7.65071e-12	0.460665	0.481	0.125	1.24462e-07
CYP27A1	CYP27A1	1.75216e-08	0.460125	0.593	0.233	0.000285041
STIM2	STIM2	8.69033e-09	0.458571	0.315	0.079	0.000141374
NUP62	NUP62	1.89946e-07	0.457163	0.722	0.364	0.00309004
GSK3B	GSK3B	1.9663e-07	0.454857	0.519	0.203	0.00319878
SF3B3	SF3B3	2.78879e-10	0.453996	0.481	0.138	4.53681e-06
NUCB2	NUCB2	2.41278e-07	0.453619	0.519	0.2	0.00392511
STK4	STK4	3.97243e-08	0.452701	0.537	0.204	0.000646235
CXCL3	CXCL3	1.6623e-07	0.452668	0.463	0.168	0.00270423
FLOT2	FLOT2	2.68763e-07	0.451871	0.741	0.399	0.00437223
EXT1	EXT1	1.79311e-08	0.451842	0.333	0.089	0.000291703
ATG7	ATG7	2.86799e-07	0.450765	0.481	0.178	0.00466565
EPSTI1	EPSTI1	2.5226e-08	0.449844	0.519	0.183	0.000410376
BAZ2A	BAZ2A	8.37274e-08	0.449408	0.444	0.151	0.00136208
N4BP1	N4BP1	2.34701e-07	0.44917	0.481	0.183	0.00381811
ISY1	ISY1	9.28967e-10	0.448214	0.444	0.127	1.51124e-05
AP1G2	AP1G2	7.74162e-09	0.446709	0.407	0.119	0.000125941
FPR2	FPR2	1.00047e-11	0.446311	0.389	0.086	1.62756e-07
CHKB	CHKB	6.86101e-08	0.445973	0.759	0.358	0.00111615
SPAG7	SPAG7	1.69774e-07	0.445667	0.556	0.214	0.00276189
ATF6	ATF6	1.33204e-08	0.444672	0.463	0.155	0.000216696
LIME1	LIME1	5.46459e-09	0.442142	0.519	0.178	8.88979e-05
PRC1	PRC1	5.22857e-08	0.442056	0.5	0.183	0.000850584
RBM25	RBM25	2.60264e-07	0.441856	0.704	0.329	0.00423397
APH1B	APH1B	3.5968e-08	0.44151	0.407	0.129	0.000585127
SEPTIN9	SEPTIN9	6.17307e-08	0.441433	0.426	0.14	0.00100423
SNX13	SNX13	6.88079e-09	0.441157	0.537	0.181	0.000111937
COX15	COX15	6.86177e-08	0.440737	0.37	0.115	0.00111627
MGST2	MGST2	6.83877e-12	0.439863	0.426	0.101	1.11253e-07
CD52	CD52	1.00716e-08	0.439821	0.389	0.112	0.000163845
LGALS3	LGALS3	1.2891e-07	0.438821	0.519	0.193	0.00209711
LIMS1	LIMS1	1.83446e-08	0.43722	0.444	0.142	0.00029843
ARHGAP15	ARHGAP15	1.60179e-08	0.436536	0.574	0.213	0.00026058
ABRACL	ABRACL	2.2872e-07	0.435497	0.389	0.128	0.00372081
COQ10B	COQ10B	3.19571e-11	0.435312	0.389	0.091	5.19877e-07
FMNL3	FMNL3	1.97178e-09	0.435312	0.37	0.096	3.2077e-05
NINJ1	NINJ1	3.8571e-08	0.434145	0.519	0.183	0.000627473
ETV6	ETV6	1.64906e-09	0.433697	0.444	0.131	2.68269e-05
CCDC102B	CCDC102B	2.69071e-07	0.433316	0.463	0.165	0.00437725
SNX2	SNX2	8.52985e-08	0.431992	0.537	0.203	0.00138764
CLN3	CLN3	5.77242e-08	0.431869	0.519	0.183	0.000939057
RNF115	RNF115	3.25748e-08	0.431008	0.407	0.129	0.000529926
UNC45A	UNC45A	1.97803e-11	0.430481	0.333	0.066	3.21786e-07
TSN	TSN	1.302e-08	0.430037	0.37	0.104	0.000211809
KLHDC2	KLHDC2	3.73185e-08	0.428485	0.407	0.128	0.000607098
COG4	COG4	9.66985e-09	0.428261	0.389	0.109	0.000157309
HERPUD1	HERPUD1	1.27618e-07	0.427038	0.574	0.223	0.00207609
PHKG2	PHKG2	1.66399e-10	0.426291	0.5	0.144	2.70699e-06
SH3KBP1	SH3KBP1	1.90115e-08	0.426024	0.426	0.131	0.00030928
NDUFA6	NDUFA6	1.08e-07	0.425592	0.444	0.153	0.00175694
HEXD	HEXD	7.67926e-08	0.424314	0.426	0.14	0.00124926
RNF31	RNF31	1.94907e-07	0.423938	0.426	0.145	0.00317075
SEH1L	SEH1L	9.01084e-12	0.423663	0.444	0.108	1.46588e-07
TRPS1	TRPS1	7.96028e-08	0.423663	0.37	0.114	0.00129498
UBA7	UBA7	2.71965e-09	0.422947	0.426	0.122	4.42432e-05
SRP72	SRP72	1.58548e-08	0.422287	0.444	0.138	0.000257925
IL2RA	IL2RA	8.51686e-12	0.421874	0.426	0.098	1.38552e-07
ANAPC7	ANAPC7	2.4472e-07	0.421278	0.444	0.161	0.0039811
ROCK1	ROCK1	1.25844e-08	0.421009	0.5	0.168	0.000204722
MED17	MED17	4.47596e-09	0.420776	0.389	0.109	7.28149e-05
PARP9	PARP9	2.17273e-07	0.420248	0.407	0.135	0.0035346
PRPF38B	PRPF38B	2.4489e-08	0.418303	0.37	0.106	0.000398388
CYFIP1	CYFIP1	1.17709e-07	0.417947	0.444	0.155	0.00191489
PTGES2	PTGES2	2.17182e-08	0.417493	0.481	0.164	0.000353312
RIT1	RIT1	1.7627e-07	0.416176	0.481	0.176	0.00286755
SLC10A7	SLC10A7	5.30454e-12	0.415453	0.389	0.085	8.62943e-08
PDE4DIP	PDE4DIP	3.29982e-11	0.414177	0.407	0.096	5.36815e-07
ALG13	ALG13	2.40912e-07	0.411882	0.463	0.163	0.00391916
SMARCAD1	SMARCAD1	1.09736e-08	0.411122	0.333	0.086	0.000178519
LTA4H	LTA4H	2.08073e-07	0.410262	0.481	0.174	0.00338493
CPT1B	CPT1B	3.43256e-08	0.408723	0.352	0.101	0.000558408
RNF167	RNF167	1.71154e-07	0.408343	0.426	0.148	0.00278433
LSM7	LSM7	2.26049e-09	0.407681	0.556	0.186	3.67736e-05
NIN	NIN	2.23453e-08	0.405375	0.389	0.112	0.000363513
HTATIP2	HTATIP2	3.86854e-08	0.405375	0.407	0.129	0.000629334
OST4	OST4	3.65701e-08	0.403946	0.574	0.213	0.000594923
WDR75	WDR75	1.39915e-08	0.403629	0.389	0.109	0.000227614
DCTN3	DCTN3	2.01932e-07	0.403163	0.407	0.138	0.00328502
MGP	MGP	1.09916e-07	0.403048	0.648	0.256	0.00178812
CD164	CD164	3.06203e-09	0.40281	0.389	0.106	4.9813e-05
TRMU	TRMU	2.1796e-08	0.402262	0.444	0.14	0.000354577
RNF141	RNF141	6.42507e-12	0.401482	0.426	0.098	1.04523e-07
MICAL1	MICAL1	2.25603e-08	0.401482	0.37	0.108	0.000367012
LARP1	LARP1	1.86649e-07	0.401402	0.463	0.165	0.00303641
DMTN	DMTN	1.89652e-07	0.400986	0.444	0.155	0.00308526
G6PD	G6PD	1.26136e-09	0.400164	0.481	0.142	2.05199e-05
CITED2	CITED2	1.98246e-07	0.399758	0.444	0.155	0.00322506
ANAPC5	ANAPC5	1.47737e-08	0.398316	0.556	0.191	0.000240338
KCTD20	KCTD20	5.82411e-08	0.398001	0.426	0.138	0.000947466
PLP2	PLP2	1.30677e-07	0.397875	0.352	0.106	0.00212585
SMPD1	SMPD1	9.07588e-08	0.397061	0.389	0.122	0.00147646
IDH2	IDH2	1.44633e-07	0.396115	0.481	0.17	0.00235289
SKAP2	SKAP2	2.37823e-08	0.396075	0.37	0.108	0.00038689
FEZ2	FEZ2	4.1071e-08	0.39591	0.426	0.134	0.000668143
RBM27	RBM27	7.29666e-10	0.395438	0.333	0.075	1.18702e-05
SNRPA	SNRPA	1.13632e-07	0.394837	0.444	0.147	0.00184856
MECP2	MECP2	2.1881e-09	0.39355	0.426	0.121	3.5596e-05
GART	GART	6.49077e-09	0.39355	0.407	0.117	0.000105592
CBLB	CBLB	6.44251e-09	0.393531	0.481	0.147	0.000104807
GATAD1	GATAD1	1.98503e-08	0.392836	0.352	0.096	0.000322924
NDUFV3	NDUFV3	4.98779e-08	0.392523	0.426	0.135	0.000811414
PRKDC	PRKDC	2.39382e-07	0.392523	0.407	0.134	0.00389427
CEBPG	CEBPG	2.65855e-08	0.391361	0.352	0.099	0.000432493
GIMAP8	GIMAP8	2.91576e-08	0.391361	0.519	0.178	0.000474335
MED6	MED6	5.70496e-08	0.388596	0.37	0.109	0.000928083
CCNC	CCNC	1.90904e-08	0.387109	0.389	0.111	0.000310563
PSMG1	PSMG1	5.55021e-11	0.386714	0.315	0.062	9.02908e-07
MATR3	MATR3	1.51186e-07	0.386672	0.444	0.15	0.00245949
CDC20	CDC20	5.4203e-11	0.386136	0.352	0.075	8.81774e-07
EFR3A	EFR3A	8.67661e-10	0.386136	0.352	0.085	1.41151e-05
OSTF1	OSTF1	1.17905e-07	0.385525	0.426	0.14	0.00191809
SFXN1	SFXN1	2.44348e-08	0.385044	0.481	0.158	0.000397505
SLC4A1AP	SLC4A1AP	2.42516e-07	0.384812	0.407	0.14	0.00394526
FAM126B	FAM126B	1.23646e-08	0.384544	0.315	0.079	0.000201148
DCTN4	DCTN4	1.46804e-08	0.383862	0.463	0.145	0.000238821
UBE2D2	UBE2D2	3.86332e-08	0.383638	0.463	0.151	0.000628484
ATP6V1D	ATP6V1D	2.58196e-07	0.381996	0.426	0.144	0.00420033
LCLAT1	LCLAT1	4.78063e-08	0.380797	0.296	0.075	0.000777713
CLEC2D	CLEC2D	2.52149e-10	0.380376	0.37	0.086	4.10197e-06
GMDS	GMDS	1.77237e-07	0.380173	0.333	0.096	0.00288329
NCAPD3	NCAPD3	1.14613e-07	0.378373	0.352	0.104	0.00186452
TXNDC9	TXNDC9	1.30577e-07	0.378373	0.352	0.105	0.00212423
SPECC1L	SPECC1L	5.79246e-09	0.377859	0.407	0.114	9.42318e-05
TRIM21	TRIM21	8.30677e-08	0.377381	0.444	0.15	0.00135135
SLC25A11	SLC25A11	1.89404e-09	0.377059	0.333	0.079	3.08122e-05
CCDC9	CCDC9	1.48261e-08	0.375488	0.278	0.063	0.000241191
POGK	POGK	2.08363e-11	0.373576	0.315	0.059	3.38964e-07
DNTTIP1	DNTTIP1	2.41879e-09	0.373331	0.333	0.079	3.93488e-05
COMMD10	COMMD10	2.07498e-09	0.372771	0.426	0.118	3.37558e-05
STIM1	STIM1	1.4377e-07	0.372466	0.407	0.129	0.00233885
WDR81	WDR81	2.65267e-08	0.372274	0.481	0.16	0.000431537
KHNYN	KHNYN	5.0093e-10	0.369685	0.333	0.075	8.14913e-06
TUBA1B	TUBA1B	5.5058e-09	0.369407	0.389	0.106	8.95684e-05
BDP1	BDP1	3.40627e-08	0.367758	0.333	0.091	0.000554132
DMXL2	DMXL2	3.02528e-08	0.367665	0.37	0.108	0.000492153
LPP	LPP	2.79232e-07	0.367493	0.389	0.124	0.00454255
WRAP73	WRAP73	2.06756e-07	0.365881	0.333	0.096	0.00336351
ACSF3	ACSF3	1.21472e-07	0.365836	0.37	0.114	0.00197611
SAMD4A	SAMD4A	2.75956e-08	0.364054	0.296	0.073	0.000448925
CINP	CINP	8.92703e-08	0.362251	0.352	0.102	0.00145225
PRDX3	PRDX3	2.06794e-08	0.358654	0.352	0.095	0.000336413
TSC2	TSC2	5.4301e-09	0.358444	0.333	0.083	8.83369e-05
PPP1R15B	PPP1R15B	5.50929e-08	0.35588	0.481	0.16	0.000896251
PPIG	PPIG	1.06953e-09	0.354951	0.37	0.089	1.73991e-05
SPN	SPN	1.62368e-09	0.354593	0.315	0.071	2.6414e-05
ME1	ME1	2.8797e-07	0.353138	0.333	0.098	0.0046847
HNMT	HNMT	1.09697e-08	0.352709	0.315	0.078	0.000178455
ITGB3BP	ITGB3BP	2.86315e-11	0.352403	0.296	0.053	4.65778e-07
DENND4C	DENND4C	1.21786e-08	0.352081	0.444	0.134	0.000198122
PRPF40A	PRPF40A	1.64454e-07	0.351937	0.389	0.121	0.00267534
RNF214	RNF214	3.93195e-08	0.350826	0.315	0.083	0.00063965
ENTPD4	ENTPD4	2.83976e-07	0.350695	0.426	0.142	0.00461972
CD96	CD96	8.60561e-11	0.350651	0.315	0.062	1.39996e-06
PIGO	PIGO	8.48624e-11	0.350471	0.296	0.056	1.38054e-06
MGAT5	MGAT5	3.01261e-11	0.350285	0.278	0.047	4.90092e-07
SPC25	SPC25	9.8424e-11	0.349899	0.185	0.022	1.60116e-06
CCDC167	CCDC167	2.48685e-08	0.348112	0.407	0.122	0.000404561
FCGR1A	FCGR1A	2.53831e-07	0.347711	0.352	0.108	0.00412933
SLC37A1	SLC37A1	5.95363e-08	0.347069	0.315	0.085	0.000968536
APPBP2	APPBP2	7.95895e-10	0.346844	0.296	0.06	1.29476e-05
FIG4	FIG4	1.76732e-14	0.346132	0.296	0.04	2.87508e-10
HSPB11	HSPB11	9.72537e-09	0.345195	0.315	0.076	0.000158212
PAQR3	PAQR3	1.95638e-09	0.343589	0.352	0.085	3.18265e-05
NID1	NID1	1.33846e-08	0.341632	0.444	0.134	0.00021774
TOR1A	TOR1A	5.31672e-09	0.341452	0.333	0.082	8.64924e-05
ATL2	ATL2	8.24859e-11	0.340846	0.296	0.055	1.34188e-06
EPB41L2	EPB41L2	2.38039e-10	0.340531	0.278	0.052	3.87241e-06
GLA	GLA	3.16304e-09	0.339585	0.333	0.081	5.14564e-05
BLOC1S5	BLOC1S5	9.55671e-09	0.33627	0.241	0.047	0.000155469
FANCD2	FANCD2	1.33836e-07	0.334306	0.222	0.047	0.00217724
GNA13	GNA13	2.07341e-07	0.333996	0.296	0.079	0.00337302
ZNF675	ZNF675	4.49296e-08	0.3336	0.296	0.073	0.000730915
POLE	POLE	2.96647e-10	0.332774	0.278	0.052	4.82585e-06
ZNF189	ZNF189	1.35929e-07	0.332774	0.241	0.055	0.0022113
HCK	HCK	2.63221e-07	0.332548	0.315	0.088	0.00428209
SLC35D1	SLC35D1	1.06636e-12	0.331903	0.278	0.042	1.73476e-08
MAN1B1	MAN1B1	1.83257e-07	0.331718	0.296	0.079	0.00298122
ACAA2	ACAA2	1.73241e-07	0.331007	0.407	0.132	0.00281828
PLRG1	PLRG1	3.48994e-09	0.329381	0.296	0.065	5.67743e-05
ZFYVE21	ZFYVE21	1.58789e-08	0.328887	0.333	0.085	0.000258318
ZFYVE27	ZFYVE27	2.17558e-08	0.32843	0.333	0.088	0.000353923
ACAT1	ACAT1	2.17402e-07	0.327528	0.352	0.106	0.0035367
TMEM185A	TMEM185A	9.15741e-08	0.325059	0.259	0.06	0.00148973
CD58	CD58	3.88192e-08	0.32473	0.333	0.089	0.00063151
CLEC4D	CLEC4D	5.3161e-09	0.323976	0.222	0.039	8.64824e-05
NCAPH2	NCAPH2	2.21284e-07	0.322884	0.315	0.088	0.00359984
OXCT1	OXCT1	2.11166e-08	0.322577	0.241	0.049	0.000343525
EVI2A	EVI2A	1.28057e-07	0.321591	0.315	0.083	0.00208323
ZNF740	ZNF740	1.70677e-07	0.32124	0.444	0.147	0.00277657
THBS3	THBS3	8.31643e-09	0.320332	0.37	0.096	0.000135292
CENPN	CENPN	5.6866e-08	0.319199	0.333	0.091	0.000925096
CMC1	CMC1	1.16798e-07	0.318611	0.315	0.085	0.00190007
CLEC10A	CLEC10A	8.08424e-08	0.315524	0.333	0.092	0.00131514
PDE7A	PDE7A	2.17205e-08	0.31481	0.259	0.056	0.000353349
CIR1	CIR1	7.82378e-08	0.313689	0.315	0.082	0.00127277
AEBP2	AEBP2	3.09296e-09	0.312875	0.259	0.05	5.03162e-05
MAPK1	MAPK1	1.96694e-08	0.312828	0.444	0.132	0.000319982
MSH2	MSH2	2.97314e-10	0.311657	0.315	0.065	4.83671e-06
CENPF	CENPF	3.75045e-10	0.310208	0.259	0.046	6.10122e-06
CPVL	CPVL	4.80134e-08	0.310028	0.333	0.088	0.000781082
LY6G5B	LY6G5B	1.1373e-08	0.309752	0.296	0.069	0.000185016
XIAP	XIAP	3.226e-11	0.309453	0.259	0.042	5.24805e-07
BIRC3	BIRC3	5.93633e-08	0.308524	0.37	0.104	0.000965722
LSM5	LSM5	9.74932e-11	0.30516	0.296	0.055	1.58602e-06
BAZ1A	BAZ1A	4.9295e-08	0.30516	0.278	0.066	0.000801932
TNPO3	TNPO3	3.04057e-07	0.303238	0.241	0.056	0.0049464
ITGAL	ITGAL	4.93162e-09	0.302399	0.259	0.052	8.02276e-05
TRGV10	TRGV10	2.67762e-10	0.299565	0.241	0.039	4.35595e-06
ANO8	ANO8	5.35432e-08	0.299401	0.278	0.066	0.000871041
CCNA2	CCNA2	1.34504e-10	0.297595	0.241	0.037	2.1881e-06
RNF38	RNF38	1.94722e-09	0.297595	0.241	0.043	3.16774e-05
YIPF5	YIPF5	1.27572e-07	0.297486	0.259	0.06	0.00207534
C9orf72	C9orf72	1.96238e-13	0.296654	0.259	0.033	3.1924e-09
SMARCD1	SMARCD1	3.86173e-09	0.295574	0.296	0.065	6.28226e-05
CWC22	CWC22	2.81953e-07	0.295574	0.259	0.063	0.00458681
CNOT4	CNOT4	2.7198e-07	0.293664	0.296	0.079	0.00442457
UHMK1	UHMK1	4.07088e-08	0.292749	0.352	0.096	0.00066225
MAPK9	MAPK9	1.35234e-08	0.290844	0.296	0.068	0.000219999
PAICS	PAICS	4.20283e-09	0.290764	0.278	0.058	6.83717e-05
CPSF2	CPSF2	1.99714e-07	0.288105	0.296	0.078	0.00324894
OSGEP	OSGEP	2.83593e-07	0.28531	0.463	0.161	0.00461349
HMMR	HMMR	8.99206e-08	0.284154	0.278	0.066	0.00146283
PASK	PASK	3.22635e-09	0.283883	0.259	0.05	5.24862e-05
MPZL2	MPZL2	2.63344e-09	0.283349	0.333	0.078	4.28408e-05
CERS5	CERS5	4.08493e-09	0.28306	0.278	0.058	6.64537e-05
TPRA1	TPRA1	6.50214e-09	0.279223	0.296	0.066	0.000105777
ZNF516	ZNF516	3.62622e-09	0.276106	0.278	0.058	5.89914e-05
LMNB1	LMNB1	1.09767e-07	0.276106	0.259	0.06	0.00178569
PARVB	PARVB	4.70401e-08	0.275396	0.278	0.065	0.000765249
CCDC43	CCDC43	2.1372e-08	0.27487	0.222	0.042	0.00034768
ARMH1	ARMH1	3.309e-08	0.274168	0.259	0.056	0.000538308
CERT1	CERT1	1.33205e-07	0.274168	0.241	0.053	0.00216699
FOPNL	FOPNL	2.68811e-09	0.273599	0.222	0.037	4.37302e-05
PSTPIP1	PSTPIP1	2.10614e-07	0.271579	0.259	0.062	0.00342627
YDJC	YDJC	1.49539e-09	0.270944	0.241	0.042	2.4327e-05
APBA2	APBA2	6.55266e-09	0.2703	0.278	0.059	0.000106599
LCK	LCK	7.72851e-08	0.269675	0.278	0.066	0.00125727
SLC25A40	SLC25A40	7.50066e-09	0.269619	0.204	0.033	0.000122021
ITSN2	ITSN2	2.2536e-07	0.267192	0.296	0.078	0.00366616
KCTD15	KCTD15	1.07851e-09	0.267029	0.278	0.055	1.75452e-05
RUFY1	RUFY1	9.12019e-09	0.265873	0.296	0.066	0.000148367
KCNA3	KCNA3	1.01153e-07	0.26565	0.204	0.039	0.00164556
FKBP7	FKBP7	1.32397e-07	0.265076	0.222	0.046	0.00215384
MTMR1	MTMR1	2.08512e-10	0.264231	0.204	0.027	3.39208e-06
PNMA1	PNMA1	3.04106e-07	0.26367	0.204	0.042	0.0049472
CEP72	CEP72	1.50742e-10	0.261692	0.241	0.037	2.45227e-06
DIS3L	DIS3L	3.16934e-11	0.259717	0.259	0.04	5.15588e-07
SLC12A8	SLC12A8	2.11637e-12	0.258701	0.185	0.017	3.44291e-08
MSH6	MSH6	3.46757e-09	0.257745	0.222	0.037	5.64105e-05
BYSL	BYSL	6.33869e-08	0.257745	0.222	0.045	0.00103118
DTD1	DTD1	1.3853e-07	0.257288	0.241	0.053	0.00225361
JAML	JAML	1.50316e-09	0.256216	0.204	0.03	2.44534e-05
KCTD2	KCTD2	4.92003e-09	0.255775	0.241	0.045	8.0039e-05
TOR1B	TOR1B	1.50753e-09	0.253808	0.241	0.042	2.45245e-05
TNXB	TNXB	1.55603e-07	-0.821813	0.111	0.466	0.00253135
AQP1	AQP1	1.4559e-09	-1.35841	0.278	0.647	2.36845e-05
RARRES1	RARRES1	2.2451e-10	-1.7149	0.278	0.708	3.65232e-06
IGFBP4	IGFBP4	2.2374e-10	-1.78698	0.185	0.627	3.6398e-06

## Sheet: T.NK
Table S11. Colocalization analysis results of COVID-19 sections within cell types. Differentially expressed genes in SARS-CoV-2+ vs. SARS-CoV-2- spots within cell types across COVID-19 sections. Differential expression analysis between SARS-CoV-2+ and SARS-CoV-2- spots within cell types clusters across COVID-19 sections overall used Wilcoxon rank sum test and DESeq2 negative binomial distribution…
	gene	p_val	avg_log2FC	pct.1	pct.2	p_val_adj
IGHV5-10-1	IGHV5-10-1	2.87699e-08	0.341396	0.683	0.543	0.000468029
ADAMTS2	ADAMTS2	6.16796e-21	0.305343	1	0.946	1.0034e-16
LYZ	LYZ	1.30788e-22	0.287035	1	0.988	2.12765e-18
FCGR2B	FCGR2B	1.57071e-11	0.262414	0.842	0.733	2.55524e-07
C3	C3	1.36699e-07	-0.328723	0.607	0.686	0.00222382
CLU	CLU	7.97062e-09	-0.415789	0.844	0.878	0.000129666
