# Supplementary material for: Dual spatially resolved transcriptomics for human host–pathogen colocalization studies in FFPE tissue sections
Source: Genome Biol. 2023 Oct 19;24:237. doi: 10.1186/s13059-023-03080-y (PMC10588020; doi:10.1186/s13059-023-03080-y)
Supplement: Supplementary file 12 — Additional file 12: Table S12. SARS-CoV-2 ST gene probe sequences. Probe sequence information for the ST SARS-CoV-2 gene probes used in the study, including the GC content and melting temperature (Tm). [file 13059_2023_3080_MOESM12_ESM.xlsx]

## Sheet: Table_S12
Table S12. SARS-CoV-2 ST gene probe sequences. Probe sequence information for the ST SARS-CoV-2 gene probes used in the study, including the GC content and melting temperature (Tm).
probe_id	gene_id	gene_name	probe_seq	LHS full probe	RHS full probe	LHS 25bp probe	RHS 25bp probe	GC content LHS 25bp probe (%)	GC content RHS 25bp probe (%)	LHS Tm	RHS Tm
ENSSASG00005000002|ORF1ab|4a8f9db	ENSSASG00005000002	ORF1ab	AGTACCGGCAGCACAAGACATCTGTCGTAGTGCAACAGGACTAAGCTCAT	CCTTGGCACCCGAGAATTCCAAGTACCGGCAGCACAAGACATCTGT	/5Phos/CGTAGTGCAACAGGACTAAGCTCATAAAAAAAAAAAAAAAAAAAAAAAAAAAAAA	AGTACCGGCAGCACAAGACATCTGT	CGTAGTGCAACAGGACTAAGCTCAT	52	48	71	62
ENSSASG00005000002|ORF1ab|f0ec244	ENSSASG00005000002	ORF1ab	ATCGAAGCCAATCCATGCACGTACATGTCTTATAGCTTCTTCGCGGGTGA	CCTTGGCACCCGAGAATTCCAATCGAAGCCAATCCATGCACGTACA	/5Phos/TGTCTTATAGCTTCTTCGCGGGTGAAAAAAAAAAAAAAAAAAAAAAAAAAAAAAA	ATCGAAGCCAATCCATGCACGTACA	TGTCTTATAGCTTCTTCGCGGGTGA	48	48	70	63
ENSSASG00005000002|ORF1ab|0b67d29	ENSSASG00005000002	ORF1ab	CTGATGAGGTTCCACCTGGTTTAACATATAGTGAACCGCCACACATGACC	CCTTGGCACCCGAGAATTCCACTGATGAGGTTCCACCTGGTTTAAC	/5Phos/ATATAGTGAACCGCCACACATGACCAAAAAAAAAAAAAAAAAAAAAAAAAAAAAA	CTGATGAGGTTCCACCTGGTTTAAC	ATATAGTGAACCGCCACACATGACC	48	48	69	63
ENSSASG00005000003|ORF1ab|38b8847	ENSSASG00005000003	ORF1ab	GACTTTAGATCGGCGCCGTAACTATGGCCACCAGCTCCTTTATTACCGTT	CCTTGGCACCCGAGAATTCCAGACTTTAGATCGGCGCCGTAACTAT	/5Phos/GGCCACCAGCTCCTTTATTACCGTTAAAAAAAAAAAAAAAAAAAAAAAAAAAAAA	GACTTTAGATCGGCGCCGTAACTAT	GGCCACCAGCTCCTTTATTACCGTT	48	52	69	63
ENSSASG00005000003|ORF1ab|6770bd7	ENSSASG00005000003	ORF1ab	CTGCAGCAATCAATGGGCAAGCTTTGTCATTAGTATAACTACCACCACGC	CCTTGGCACCCGAGAATTCCACTGCAGCAATCAATGGGCAAGCTTT	/5Phos/GTCATTAGTATAACTACCACCACGCAAAAAAAAAAAAAAAAAAAAAAAAAAAAAA	CTGCAGCAATCAATGGGCAAGCTTT	GTCATTAGTATAACTACCACCACGC	48	44	71	61
ENSSASG00005000004|S|946aa68	ENSSASG00005000004	S	AGGATCCACAAGAACAACAGCCCTTGAGACAACTACAGCAACTGGTCATA	CCTTGGCACCCGAGAATTCCAAGGATCCACAAGAACAACAGCCCTT	/5Phos/GAGACAACTACAGCAACTGGTCATAAAAAAAAAAAAAAAAAAAAAAAAAAAAAAA	AGGATCCACAAGAACAACAGCCCTT	GAGACAACTACAGCAACTGGTCATA	48	44	70	61
ENSSASG00005000004|S|88d7b4c	ENSSASG00005000004	S	AGTACTACTACTCTGTATGGTTGGTAACCAACACCATTAGTGGGTTGGAA	CCTTGGCACCCGAGAATTCCAAGTACTACTACTCTGTATGGTTGGT	/5Phos/AACCAACACCATTAGTGGGTTGGAAAAAAAAAAAAAAAAAAAAAAAAAAAAAAAA	AGTACTACTACTCTGTATGGTTGGT	AACCAACACCATTAGTGGGTTGGAA	40	44	67	63
ENSSASG00005000004|S|a28c1f1	ENSSASG00005000004	S	CCTAGTGATGTTAATACCTATTGGCAAATCTACCAATGGTTCTAAAGCCG	CCTTGGCACCCGAGAATTCCACCTAGTGATGTTAATACCTATTGGC	/5Phos/AAATCTACCAATGGTTCTAAAGCCGAAAAAAAAAAAAAAAAAAAAAAAAAAAAAA	CCTAGTGATGTTAATACCTATTGGC	AAATCTACCAATGGTTCTAAAGCCG	40	40	67	62
ENSSASG00005000006|ORF3a|c1172e2	ENSSASG00005000006	ORF3a	GGATTAACAACTCCGGATGAACCGTCGATTGTGTGAATTTGGACATGTTC	CCTTGGCACCCGAGAATTCCAGGATTAACAACTCCGGATGAACCGT	/5Phos/CGATTGTGTGAATTTGGACATGTTCAAAAAAAAAAAAAAAAAAAAAAAAAAAAAA	GGATTAACAACTCCGGATGAACCGT	CGATTGTGTGAATTTGGACATGTTC	48	40	70	61
ENSSASG00005000006|ORF3a|6b88af0	ENSSASG00005000006	ORF3a	CAGTATAACCACCAATCTGGTAGTCATGTTCAGAAATAGGACTTGTTGTG	CCTTGGCACCCGAGAATTCCACAGTATAACCACCAATCTGGTAGTC	/5Phos/ATGTTCAGAAATAGGACTTGTTGTGAAAAAAAAAAAAAAAAAAAAAAAAAAAAAA	CAGTATAACCACCAATCTGGTAGTC	ATGTTCAGAAATAGGACTTGTTGTG	44	36	68	61
ENSSASG00005000006|ORF3a|bca673c	ENSSASG00005000006	ORF3a	AGTCTGAAGTGAAGTAACTGTGTAATACAACACAGTCTTTTACTCCAGAT	CCTTGGCACCCGAGAATTCCAAGTCTGAAGTGAAGTAACTGTGTAA	/5Phos/TACAACACAGTCTTTTACTCCAGATAAAAAAAAAAAAAAAAAAAAAAAAAAAAAA	AGTCTGAAGTGAAGTAACTGTGTAA	TACAACACAGTCTTTTACTCCAGAT	36	36	67	60
ENSSASG00005000010|E|3d7b3b9	ENSSASG00005000010	E	CAATATTGCAGCAGTACGCACACAATCGAAGCGCAGTAAGGATGGCTAGT	CCTTGGCACCCGAGAATTCCACAATATTGCAGCAGTACGCACACAA	/5Phos/TCGAAGCGCAGTAAGGATGGCTAGTAAAAAAAAAAAAAAAAAAAAAAAAAAAAAA	CAATATTGCAGCAGTACGCACACAA	TCGAAGCGCAGTAAGGATGGCTAGT	44	52	69	63
ENSSASG00005000007|M|3b7d5a5	ENSSASG00005000007	M	AGCGTCCTAGATGGTGTCCAGCAATACGAAGATGTCCACGAAGGATCACA	CCTTGGCACCCGAGAATTCCAAGCGTCCTAGATGGTGTCCAGCAAT	/5Phos/ACGAAGATGTCCACGAAGGATCACAAAAAAAAAAAAAAAAAAAAAAAAAAAAAAA	AGCGTCCTAGATGGTGTCCAGCAAT	ACGAAGATGTCCACGAAGGATCACA	52	48	71	63
ENSSASG00005000007|M|ad93723	ENSSASG00005000007	M	ATTTGTAATAAGAAAGCGTTCGTGATGTAGCAACAGTGATTTCTTTAGGC	CCTTGGCACCCGAGAATTCCAATTTGTAATAAGAAAGCGTTCGTGA	/5Phos/TGTAGCAACAGTGATTTCTTTAGGCAAAAAAAAAAAAAAAAAAAAAAAAAAAAAA	ATTTGTAATAAGAAAGCGTTCGTGA	TGTAGCAACAGTGATTTCTTTAGGC	32	40	67	62
ENSSASG00005000007|M|23567ff	ENSSASG00005000007	M	ATAGCAATTCCACCGGTGATCCAATTTATTCTGTAAACAGCAGCAAGCAC	CCTTGGCACCCGAGAATTCCAATAGCAATTCCACCGGTGATCCAAT	/5Phos/TTATTCTGTAAACAGCAGCAAGCACAAAAAAAAAAAAAAAAAAAAAAAAAAAAAA	ATAGCAATTCCACCGGTGATCCAAT	TTATTCTGTAAACAGCAGCAAGCAC	44	40	69	62
ENSSASG00005000009|ORF7a|e9eca5f	ENSSASG00005000009	ORF7a	ATCAGCTAGAGGATGAAATGGTGAATTGCCCTCGTATGTTCCAGAAGAGC	CCTTGGCACCCGAGAATTCCAATCAGCTAGAGGATGAAATGGTGAA	/5Phos/TTGCCCTCGTATGTTCCAGAAGAGCAAAAAAAAAAAAAAAAAAAAAAAAAAAAAA	ATCAGCTAGAGGATGAAATGGTGAA	TTGCCCTCGTATGTTCCAGAAGAGC	40	52	68	63
ENSSASG00005000009|ORF7a|2a60f86	ENSSASG00005000009	ORF7a	ACTGTTGTACCTCTAACACACTCTTGGTAGTGATAAAGCTCACAAGTAGC	CCTTGGCACCCGAGAATTCCAACTGTTGTACCTCTAACACACTCTT	/5Phos/GGTAGTGATAAAGCTCACAAGTAGCAAAAAAAAAAAAAAAAAAAAAAAAAAAAAA	ACTGTTGTACCTCTAACACACTCTT	GGTAGTGATAAAGCTCACAAGTAGC	40	44	68	61
ENSSASG00005000009|ORF7a|a45aa6b	ENSSASG00005000009	ORF7a	CTTTTGAGTGTGAAGCAAAGTGTTATAAACACTATTGCCGCAACAATAAG	CCTTGGCACCCGAGAATTCCACTTTTGAGTGTGAAGCAAAGTGTTA	/5Phos/TAAACACTATTGCCGCAACAATAAGAAAAAAAAAAAAAAAAAAAAAAAAAAAAAA	CTTTTGAGTGTGAAGCAAAGTGTTA	TAAACACTATTGCCGCAACAATAAG	36	36	68	61
ENSSASG00005000012|ORF7b|7b94959	ENSSASG00005000012	ORF7b	AGGCGTGACAAGTTTCATTATGATCTTGCAGTTCAAGTGAGAACCAAAAG	CCTTGGCACCCGAGAATTCCAAGGCGTGACAAGTTTCATTATGATC	/5Phos/TTGCAGTTCAAGTGAGAACCAAAAGAAAAAAAAAAAAAAAAAAAAAAAAAAAAAA	AGGCGTGACAAGTTTCATTATGATC	TTGCAGTTCAAGTGAGAACCAAAAG	40	40	68	62
ENSSASG00005000008|ORF8|e86bd4e	ENSSASG00005000008	ORF8	CTTCATAGAACGAACAACGCACTACAAGACTACCCAATTTAGGTTCCTGG	CCTTGGCACCCGAGAATTCCACTTCATAGAACGAACAACGCACTAC	/5Phos/AAGACTACCCAATTTAGGTTCCTGGAAAAAAAAAAAAAAAAAAAAAAAAAAAAAA	CTTCATAGAACGAACAACGCACTAC	AAGACTACCCAATTTAGGTTCCTGG	44	44	68	62
ENSSASG00005000008|ORF8|f6d38b5	ENSSASG00005000008	ORF8	ACCGATATCGATGTACTGAATGGGTGATTTAGAACCAGCCTCATCCACGC	CCTTGGCACCCGAGAATTCCAACCGATATCGATGTACTGAATGGGT	/5Phos/GATTTAGAACCAGCCTCATCCACGCAAAAAAAAAAAAAAAAAAAAAAAAAAAAAA	ACCGATATCGATGTACTGAATGGGT	GATTTAGAACCAGCCTCATCCACGC	44	52	69	63
ENSSASG00005000008|ORF8|386b3cf	ENSSASG00005000008	ORF8	GATGTTGAGTACATGACTGTAAACTACATTCTTGGTGAAATGCAGCTACA	CCTTGGCACCCGAGAATTCCAGATGTTGAGTACATGACTGTAAACT	/5Phos/ACATTCTTGGTGAAATGCAGCTACAAAAAAAAAAAAAAAAAAAAAAAAAAAAAAA	GATGTTGAGTACATGACTGTAAACT	ACATTCTTGGTGAAATGCAGCTACA	36	40	67	62
ENSSASG00005000005|N|5fd066e	ENSSASG00005000005	N	GGGAATTTAAGGTCTTCCTTGCCATGTTGAGTGAGAGCGGTGAACCAAGA	CCTTGGCACCCGAGAATTCCAGGGAATTTAAGGTCTTCCTTGCCAT	/5Phos/GTTGAGTGAGAGCGGTGAACCAAGAAAAAAAAAAAAAAAAAAAAAAAAAAAAAAA	GGGAATTTAAGGTCTTCCTTGCCAT	GTTGAGTGAGAGCGGTGAACCAAGA	44	52	69	63
ENSSASG00005000005|N|824a9ef	ENSSASG00005000005	N	AATTTCCTTGGGTTTGTTCTGGACCACGTCTGCCGAAAGCTTGTGTTACA	CCTTGGCACCCGAGAATTCCAAATTTCCTTGGGTTTGTTCTGGACC	/5Phos/ACGTCTGCCGAAAGCTTGTGTTACAAAAAAAAAAAAAAAAAAAAAAAAAAAAAAA	AATTTCCTTGGGTTTGTTCTGGACC	ACGTCTGCCGAAAGCTTGTGTTACA	44	48	69	63
ENSSASG00005000005|N|aa4877b	ENSSASG00005000005	N	ACCACCACGAATTCGTCTGGTAGCTCTTCGGTAGTAGCCAATTTGGTCAT	CCTTGGCACCCGAGAATTCCAACCACCACGAATTCGTCTGGTAGCT	/5Phos/CTTCGGTAGTAGCCAATTTGGTCATAAAAAAAAAAAAAAAAAAAAAAAAAAAAAA	ACCACCACGAATTCGTCTGGTAGCT	CTTCGGTAGTAGCCAATTTGGTCAT	52	44	71	61
ENSSASG00005000013|ORF10|4467852	ENSSASG00005000013	ORF10	TGCACAAGAGTAGACTATATATCGTAAACGGAAAAGCGAAAACGTTTATA	CCTTGGCACCCGAGAATTCCATGCACAAGAGTAGACTATATATCGT	/5Phos/AAACGGAAAAGCGAAAACGTTTATAAAAAAAAAAAAAAAAAAAAAAAAAAAAAAA	TGCACAAGAGTAGACTATATATCGT	AAACGGAAAAGCGAAAACGTTTATA	36	32	66	61
